# Supplementary material for: Molecular pixelation of the CAR T cell surface proteome
Source: bioRxiv. 2026 Feb 2:2026.01.30.702970. Preprint. [Version 1] doi: 10.64898/2026.01.30.702970 (PMC12889555; doi:10.64898/2026.01.30.702970)
Supplement: Supplement 1 [file media-1.xlsx]

## Sheet: Main
Table S1	Donors and sample information
Table S2	Differential expression results for various clusters
Table S3	Overrepresentation of markers in B-cells analyzed in pilot study
Table S4	Polarization results for CD8+ cells across all donors
Table S5	Polarization results for CD4+ cells across all donors
Table S6	Polarization results for all CAR T-cells across all donors
Table S7	Colocalization results for CD8+ CAR T-cells
Table S8	Colocalization results for CD4+ CAR T-cells
Table S9	Colocalization results for all CAR T-cells
Table S10	Polarization variability significance for CD8+ CAR T-cells
Table S11	Polarization variability significance for CD4+ CAR T-cells
Table S12	Polarization variability significance for all CAR T-cells
Table S13	Polarization variability (Gini index) for all CAR T-cells

## Sheet: Table S1
Study	Sample	Donor	Condition	Replicate	Total Cell #	% T-cells	% CAR+ cells	% Nalm6 Cells	Included in analysis
Primary	1	1	acute	a	2000000	100	100	0	TRUE
Primary	2	1	acute	b	2000000	100	100	0	TRUE
Primary	3	1	chronic	a	2000000	100	100	0	TRUE
Primary	4	1	chronic	b	2000000	100	100	0	TRUE
Primary	5	2	acute	a	2000000	100	100	0	TRUE
Primary	6	2	acute	b	2000000	100	100	0	TRUE
Primary	7	2	chronic	a	2000000	100	100	0	TRUE
Primary	8	2	chronic	b	2000000	100	100	0	TRUE
Primary	9	3	acute	a	2000000	100	100	0	TRUE
Primary	10	3	acute	b	2000000	100	100	0	TRUE
Primary	11	3	chronic	a	2000000	100	100	0	TRUE
Primary	12	3	chronic	b	2000000	100	100	0	TRUE
Pilot	1	1	acute	a	2000000	100	-	0	FALSE
Pilot	2	1	acute	b	2000000	100	-	0	FALSE
Pilot	3	1	chronic	a	2000000	10	-	90	FALSE
Pilot	4	1	chronic	b	2000000	10	-	90	FALSE
Pilot	5	2	acute	a	2000000	100	-	0	TRUE
Pilot	6	2	acute	b	2000000	100	-	0	TRUE
Pilot	7	2	chronic	a	2000000	50	-	50	TRUE
Pilot	8	2	chronic	b	2000000	50	-	50	TRUE

## Sheet: Table S2
group	names	scores	logfoldchanges	pvals	pvals_adj	#NAME?	Significant	Significant & |FC| > 2
0	CD8	42.5083	2.89137	0	0	inf	TRUE	TRUE
0	CD244	39.4979	1.37482	0	0	inf	TRUE	TRUE
0	CD18	35.7353	1.06469	1.1202e-279	1.06419e-278	277.973	TRUE	TRUE
0	CD11a	35.566	1.05148	4.70303e-277	3.97145e-276	275.401	TRUE	TRUE
0	CD7	32.3515	1.36118	1.32063e-229	6.27297e-229	228.203	TRUE	TRUE
0	CD19	-28.1171	-1.28603	6.04568e-174	2.08851e-173	172.68	TRUE	TRUE
0	CD86	-31.3987	-1.84527	2.10785e-216	8.89979e-216	215.051	TRUE	TRUE
0	CD4	-34.6525	-3.48468	4.09379e-263	2.59274e-262	261.586	TRUE	TRUE
0	CD72	-35.5424	-1.18844	1.08784e-276	8.26757e-276	275.083	TRUE	TRUE
0	CD25	-35.8925	-2.37399	4.0035e-282	4.34666e-281	280.362	TRUE	TRUE
1	CD11a	40.633	1.29574	0	0	inf	TRUE	TRUE
1	CD18	39.8023	1.2647	0	0	inf	TRUE	TRUE
1	CD127	39.2429	1.03344	0	0	inf	TRUE	TRUE
1	CD244	33.7388	1.15975	1.56075e-249	2.96543e-248	247.528	TRUE	TRUE
1	CD229	33.6348	1.165	5.20011e-248	7.90417e-247	246.102	TRUE	TRUE
1	CD8	25.4992	2.4078	2.01278e-143	8.49842e-143	142.071	TRUE	TRUE
1	CD86	-19.2391	-1.40208	1.74232e-82	5.29666e-82	81.276	TRUE	TRUE
1	CD71	-24.0019	-1.12942	2.65813e-127	9.18265e-127	126.037	TRUE	TRUE
1	CD154	-24.0388	-1.49447	1.09204e-127	3.95213e-127	126.403	TRUE	TRUE
1	CD19	-25.1268	-1.2338	2.5331e-139	9.62579e-139	138.017	TRUE	TRUE
1	CD72	-31.0118	-1.11151	3.73403e-211	3.15318e-210	209.501	TRUE	TRUE
1	CD25	-31.0567	-2.29281	9.25866e-212	8.79572e-211	210.056	TRUE	TRUE
1	CD4	-33.6131	-3.65955	1.07797e-247	1.36543e-246	245.865	TRUE	TRUE
2	CD45RB	38.5412	2.09794	0	0	inf	TRUE	TRUE
2	CD22	37.0542	1.37058	1.53627e-300	5.83783e-299	298.234	TRUE	TRUE
2	CD8	24.0571	1.89565	7.02877e-128	2.67093e-127	126.573	TRUE	TRUE
2	CD4	-18.2472	-1.75455	2.17928e-74	4.47636e-74	73.3491	TRUE	TRUE
2	CD244	-20.2435	-1.03289	4.05469e-91	9.62989e-91	90.0164	TRUE	TRUE
2	CD19	-22.0615	-1.11021	7.41044e-108	2.44867e-107	106.611	TRUE	TRUE
2	CD71	-25.1496	-1.19506	1.42839e-139	6.38575e-139	138.195	TRUE	TRUE
2	CD25	-27.6512	-2.18796	2.69998e-168	1.4657e-167	166.834	TRUE	TRUE
2	CD154	-30.2912	-1.90991	1.49562e-201	1.13667e-200	199.944	TRUE	TRUE
2	HLA-DR	-32.2613	-1.74203	2.44467e-228	3.71589e-227	226.43	TRUE	TRUE
2	CD69	-36.0939	-1.09201	2.8276e-285	5.37244e-284	283.27	TRUE	TRUE
2	CD86	-36.1336	-2.14987	6.72155e-286	1.70279e-284	283.769	TRUE	TRUE
3	CD4	38.4507	3.25554	0	0	inf	TRUE	TRUE
3	CD279	36.7715	1.11748	5.26922e-296	1.33487e-294	293.875	TRUE	TRUE
3	CD86	31.8286	1.70887	2.60366e-222	2.82683e-221	220.549	TRUE	TRUE
3	CD154	31.5184	1.36797	4.85849e-218	4.61556e-217	216.336	TRUE	TRUE
3	CD25	30.4065	1.45651	4.50945e-203	3.80798e-202	201.419	TRUE	TRUE
3	CD59	29.198	1.05938	2.05731e-187	1.42141e-186	185.847	TRUE	TRUE
3	CD244	-21.7695	-1.13225	4.51427e-105	2.28723e-104	103.641	TRUE	TRUE
3	CD45RB	-22.0732	-1.1628	5.72141e-108	3.10591e-107	106.508	TRUE	TRUE
3	CD55	-32.672	-1.2039	3.90909e-234	4.95151e-233	232.305	TRUE	TRUE
3	CD314	-34.0644	-1.33619	2.48528e-254	3.77762e-253	252.423	TRUE	TRUE
3	CD40	-36.6808	-1.00069	1.47799e-294	2.80817e-293	292.552	TRUE	TRUE
3	CD8	-40.7438	-5.33114	0	0	inf	TRUE	TRUE
4	CD25	44.8864	2.4779	0	0	inf	TRUE	TRUE
4	CD4	41.7291	3.48337	0	0	inf	TRUE	TRUE
4	CD71	38.9383	1.85941	0	0	inf	TRUE	TRUE
4	CD154	37.2809	1.80569	3.34698e-304	3.62946e-303	302.44	TRUE	TRUE
4	CD82	37.2774	1.31098	3.82049e-304	3.62946e-303	302.44	TRUE	TRUE
4	CD86	35.2605	1.89397	2.36855e-272	1.8001e-271	270.745	TRUE	TRUE
4	HLA-DR	29.6362	1.55687	5.11566e-193	2.42994e-192	191.614	TRUE	TRUE
4	CD45RB	-20.908	-1.15407	4.53072e-97	1.14778e-96	95.9401	TRUE	TRUE
4	CD244	-25.2985	-1.28206	3.31819e-141	1.05076e-140	139.978	TRUE	TRUE
4	CD229	-26.1871	-1.15957	3.72663e-151	1.28738e-150	149.89	TRUE	TRUE
4	CD22	-28.141	-1.07995	3.08603e-174	1.17269e-173	172.931	TRUE	TRUE
4	CD5	-32.8306	-1.19186	2.15402e-236	1.25927e-235	234.9	TRUE	TRUE
4	CD314	-33.1895	-1.3232	1.52669e-241	9.66907e-241	240.015	TRUE	TRUE
4	CD27	-35.197	-1.02867	2.22265e-271	1.53565e-270	269.814	TRUE	TRUE
4	CD127	-37.2591	-1.25339	7.54941e-304	6.37506e-303	302.196	TRUE	TRUE
4	CD11a	-38.4468	-1.45888	0	0	inf	TRUE	TRUE
4	CD8	-40.502	-5.36022	0	0	inf	TRUE	TRUE
4	CD18	-43.3676	-1.71903	0	0	inf	TRUE	TRUE
5	CD11c	29.2105	1.11352	1.42508e-187	1.35383e-186	185.868	TRUE	TRUE
5	CD137	14.4419	1.12805	2.82026e-47	6.69811e-47	46.174	TRUE	TRUE
5	CD7	-22.5802	-1.32224	6.7855e-113	2.24216e-112	111.649	TRUE	TRUE
5	CD22	-26.9809	-1.01557	2.47425e-160	1.34316e-159	158.872	TRUE	TRUE
5	CD59	-27.761	-1.26391	1.28421e-169	9.76001e-169	168.011	TRUE	TRUE
5	CD44	-33.4088	-1.1321	1.02028e-244	1.93853e-243	242.713	TRUE	TRUE
6	CD19	35.4231	1.3615	7.51745e-275	5.71326e-273	272.243	TRUE	TRUE
6	CD82	31.7333	1.09436	5.39645e-221	5.12662e-220	219.29	TRUE	TRUE
6	CD25	31.5548	1.54909	1.53947e-218	1.3e-217	216.886	TRUE	TRUE
6	CD154	29.1855	1.33311	2.9613e-187	1.40662e-186	185.852	TRUE	TRUE
6	CD4	27.7737	2.51797	9.01014e-170	3.60406e-169	168.443	TRUE	TRUE
6	CD137	27.1572	1.23478	2.08442e-162	7.54362e-162	161.122	TRUE	TRUE
6	CD86	25.0805	1.29098	8.12456e-139	2.20524e-138	137.657	TRUE	TRUE
6	CD7	-20.606	-1.14459	2.42702e-94	5.76418e-94	93.2393	TRUE	TRUE
6	CD244	-25.8699	-1.31265	1.45314e-147	4.41754e-147	146.355	TRUE	TRUE
6	CD45RB	-29.3889	-1.46559	7.61852e-190	4.13577e-189	188.383	TRUE	TRUE
6	CD8	-30.2149	-4.58622	1.50714e-200	1.0413e-199	198.982	TRUE	TRUE
6	CD55	-30.4472	-1.13869	1.30597e-203	9.9254e-203	202.003	TRUE	TRUE
6	CD314	-32.0271	-1.28514	4.57944e-225	6.96074e-224	223.157	TRUE	TRUE
7	CD27	27.4557	1.00053	5.94261e-166	4.51638e-164	163.345	TRUE	TRUE
7	CD8	20.9942	2.37745	7.41664e-98	7.04581e-97	96.1521	TRUE	TRUE
7	CD19	-15.1339	-1.03913	9.67933e-52	3.34377e-51	50.4758	TRUE	TRUE
7	HLA-DR	-15.3729	-1.06832	2.48755e-53	9.45268e-53	52.0244	TRUE	TRUE
7	CD71	-16.3195	-1.04784	7.16943e-60	3.02709e-59	58.519	TRUE	TRUE
7	CD4	-16.7954	-3.14074	2.63782e-63	1.3365e-62	61.874	TRUE	TRUE
7	CD154	-19.3693	-1.59254	1.40181e-83	9.68521e-83	82.0139	TRUE	TRUE
7	CD25	-20.76	-2.14574	9.94979e-96	8.40205e-95	94.0756	TRUE	TRUE
7	CD86	-23.26	-1.90351	1.12594e-119	1.42618e-118	117.846	TRUE	TRUE
7	CD82	-25.2606	-1.12954	8.67184e-141	3.2953e-139	138.482	TRUE	TRUE
8	CD268	18.9828	1.63	2.36794e-80	1.79963e-78	77.7448	TRUE	TRUE
8	CD33	16.3115	1.29563	8.17916e-60	1.55404e-58	57.8085	TRUE	TRUE
8	CD14	16.2952	1.15271	1.06765e-59	1.62283e-58	57.7897	TRUE	TRUE
8	CD158	12.055	1.09895	1.82613e-33	9.91329e-33	32.0038	TRUE	TRUE
8	HLA-DR	-7.98148	-1.14289	1.44593e-15	3.78932e-15	14.4214	TRUE	TRUE
8	CD71	-11.7771	-1.44786	5.12368e-32	2.596e-31	30.5857	TRUE	TRUE
8	CD82	-13.3067	-1.28016	2.11723e-40	1.60909e-39	38.7934	TRUE	TRUE
8	B2M	-15.7199	-1.214	1.10517e-55	1.1999e-54	53.9209	TRUE	TRUE
8	CD54	-15.8875	-1.12492	7.73961e-57	9.80351e-56	55.0086	TRUE	TRUE
8	HLA-ABC	-16.9683	-1.33245	1.40872e-64	5.35315e-63	62.2714	TRUE	TRUE
0	CD27	37.4255	0.940658	1.50353e-306	1.90448e-305	304.72	TRUE	FALSE
0	CD40	34.7467	0.675498	1.55293e-264	1.07293e-263	262.969	TRUE	FALSE
0	CD127	33.5245	0.780157	2.11732e-246	1.23782e-245	244.907	TRUE	FALSE
0	CD44	32.5723	0.821327	1.01111e-232	5.12295e-232	231.29	TRUE	FALSE
0	CD55	32.1807	0.931668	3.28277e-227	1.46759e-226	225.833	TRUE	FALSE
0	CD274	27.2243	0.465131	3.34912e-163	1.10667e-162	161.956	TRUE	FALSE
0	CD45RB	26.5209	0.641698	5.56608e-155	1.76259e-154	153.754	TRUE	FALSE
0	CD48	24.7836	0.540691	1.3486e-135	4.09974e-135	134.387	TRUE	FALSE
0	CD314	23.5004	0.550282	4.03885e-122	1.18059e-121	120.928	TRUE	FALSE
0	CD5	21.5776	0.560279	2.91479e-103	7.63875e-103	102.117	TRUE	FALSE
0	CD45	21.3697	0.362348	2.55691e-101	6.26856e-101	100.203	TRUE	FALSE
0	CD162	20.9903	0.368752	8.05057e-98	1.91201e-97	96.7185	TRUE	FALSE
0	CD43	20.2917	0.399001	1.52203e-91	3.40219e-91	90.4682	TRUE	FALSE
0	CD11c	20.0656	0.523236	1.47444e-89	3.20164e-89	88.4946	TRUE	FALSE
0	CD16	18.5112	0.389881	1.67765e-76	3.26926e-76	75.4856	TRUE	FALSE
0	CD26	18.4411	0.500054	6.14213e-76	1.167e-75	74.9329	TRUE	FALSE
0	CD229	16.7261	0.486169	8.45829e-63	1.46098e-62	61.8354	TRUE	FALSE
0	CD3E	12.9572	0.196981	2.14042e-38	3.25344e-38	37.4877	TRUE	FALSE
0	CD337	12.3673	0.494046	3.92916e-35	5.74262e-35	34.2409	TRUE	FALSE
0	CD47	10.392	0.141207	2.69667e-25	3.79531e-25	24.4208	TRUE	FALSE
0	CD197	9.84827	0.103376	6.9737e-23	9.13795e-23	22.0392	TRUE	FALSE
0	CD50	8.24083	0.149568	1.71016e-16	2.1662e-16	15.6643	TRUE	FALSE
0	CD11b	5.80007	0.103757	6.62869e-09	7.40854e-09	8.13027	TRUE	FALSE
0	CD59	2.89605	0.130701	0.00377894	0.00404506	2.39308	TRUE	FALSE
0	CD52	2.89133	0.031161	0.00383613	0.00404925	2.39263	TRUE	FALSE
0	CD22	1.93391	-0.0615328	0.053124	0.0545598	1.26313	FALSE	FALSE
0	CD69	1.9056	-0.044857	0.0567024	0.0574585	1.24065	FALSE	FALSE
0	HLA-DR	-1.45702	-0.120412	0.145112	0.145112	0.838296	FALSE	FALSE
0	CD35	-2.00062	-0.0568334	0.0454333	0.0473005	1.32513	FALSE	FALSE
0	CD64	-3.0469	-0.0776454	0.00231212	0.0025103	2.60027	TRUE	FALSE
0	CD29	-5.53396	-0.105102	3.13078e-08	3.4484e-08	7.46238	TRUE	FALSE
0	CD163	-5.81565	-0.157891	6.04e-09	6.85134e-09	8.16422	TRUE	FALSE
0	CD328	-6.06398	-0.111181	1.32791e-09	1.52911e-09	8.81556	TRUE	FALSE
0	CD38	-6.38609	-0.209496	1.70178e-10	1.98977e-10	9.7012	TRUE	FALSE
0	CD268	-6.90114	-0.193198	5.15854e-12	6.12577e-12	11.2128	TRUE	FALSE
0	CD62P	-6.91662	-0.16437	4.62554e-12	5.58001e-12	11.2534	TRUE	FALSE
0	CD33	-7.43824	-0.227952	1.02034e-13	1.25074e-13	12.9028	TRUE	FALSE
0	CD161	-7.4941	-0.238647	6.6756e-14	8.31714e-14	13.08	TRUE	FALSE
0	CD158	-8.76089	-0.304352	1.93717e-18	2.49534e-18	17.6029	TRUE	FALSE
0	CD41	-10.0027	-0.156502	1.48253e-23	1.97671e-23	22.7041	TRUE	FALSE
0	CD14	-10.1257	-0.265437	4.24794e-24	5.76506e-24	23.2392	TRUE	FALSE
0	CD102	-10.3701	-0.282824	3.39343e-25	4.6891e-25	24.3289	TRUE	FALSE
0	CD278	-12.2406	-0.287113	1.88632e-34	2.70491e-34	33.5678	TRUE	FALSE
0	CD2	-12.6314	-0.167256	1.41746e-36	2.11229e-36	35.6752	TRUE	FALSE
0	CD200	-13.4761	-0.405679	2.16144e-41	3.35244e-41	40.4746	TRUE	FALSE
0	CD36	-13.5063	-0.273252	1.43518e-41	2.27237e-41	40.6435	TRUE	FALSE
0	CD150	-14.3209	-0.29931	1.62107e-46	2.62131e-46	45.5815	TRUE	FALSE
0	CD154	-14.973	-0.899165	1.1024e-50	1.82135e-50	49.7396	TRUE	FALSE
0	CD137	-16.473	-0.847116	5.73902e-61	9.69257e-61	60.0136	TRUE	FALSE
0	CD45RA	-16.956	-0.309101	1.73762e-64	3.07114e-64	63.5127	TRUE	FALSE
0	CD32	-17.9112	-0.324212	9.63525e-72	1.74352e-71	70.7586	TRUE	FALSE
0	CD1d	-18.2318	-0.451908	2.88569e-74	5.34908e-74	73.2717	TRUE	FALSE
0	CD279	-19.187	-0.701911	4.75252e-82	9.50505e-82	81.022	TRUE	FALSE
0	CD20	-19.4009	-0.453581	7.58258e-84	1.5575e-83	82.8076	TRUE	FALSE
0	CD71	-20.0292	-0.901762	3.06619e-89	6.47307e-89	88.1889	TRUE	FALSE
0	CD84	-20.8884	-0.448469	6.82505e-97	1.57183e-96	95.8036	TRUE	FALSE
0	CD37	-21.5385	-0.427951	6.78032e-103	1.71768e-102	101.765	TRUE	FALSE
0	TCRVb5	-22.0913	-0.339487	3.83137e-108	1.03994e-107	106.983	TRUE	FALSE
0	CD53	-22.7653	-0.532349	1.01319e-114	2.85194e-114	113.545	TRUE	FALSE
0	CD152	-28.2341	-0.608221	2.23035e-175	8.07176e-175	174.093	TRUE	FALSE
0	CD9	-29.0429	-0.727138	1.89089e-185	7.18538e-185	184.144	TRUE	FALSE
0	CD82	-29.3297	-0.923115	4.33708e-189	1.73483e-188	187.761	TRUE	FALSE
0	CD49D	-33.0762	-0.765173	6.53818e-240	3.5493e-239	238.45	TRUE	FALSE
0	B2M	-39.4389	-0.80112	0	0	inf	TRUE	FALSE
0	HLA-ABC	-39.8631	-0.715089	0	0	inf	TRUE	FALSE
0	CD54	-44.5992	-0.917962	0	0	inf	TRUE	FALSE
1	CD26	31.0755	0.921089	5.1687e-212	5.61173e-211	210.251	TRUE	FALSE
1	CD16	30.626	0.742733	5.51578e-206	4.19199e-205	204.378	TRUE	FALSE
1	CD22	28.5591	0.911802	2.16545e-179	1.37145e-178	177.863	TRUE	FALSE
1	CD314	27.8712	0.764758	5.95662e-171	3.48233e-170	169.458	TRUE	FALSE
1	CD45	26.5133	0.496156	6.81612e-155	3.70018e-154	153.432	TRUE	FALSE
1	CD47	26.2361	0.400193	1.03099e-151	4.60912e-151	150.336	TRUE	FALSE
1	CD40	18.4322	0.371379	7.25318e-76	2.04164e-75	74.69	TRUE	FALSE
1	CD48	18.0463	0.401321	8.43482e-73	2.21051e-72	71.6555	TRUE	FALSE
1	CD52	17.2167	0.273163	1.98921e-66	4.72437e-66	65.3257	TRUE	FALSE
1	CD5	15.5045	0.389999	3.23252e-54	7.22563e-54	53.1411	TRUE	FALSE
1	CD45RB	14.9618	0.177877	1.30378e-50	2.75243e-50	49.5603	TRUE	FALSE
1	CD50	14.5836	0.287335	3.57195e-48	7.1439e-48	47.1461	TRUE	FALSE
1	CD55	13.7212	0.381739	7.58355e-43	1.47782e-42	41.8304	TRUE	FALSE
1	CD11c	13.3596	0.310074	1.0406e-40	1.92891e-40	39.7147	TRUE	FALSE
1	CD27	12.9674	0.188897	1.87178e-38	3.30826e-38	37.4804	TRUE	FALSE
1	CD162	10.2161	0.158109	1.6797e-24	2.71612e-24	23.5661	TRUE	FALSE
1	CD337	9.45855	0.428557	3.12242e-21	4.74608e-21	20.3237	TRUE	FALSE
1	CD11b	8.6025	0.168067	7.79989e-18	1.13998e-17	16.9431	TRUE	FALSE
1	CD69	7.91183	0.1408	2.53637e-15	3.50481e-15	14.4553	TRUE	FALSE
1	CD197	7.58793	0.0870118	3.25066e-14	4.41161e-14	13.3554	TRUE	FALSE
1	CD29	6.85545	0.129079	7.10906e-12	9.31532e-12	11.0308	TRUE	FALSE
1	HLA-DR	6.70346	0.270166	2.03535e-11	2.6218e-11	10.5814	TRUE	FALSE
1	CD44	4.93575	0.182075	7.98432e-07	9.33551e-07	6.02986	TRUE	FALSE
1	CD43	3.27156	0.0398808	0.00106957	0.00117808	2.92882	TRUE	FALSE
1	CD7	2.70715	0.237918	0.00678634	0.00736802	2.13265	TRUE	FALSE
1	CD161	2.28784	0.0786061	0.0221471	0.0233775	1.6312	FALSE	FALSE
1	CD62P	0.264562	0.0100477	0.791347	0.801899	0.0958806	FALSE	FALSE
1	CD35	-0.0190244	0.00256813	0.984822	0.984822	0.00664241	FALSE	FALSE
1	CD2	-0.955623	-0.00117292	0.339263	0.348432	0.457882	FALSE	FALSE
1	CD274	-1.96501	-0.0352	0.0494128	0.0514435	1.28867	FALSE	FALSE
1	CD64	-2.31699	-0.0799687	0.0205042	0.0219481	1.6586	FALSE	FALSE
1	CD328	-3.78603	-0.0572373	0.000153076	0.000171085	3.76679	TRUE	FALSE
1	CD3E	-4.0571	-0.0711746	4.96867e-05	5.63611e-05	4.24902	TRUE	FALSE
1	B2M	-4.31091	-0.0923856	1.62581e-05	1.87214e-05	4.72766	TRUE	FALSE
1	CD163	-5.37986	-0.158986	7.45419e-08	8.85185e-08	7.05297	TRUE	FALSE
1	CD158	-5.60023	-0.196089	2.14072e-08	2.58246e-08	7.58797	TRUE	FALSE
1	CD278	-5.80917	-0.138015	6.27834e-09	7.69603e-09	8.11373	TRUE	FALSE
1	HLA-ABC	-6.54306	-0.116197	6.02727e-11	7.50938e-11	10.1244	TRUE	FALSE
1	CD150	-6.65926	-0.164081	2.75212e-11	3.48602e-11	10.4577	TRUE	FALSE
1	CD37	-7.56918	-0.168881	3.75584e-14	5.00779e-14	13.3004	TRUE	FALSE
1	CD268	-8.45512	-0.259724	2.78793e-17	3.92375e-17	16.4063	TRUE	FALSE
1	CD45RA	-8.5677	-0.156351	1.05569e-17	1.51381e-17	16.8199	TRUE	FALSE
1	CD38	-9.04889	-0.301549	1.44434e-19	2.15235e-19	18.6671	TRUE	FALSE
1	CD33	-9.84168	-0.334675	7.4456e-23	1.15483e-22	21.9375	TRUE	FALSE
1	CD200	-10.1652	-0.346232	2.83465e-24	4.4882e-24	23.3479	TRUE	FALSE
1	CD14	-10.9664	-0.320624	5.54284e-28	9.15773e-28	27.0382	TRUE	FALSE
1	CD137	-11.9979	-0.750551	3.64404e-33	6.15439e-33	32.2108	TRUE	FALSE
1	CD53	-12.1062	-0.317907	9.79667e-34	1.69215e-33	32.7716	TRUE	FALSE
1	CD36	-13.2651	-0.297933	3.68924e-40	6.67576e-40	39.1755	TRUE	FALSE
1	TCRVb5	-13.6842	-0.238649	1.26128e-42	2.39643e-42	41.6204	TRUE	FALSE
1	CD59	-14.9007	-0.452818	3.25937e-50	6.69492e-50	49.1743	TRUE	FALSE
1	CD49D	-15.4608	-0.393034	6.38312e-54	1.38605e-53	52.8582	TRUE	FALSE
1	CD54	-15.7401	-0.342071	8.02655e-56	1.84854e-55	54.7332	TRUE	FALSE
1	CD41	-17.3175	-0.272954	3.47305e-67	8.51458e-67	66.0698	TRUE	FALSE
1	CD1d	-17.5623	-0.471799	4.78639e-69	1.21255e-68	67.9163	TRUE	FALSE
1	CD20	-18.0656	-0.44086	5.95045e-73	1.61512e-72	71.7918	TRUE	FALSE
1	CD32	-19.1691	-0.377088	6.70918e-82	1.96115e-81	80.7075	TRUE	FALSE
1	CD102	-20.2488	-0.559165	3.63805e-91	1.15205e-90	89.9385	TRUE	FALSE
1	CD82	-23.2226	-0.793366	2.69052e-119	8.89041e-119	118.051	TRUE	FALSE
1	CD84	-25.1489	-0.569734	1.452e-139	5.80801e-139	138.236	TRUE	FALSE
1	CD279	-26.2521	-0.931705	6.75947e-152	3.21075e-151	150.493	TRUE	FALSE
1	CD9	-26.3375	-0.710173	7.13435e-153	3.61474e-152	151.442	TRUE	FALSE
1	CD152	-30.1711	-0.71364	5.67912e-200	3.92375e-199	198.406	TRUE	FALSE
2	CD102	30.7178	0.918381	3.2914e-207	4.16911e-206	205.38	TRUE	FALSE
2	CD162	30.7037	0.644069	5.072e-207	5.50675e-206	205.259	TRUE	FALSE
2	CD45	30.598	0.567382	1.30035e-205	1.23533e-204	203.908	TRUE	FALSE
2	CD26	29.1724	0.934547	4.34585e-187	2.75237e-186	185.56	TRUE	FALSE
2	CD16	28.2055	0.766517	5.00686e-175	2.92709e-174	173.534	TRUE	FALSE
2	CD27	24.2895	0.590246	2.53097e-130	1.01239e-129	128.995	TRUE	FALSE
2	CD47	22.2048	0.376241	3.08568e-109	1.06596e-108	107.972	TRUE	FALSE
2	CD43	21.9883	0.62236	3.72923e-107	1.18092e-106	105.928	TRUE	FALSE
2	CD18	21.2393	0.733166	4.14442e-100	1.12491e-99	98.9489	TRUE	FALSE
2	CD11b	21.1411	0.563328	3.33007e-99	8.72709e-99	98.0591	TRUE	FALSE
2	CD55	20.4844	0.612487	2.96692e-93	7.51619e-93	92.124	TRUE	FALSE
2	CD52	20.3381	0.368533	5.91388e-92	1.44986e-91	90.8387	TRUE	FALSE
2	CD49D	19.9883	0.586292	6.95596e-89	1.55486e-88	87.8083	TRUE	FALSE
2	CD11a	19.4265	0.664344	4.61016e-84	1.00106e-83	82.9995	TRUE	FALSE
2	CD127	18.7011	0.471311	4.85302e-78	1.02453e-77	76.9895	TRUE	FALSE
2	CD45RA	17.3881	0.445471	1.0156e-67	1.97912e-67	66.7035	TRUE	FALSE
2	CD40	15.5018	0.33374	3.37553e-54	6.4135e-54	53.1929	TRUE	FALSE
2	CD197	15.3716	0.178079	2.53646e-53	4.70172e-53	52.3277	TRUE	FALSE
2	CD5	15.0044	0.471409	6.87612e-51	1.24425e-50	49.9051	TRUE	FALSE
2	CD44	14.3872	0.433776	6.22301e-47	1.07488e-46	45.9686	TRUE	FALSE
2	CD314	12.3631	0.306195	4.13941e-35	6.83903e-35	34.165	TRUE	FALSE
2	CD37	10.8113	0.216261	3.04206e-27	4.81659e-27	26.3173	TRUE	FALSE
2	CD274	10.7046	0.196909	9.68873e-27	1.50274e-26	25.8231	TRUE	FALSE
2	B2M	8.7403	0.19739	2.32498e-18	3.46468e-18	17.4603	TRUE	FALSE
2	CD337	8.4392	0.439108	3.1951e-17	4.66977e-17	16.3307	TRUE	FALSE
2	CD29	5.67119	0.116173	1.41813e-08	1.89084e-08	7.72334	TRUE	FALSE
2	HLA-ABC	5.03478	0.107232	4.78409e-07	6.16256e-07	6.21024	TRUE	FALSE
2	CD7	4.09514	0.335038	4.21905e-05	5.34414e-05	4.27212	TRUE	FALSE
2	CD229	3.18486	0.0251537	0.00144826	0.0017198	2.76452	TRUE	FALSE
2	CD62P	3.09796	0.0933393	0.00194858	0.00227834	2.64238	TRUE	FALSE
2	CD158	2.88256	0.0959282	0.00394455	0.0045422	2.34273	TRUE	FALSE
2	CD48	2.78101	0.0572772	0.00541901	0.00611389	2.21368	TRUE	FALSE
2	CD35	1.38337	0.044199	0.166552	0.178281	0.748896	FALSE	FALSE
2	CD36	1.29378	0.0401317	0.195741	0.206615	0.684837	FALSE	FALSE
2	CD59	1.20243	0.0647419	0.229196	0.238615	0.622302	FALSE	FALSE
2	CD328	1.09032	0.0207913	0.275573	0.283021	0.548181	FALSE	FALSE
2	TCRVb5	-0.362008	-0.0161837	0.717346	0.717346	0.144271	FALSE	FALSE
2	CD64	-1.00036	-0.0219719	0.317137	0.321365	0.493001	FALSE	FALSE
2	CD163	-2.54123	-0.0737929	0.0110465	0.0119933	1.92106	FALSE	FALSE
2	CD278	-2.55204	-0.0627079	0.0107095	0.0117959	1.92827	FALSE	FALSE
2	CD161	-2.77795	-0.158957	0.00547032	0.00611389	2.21368	TRUE	FALSE
2	CD14	-3.50411	-0.0953105	0.000458133	0.000552669	3.25754	TRUE	FALSE
2	CD33	-3.51462	-0.12885	0.000440385	0.000539826	3.26775	TRUE	FALSE
2	CD268	-3.63218	-0.135166	0.000281038	0.000350145	3.45575	TRUE	FALSE
2	CD32	-5.48447	-0.110689	4.14711e-08	5.43415e-08	7.26487	TRUE	FALSE
2	CD41	-5.7249	-0.0918667	1.03497e-08	1.4046e-08	7.85245	TRUE	FALSE
2	CD54	-6.21701	-0.148108	5.06708e-10	7.00178e-10	9.15479	TRUE	FALSE
2	CD1d	-6.91095	-0.182679	4.81418e-12	6.77551e-12	11.1691	TRUE	FALSE
2	CD200	-7.99867	-0.28494	1.25769e-15	1.80349e-15	14.7439	TRUE	FALSE
2	CD20	-9.34497	-0.23633	9.19201e-21	1.39718e-20	19.8547	TRUE	FALSE
2	CD11c	-11.8162	-0.504837	3.2207e-32	5.20794e-32	31.2833	TRUE	FALSE
2	CD137	-13.3988	-0.8045	6.14211e-41	1.03733e-40	39.9841	TRUE	FALSE
2	CD84	-14.5645	-0.357608	4.72102e-48	8.34413e-48	47.0786	TRUE	FALSE
2	CD152	-18.2379	-0.451956	2.58143e-74	5.16287e-74	73.2871	TRUE	FALSE
2	CD9	-20.2339	-0.582589	4.92656e-91	1.1346e-90	89.9452	TRUE	FALSE
2	CD279	-21.3586	-0.809726	3.24342e-101	9.12962e-101	100.04	TRUE	FALSE
2	CD50	-21.4712	-0.478219	2.89256e-102	8.45517e-102	101.073	TRUE	FALSE
2	CD82	-21.8995	-0.767486	2.62386e-106	7.97654e-106	105.098	TRUE	FALSE
2	CD72	-23.7773	-0.886931	5.7424e-125	2.0782e-124	123.682	TRUE	FALSE
2	CD150	-25.0401	-0.546897	2.23808e-138	9.44968e-138	137.025	TRUE	FALSE
2	CD3E	-26.16	-0.47199	7.58063e-151	3.6008e-150	149.444	TRUE	FALSE
2	CD38	-26.663	-0.925812	1.26493e-156	6.40899e-156	155.193	TRUE	FALSE
2	CD53	-29.8868	-0.788824	2.91696e-196	2.01535e-195	194.696	TRUE	FALSE
2	CD2	-30.3894	-0.535242	7.58251e-203	6.403e-202	201.194	TRUE	FALSE
3	CD150	29.2718	0.637335	2.37367e-188	1.80399e-187	186.744	TRUE	FALSE
3	CD152	21.1778	0.523604	1.53085e-99	6.84378e-99	98.1647	TRUE	FALSE
3	CD72	19.4214	0.462266	5.09157e-84	1.9348e-83	82.7134	TRUE	FALSE
3	CD20	18.412	0.426471	1.05279e-75	3.47878e-75	74.4586	TRUE	FALSE
3	CD32	16.2273	0.308918	3.23225e-59	9.44813e-59	58.0247	TRUE	FALSE
3	CD274	15.5096	0.292314	2.98629e-54	8.10563e-54	53.0912	TRUE	FALSE
3	CD38	14.4505	0.494737	2.48771e-47	6.30221e-47	46.2005	TRUE	FALSE
3	CD53	13.182	0.245857	1.11373e-39	2.56496e-39	38.5909	TRUE	FALSE
3	CD1d	12.9288	0.305666	3.09663e-38	6.92189e-38	37.1598	TRUE	FALSE
3	CD50	12.8962	0.244353	4.73099e-38	1.0273e-37	36.9883	TRUE	FALSE
3	CD82	12.7983	0.366053	1.67584e-37	3.53788e-37	36.4513	TRUE	FALSE
3	CD41	11.3122	0.166737	1.14164e-29	2.22474e-29	28.6527	TRUE	FALSE
3	CD84	11.2825	0.229955	1.60074e-29	3.04141e-29	28.5169	TRUE	FALSE
3	CD161	11.2108	0.510792	3.60786e-29	6.68775e-29	28.1747	TRUE	FALSE
3	CD3E	10.9441	0.190492	7.08813e-28	1.28261e-27	26.8919	TRUE	FALSE
3	CD33	10.8883	0.337199	1.31127e-27	2.3176e-27	26.635	TRUE	FALSE
3	CD2	10.548	0.180521	5.19106e-26	8.96638e-26	25.0474	TRUE	FALSE
3	CD44	10.1689	0.326283	2.72842e-24	4.608e-24	23.3365	TRUE	FALSE
3	CD69	9.80359	0.386399	1.08657e-22	1.75701e-22	21.7552	TRUE	FALSE
3	CD19	8.796	0.08467	1.41778e-18	2.11277e-18	17.6751	TRUE	FALSE
3	CD71	8.06877	0.137458	7.10104e-16	1.03784e-15	14.9839	TRUE	FALSE
3	CD9	7.71891	0.0618539	1.1733e-14	1.68247e-14	13.7741	TRUE	FALSE
3	CD200	6.89842	0.192001	5.25845e-12	7.26622e-12	11.1387	TRUE	FALSE
3	CD268	6.60476	0.172141	3.98151e-11	5.40347e-11	10.2673	TRUE	FALSE
3	HLA-DR	6.49803	0.351846	8.13777e-11	1.08504e-10	9.96456	TRUE	FALSE
3	CD45RA	5.87897	0.06701	4.12815e-09	5.4093e-09	8.26686	TRUE	FALSE
3	CD278	5.37878	0.121532	7.4991e-08	9.65986e-08	7.01503	TRUE	FALSE
3	CD14	3.84479	0.0948249	0.000120656	0.000141074	3.85055	TRUE	FALSE
3	CD163	3.60161	0.102448	0.000316254	0.000364171	3.43869	TRUE	FALSE
3	CD49D	2.93208	0.0294207	0.00336694	0.00381922	2.41803	TRUE	FALSE
3	CD328	2.59855	0.0463695	0.00936177	0.0104632	1.98034	FALSE	FALSE
3	CD64	2.11562	0.0455235	0.0343774	0.037324	1.42801	FALSE	FALSE
3	CD62P	1.65347	0.0335781	0.0982361	0.105154	0.978174	FALSE	FALSE
3	CD36	0.492402	-0.0104662	0.622435	0.648015	0.188415	FALSE	FALSE
3	CD29	-0.157774	-0.0104567	0.874635	0.874635	0.0581732	FALSE	FALSE
3	CD158	-0.28346	-0.0296943	0.776824	0.787182	0.103925	FALSE	FALSE
3	CD35	-0.400581	-0.0142865	0.688729	0.707343	0.15037	FALSE	FALSE
3	CD137	-0.53238	-0.370999	0.594463	0.627489	0.202394	FALSE	FALSE
3	CD54	-2.14527	-0.0713556	0.031931	0.0351704	1.45382	FALSE	FALSE
3	CD43	-3.93072	-0.128316	8.46924e-05	0.000100572	3.99752	TRUE	FALSE
3	CD197	-4.03458	-0.0423954	5.47004e-05	6.59878e-05	4.18054	TRUE	FALSE
3	TCRVb5	-4.18439	-0.0918651	2.85935e-05	3.505e-05	4.45531	TRUE	FALSE
3	CD162	-4.80661	-0.12792	1.53509e-06	1.91258e-06	5.71838	TRUE	FALSE
3	CD102	-5.03516	-0.180243	4.7746e-07	6.04783e-07	6.2184	TRUE	FALSE
3	CD37	-6.94267	-0.161667	3.84769e-12	5.41526e-12	11.2664	TRUE	FALSE
3	CD337	-9.47649	-0.489964	2.62968e-21	3.99711e-21	20.3983	TRUE	FALSE
3	CD7	-9.58039	-0.510899	9.66747e-22	1.49944e-21	20.8241	TRUE	FALSE
3	CD45	-9.61131	-0.148134	7.16293e-22	1.13413e-21	20.9453	TRUE	FALSE
3	CD48	-10.1469	-0.238604	3.42149e-24	5.65289e-24	23.2477	TRUE	FALSE
3	CD11c	-11.5778	-0.447932	5.33686e-31	1.06737e-30	29.9717	TRUE	FALSE
3	CD47	-11.9078	-0.200058	1.07818e-32	2.21464e-32	31.6547	TRUE	FALSE
3	HLA-ABC	-13.7806	-0.256943	3.33534e-43	7.92143e-43	42.1012	TRUE	FALSE
3	CD11b	-13.8926	-0.377129	7.02249e-44	1.72164e-43	42.7641	TRUE	FALSE
3	CD52	-15.2757	-0.296142	1.11062e-52	2.91059e-52	51.536	TRUE	FALSE
3	CD229	-15.7444	-0.664498	7.50479e-56	2.11246e-55	54.6752	TRUE	FALSE
3	CD5	-16.8118	-0.559404	2.00123e-63	6.08373e-63	62.2158	TRUE	FALSE
3	B2M	-16.9317	-0.365341	2.62807e-64	8.32222e-64	63.0798	TRUE	FALSE
3	CD16	-18.6019	-0.569496	3.09964e-77	1.07078e-76	75.9703	TRUE	FALSE
3	CD26	-18.7792	-0.593532	1.11733e-78	4.04366e-78	77.3932	TRUE	FALSE
3	CD127	-20.1771	-0.644652	1.55653e-90	6.22611e-90	89.2058	TRUE	FALSE
3	CD11a	-20.809	-0.698927	3.58867e-96	1.51522e-95	94.8195	TRUE	FALSE
3	CD22	-21.5275	-0.85558	8.60182e-103	4.08587e-102	101.389	TRUE	FALSE
3	CD18	-22.7832	-0.776725	6.72267e-115	3.93018e-114	113.406	TRUE	FALSE
3	CD27	-25.0017	-0.730898	5.86098e-138	3.71195e-137	136.43	TRUE	FALSE
4	CD2	32.6849	0.568214	2.56235e-234	1.39099e-233	232.857	TRUE	FALSE
4	CD152	30.8598	0.712138	4.14321e-209	2.09923e-208	207.678	TRUE	FALSE
4	CD54	29.0772	0.624642	6.97749e-186	3.11935e-185	184.506	TRUE	FALSE
4	CD72	28.241	0.768872	1.83377e-175	7.71817e-175	174.112	TRUE	FALSE
4	CD37	23.3053	0.478778	3.91528e-120	1.14447e-119	118.941	TRUE	FALSE
4	CD279	23.2174	0.637182	3.03469e-119	8.5421e-119	118.068	TRUE	FALSE
4	CD53	22.0502	0.520646	9.51755e-108	2.58333e-107	106.588	TRUE	FALSE
4	CD9	19.6522	0.405476	5.5345e-86	1.27461e-85	84.8946	TRUE	FALSE
4	CD19	19.5019	0.585373	1.05767e-84	2.3642e-84	83.6263	TRUE	FALSE
4	CD38	17.4957	0.611769	1.5463e-68	3.0133e-68	67.521	TRUE	FALSE
4	HLA-ABC	15.4692	0.295709	5.59732e-54	1.06349e-53	52.9733	TRUE	FALSE
4	CD41	14.6766	0.229789	9.10426e-49	1.64744e-48	47.7832	TRUE	FALSE
4	CD32	14.6685	0.255148	1.02561e-48	1.8127e-48	47.7417	TRUE	FALSE
4	CD20	13.5775	0.29635	5.44598e-42	9.19766e-42	41.0363	TRUE	FALSE
4	CD59	12.9136	0.476161	3.77417e-38	5.97576e-38	37.2236	TRUE	FALSE
4	CD49D	12.5404	0.24506	4.48729e-36	6.95988e-36	35.1574	TRUE	FALSE
4	CD33	10.9374	0.338844	7.63304e-28	1.09455e-27	26.9608	TRUE	FALSE
4	CD137	10.7181	0.116265	8.36841e-27	1.17778e-26	25.9289	TRUE	FALSE
4	CD278	10.4291	0.240905	1.82516e-25	2.52205e-25	24.5982	TRUE	FALSE
4	B2M	9.7658	0.204344	1.57855e-22	2.14232e-22	21.6691	TRUE	FALSE
4	CD84	9.72836	0.22229	2.28246e-22	3.04328e-22	21.5167	TRUE	FALSE
4	CD197	9.2568	0.110804	2.10648e-20	2.76021e-20	19.5591	TRUE	FALSE
4	CD1d	9.06043	0.205991	1.29944e-19	1.67385e-19	18.7763	TRUE	FALSE
4	CD268	5.29884	0.100593	1.16541e-07	1.45199e-07	6.83804	TRUE	FALSE
4	CD200	4.93412	0.0644282	8.05123e-07	9.86925e-07	6.00572	TRUE	FALSE
4	CD150	3.97025	0.0444433	7.17959e-05	8.52577e-05	4.06927	TRUE	FALSE
4	CD328	3.24996	0.0479862	0.00115423	0.00134956	2.86981	TRUE	FALSE
4	CD45RA	2.0181	-0.00131484	0.043581	0.0494352	1.30596	FALSE	FALSE
4	CD64	1.73454	0.0434759	0.0828226	0.0925664	1.03355	FALSE	FALSE
4	CD7	0.844587	-0.00101502	0.398342	0.438753	0.35778	FALSE	FALSE
4	TCRVb5	0.687821	-0.0149238	0.491566	0.518875	0.284937	FALSE	FALSE
4	CD163	0.659622	0.00330604	0.509496	0.530435	0.275368	FALSE	FALSE
4	CD14	0.476038	-0.0193967	0.634047	0.651184	0.186296	FALSE	FALSE
4	CD102	-0.170595	-0.0655858	0.864542	0.864542	0.0632137	FALSE	FALSE
4	CD62P	-0.285089	-0.0191574	0.775576	0.785917	0.104623	FALSE	FALSE
4	CD35	-0.733517	-0.0271428	0.463243	0.495866	0.304636	FALSE	FALSE
4	CD158	-0.811866	-0.0702196	0.416868	0.4526	0.344286	FALSE	FALSE
4	CD69	-2.09567	-0.0956027	0.0361116	0.041583	1.38108	FALSE	FALSE
4	CD161	-4.54852	-0.22492	5.40258e-06	6.51739e-06	5.18593	TRUE	FALSE
4	CD29	-7.68161	-0.154963	1.57096e-14	1.98988e-14	13.7012	TRUE	FALSE
4	CD36	-11.6	-0.266724	4.11982e-31	6.02128e-31	30.2203	TRUE	FALSE
4	CD40	-11.8145	-0.259206	3.28562e-32	4.89622e-32	31.3101	TRUE	FALSE
4	CD11b	-12.3884	-0.347412	3.02065e-35	4.5914e-35	34.3381	TRUE	FALSE
4	CD50	-13.2843	-0.290962	2.85646e-40	4.61895e-40	39.3355	TRUE	FALSE
4	CD337	-13.4987	-0.652534	1.59096e-41	2.62854e-41	40.5803	TRUE	FALSE
4	CD3E	-13.7861	-0.250882	3.08817e-43	5.33412e-43	42.2729	TRUE	FALSE
4	CD47	-15.2481	-0.252585	1.69375e-52	3.13963e-52	51.5031	TRUE	FALSE
4	CD45	-17.975	-0.300626	3.05597e-72	6.11195e-72	71.2138	TRUE	FALSE
4	CD162	-18.2444	-0.408127	2.29154e-74	4.70695e-74	73.3273	TRUE	FALSE
4	CD11c	-18.4166	-0.75503	9.66065e-76	2.03947e-75	74.6905	TRUE	FALSE
4	CD274	-19.4015	-0.385409	7.48974e-84	1.62634e-83	82.7888	TRUE	FALSE
4	CD43	-20.3201	-0.541497	8.5483e-92	2.03022e-91	90.6925	TRUE	FALSE
4	CD55	-20.5099	-0.743903	1.7583e-93	4.31068e-93	92.3655	TRUE	FALSE
4	CD52	-21.9528	-0.418292	8.13513e-107	2.13196e-106	105.671	TRUE	FALSE
4	CD48	-23.9341	-0.653181	1.35413e-126	4.11657e-126	125.385	TRUE	FALSE
4	CD44	-25.4554	-0.71563	6.15182e-143	2.03278e-142	141.692	TRUE	FALSE
4	CD16	-26.5351	-0.786021	3.81815e-155	1.38181e-154	153.86	TRUE	FALSE
4	CD26	-28.2392	-0.881881	1.92954e-175	7.71817e-175	174.112	TRUE	FALSE
5	CD54	35.7197	0.844717	1.95382e-279	1.4849e-277	276.828	TRUE	FALSE
5	HLA-ABC	33.5266	0.7195	1.97739e-246	7.51408e-245	244.124	TRUE	FALSE
5	B2M	33.4142	0.799925	8.53477e-245	1.93853e-243	242.713	TRUE	FALSE
5	CD9	30.2019	0.773481	2.23493e-200	2.4265e-199	198.615	TRUE	FALSE
5	CD19	27.5011	0.95361	1.70471e-166	9.96598e-166	165.001	TRUE	FALSE
5	CD72	25.8526	0.766051	2.27448e-147	1.1524e-146	145.938	TRUE	FALSE
5	CD84	24.2255	0.57529	1.19925e-129	4.55717e-129	128.341	TRUE	FALSE
5	CD69	23.9452	0.704209	1.03666e-126	3.75171e-126	125.426	TRUE	FALSE
5	CD82	23.2977	0.796914	4.67462e-120	1.61487e-119	118.792	TRUE	FALSE
5	CD71	21.2137	0.89898	7.13576e-100	2.16927e-99	98.6637	TRUE	FALSE
5	CD86	20.0331	0.920972	2.83226e-89	8.27892e-89	88.082	TRUE	FALSE
5	TCRVb5	19.6274	0.350914	9.02617e-86	2.5407e-85	84.595	TRUE	FALSE
5	CD314	19.4841	0.69631	1.49732e-84	4.06415e-84	83.391	TRUE	FALSE
5	CD53	18.4507	0.388444	5.14853e-76	1.34927e-75	74.8699	TRUE	FALSE
5	CD3E	15.266	0.274663	1.28822e-52	3.1582e-52	51.5006	TRUE	FALSE
5	CD50	11.491	0.270016	1.46369e-30	3.1783e-30	29.4978	TRUE	FALSE
5	CD25	11.4568	0.0691145	2.1745e-30	4.59062e-30	29.3381	TRUE	FALSE
5	CD152	11.3095	0.165024	1.17706e-29	2.35411e-29	28.6282	TRUE	FALSE
5	CD36	10.7756	0.212843	4.48993e-27	8.53087e-27	26.069	TRUE	FALSE
5	CD150	9.91232	0.232037	3.68e-23	6.82146e-23	22.1661	TRUE	FALSE
5	CD37	7.51096	0.200162	5.86951e-14	9.91296e-14	13.0038	TRUE	FALSE
5	CD55	6.20338	0.207006	5.52648e-10	8.93644e-10	9.04884	TRUE	FALSE
5	CD38	6.0355	0.153342	1.58469e-09	2.50909e-09	8.60048	TRUE	FALSE
5	CD2	5.72485	0.0859754	1.03528e-08	1.60575e-08	7.79432	TRUE	FALSE
5	CD14	5.34246	0.137021	9.16962e-08	1.39378e-07	6.85581	TRUE	FALSE
5	CD43	5.07018	0.121385	3.97434e-07	5.92254e-07	6.22749	TRUE	FALSE
5	CD244	5.06265	0.0457846	4.13466e-07	6.04297e-07	6.21875	TRUE	FALSE
5	CD158	4.54513	0.212639	5.49013e-06	7.58636e-06	5.11997	TRUE	FALSE
5	CD20	4.39675	0.0855963	1.09884e-05	1.46512e-05	4.83413	TRUE	FALSE
5	CD1d	3.42608	0.0737411	0.000612365	0.000788809	3.10303	TRUE	FALSE
5	CD200	3.39338	0.119606	0.000690349	0.000874442	3.05827	TRUE	FALSE
5	CD163	3.32687	0.0934991	0.000878282	0.0010766	2.96794	TRUE	FALSE
5	CD32	1.89892	0.0279156	0.0575746	0.0683699	1.16514	FALSE	FALSE
5	CD161	1.65554	0.0181555	0.0978146	0.114368	0.941696	FALSE	FALSE
5	CD278	1.55548	0.0394328	0.119833	0.137989	0.860155	FALSE	FALSE
5	CD268	1.35053	0.00421625	0.176845	0.19765	0.704104	FALSE	FALSE
5	CD102	1.20166	-0.0305753	0.229494	0.252775	0.597265	FALSE	FALSE
5	CD49D	0.298379	-0.0303926	0.765414	0.765414	0.116104	FALSE	FALSE
5	CD337	-0.572077	-0.138744	0.56727	0.574833	0.240458	FALSE	FALSE
5	CD35	-0.653677	-0.00251993	0.51332	0.527193	0.27803	FALSE	FALSE
5	HLA-DR	-0.659715	0.064295	0.509437	0.527193	0.27803	FALSE	FALSE
5	CD328	-0.691784	-0.0228924	0.489073	0.516243	0.287145	FALSE	FALSE
5	CD62P	-0.814453	-0.0187747	0.415386	0.444638	0.351993	FALSE	FALSE
5	CD64	-1.10176	-0.0275135	0.270565	0.293757	0.532012	FALSE	FALSE
5	CD33	-1.38915	-0.0886288	0.164787	0.186922	0.728339	FALSE	FALSE
5	CD4	-2.47255	-2.25647	0.0134154	0.0161836	1.79092	FALSE	FALSE
5	CD29	-3.36891	-0.0779294	0.000754651	0.000940221	3.02677	TRUE	FALSE
5	CD8	-4.35225	0.578801	1.34747e-05	1.76565e-05	4.7531	TRUE	FALSE
5	CD41	-4.48939	-0.0735638	7.14289e-06	9.69392e-06	5.0135	TRUE	FALSE
5	CD45RA	-4.92838	-0.124121	8.2916e-07	1.16697e-06	5.93294	TRUE	FALSE
5	CD11b	-4.96357	-0.15625	6.92092e-07	9.92434e-07	6.0033	TRUE	FALSE
5	CD48	-6.28373	-0.143993	3.30539e-10	5.46108e-10	9.26272	TRUE	FALSE
5	CD154	-7.88436	-0.56672	3.16139e-15	5.46058e-15	14.2628	TRUE	FALSE
5	CD52	-8.23745	-0.17465	1.75921e-16	3.1093e-16	15.5073	TRUE	FALSE
5	CD279	-9.59976	-0.430913	8.01303e-22	1.44998e-21	20.8386	TRUE	FALSE
5	CD45RB	-11.2085	-0.704636	3.70295e-29	7.216e-29	28.1417	TRUE	FALSE
5	CD40	-11.4046	-0.280921	3.96748e-30	8.14943e-30	29.0889	TRUE	FALSE
5	CD27	-11.5101	-0.396934	1.17296e-30	2.62191e-30	29.5814	TRUE	FALSE
5	CD5	-12.0662	-0.439728	1.5933e-33	3.66941e-33	32.4354	TRUE	FALSE
5	CD229	-18.0039	-0.862517	1.81523e-72	4.59858e-72	71.3374	TRUE	FALSE
5	CD18	-21.2681	-0.684076	2.24196e-100	7.09955e-100	99.1488	TRUE	FALSE
5	CD197	-24.4422	-0.307624	6.09019e-132	2.43608e-131	130.613	TRUE	FALSE
5	CD127	-24.6436	-0.792573	4.30811e-134	1.81898e-133	132.74	TRUE	FALSE
5	CD11a	-25.1337	-0.845064	2.1278e-139	9.51254e-139	138.022	TRUE	FALSE
5	CD45	-25.6062	-0.542738	1.30015e-144	6.17572e-144	143.209	TRUE	FALSE
5	CD26	-27.5426	-0.906185	5.42653e-167	3.4368e-166	165.464	TRUE	FALSE
5	CD47	-27.6144	-0.463095	7.46632e-168	5.15855e-167	166.287	TRUE	FALSE
5	CD16	-27.869	-0.833538	6.33647e-171	5.3508e-170	169.272	TRUE	FALSE
5	CD162	-30.3706	-0.699945	1.34355e-202	1.70182e-201	200.769	TRUE	FALSE
5	CD274	-31.1169	-0.68175	1.42467e-212	2.1655e-211	210.664	TRUE	FALSE
6	CD9	33.1668	0.838014	3.24817e-241	1.2343e-239	238.909	TRUE	FALSE
6	CD72	33.0397	0.931941	2.19057e-239	5.54945e-238	237.256	TRUE	FALSE
6	CD279	29.4563	0.878421	1.04474e-190	6.10773e-190	189.214	TRUE	FALSE
6	CD54	29.2814	0.645336	1.78825e-188	9.06046e-188	187.043	TRUE	FALSE
6	CD49D	28.9979	0.643017	6.98601e-185	3.12316e-184	183.505	TRUE	FALSE
6	CD53	27.8164	0.68372	2.74935e-170	1.16084e-169	168.935	TRUE	FALSE
6	HLA-ABC	25.9695	0.528267	1.09453e-148	3.466e-148	147.46	TRUE	FALSE
6	B2M	23.9669	0.543109	6.15516e-127	1.61308e-126	125.792	TRUE	FALSE
6	CD71	22.8173	0.88762	3.08873e-115	7.82477e-115	114.107	TRUE	FALSE
6	CD200	21.5434	0.710924	6.10052e-103	1.49561e-102	101.825	TRUE	FALSE
6	CD38	15.9997	0.457844	1.28389e-57	2.71043e-57	56.567	TRUE	FALSE
6	CD37	14.7855	0.297277	1.81673e-49	3.5403e-49	48.451	TRUE	FALSE
6	CD2	14.4663	0.240104	1.97846e-47	3.75907e-47	46.4249	TRUE	FALSE
6	CD84	14.0871	0.291438	4.56038e-45	8.45339e-45	44.073	TRUE	FALSE
6	TCRVb5	13.5454	0.223515	8.4364e-42	1.49109e-41	40.8265	TRUE	FALSE
6	CD152	13.0492	0.219608	6.41814e-39	1.10859e-38	37.9552	TRUE	FALSE
6	CD1d	11.4	0.256943	4.17974e-30	6.61792e-30	29.1793	TRUE	FALSE
6	CD150	9.9482	0.18338	2.56797e-23	3.82678e-23	22.4172	TRUE	FALSE
6	CD36	8.46555	0.150864	2.54942e-17	3.72608e-17	16.4287	TRUE	FALSE
6	CD20	8.02982	0.159169	9.76184e-16	1.37389e-15	14.862	TRUE	FALSE
6	CD278	7.65934	0.198671	1.86885e-14	2.58241e-14	13.588	TRUE	FALSE
6	HLA-DR	7.36067	0.434065	1.82986e-13	2.48339e-13	12.605	TRUE	FALSE
6	CD14	7.22177	0.168014	5.13169e-13	6.84225e-13	12.1648	TRUE	FALSE
6	CD158	5.87313	0.145086	4.27645e-09	5.60362e-09	8.25153	TRUE	FALSE
6	CD3E	5.51311	0.094674	3.52554e-08	4.39248e-08	7.35729	TRUE	FALSE
6	CD69	4.97619	0.142578	6.48487e-07	7.9492e-07	6.09968	TRUE	FALSE
6	CD163	3.77285	0.0816027	0.000161392	0.000191653	3.71748	TRUE	FALSE
6	CD32	3.6163	0.0373325	0.000298844	0.000349418	3.45665	TRUE	FALSE
6	CD45RA	2.67037	0.0144548	0.00757677	0.00859455	2.06578	TRUE	FALSE
6	CD268	2.29096	0.0340746	0.0219656	0.0245498	1.60995	FALSE	FALSE
6	CD62P	1.01095	0.015687	0.312039	0.334013	0.476236	FALSE	FALSE
6	CD64	1.00149	0.00777344	0.31659	0.334178	0.476022	FALSE	FALSE
6	CD35	0.557943	0.0103961	0.576884	0.592475	0.22733	FALSE	FALSE
6	CD102	0.14443	-0.0672587	0.885161	0.896963	0.0472253	FALSE	FALSE
6	CD29	0.0411149	-0.00729342	0.967204	0.967204	0.0144818	FALSE	FALSE
6	CD33	-0.671961	-0.0614068	0.501609	0.522223	0.282144	FALSE	FALSE
6	CD328	-1.16946	-0.0264175	0.242219	0.262981	0.580076	FALSE	FALSE
6	CD161	-2.07804	-0.0891006	0.0377055	0.0415307	1.38163	FALSE	FALSE
6	CD59	-3.52629	-0.109836	0.000421432	0.000485286	3.314	TRUE	FALSE
6	CD50	-4.36855	-0.103541	1.25074e-05	1.50882e-05	4.82136	TRUE	FALSE
6	CD41	-5.59122	-0.101132	2.25473e-08	2.85599e-08	7.54424	TRUE	FALSE
6	CD5	-5.70572	-0.201429	1.15855e-08	1.49237e-08	7.82612	TRUE	FALSE
6	CD47	-8.435	-0.14507	3.31192e-17	4.74917e-17	16.3234	TRUE	FALSE
6	CD22	-10.0435	-0.555953	9.8143e-24	1.49177e-23	22.8263	TRUE	FALSE
6	CD337	-10.5559	-0.565448	4.77042e-26	7.39902e-26	25.1308	TRUE	FALSE
6	CD52	-11.68	-0.227994	1.61201e-31	2.60665e-31	30.5839	TRUE	FALSE
6	CD229	-12.328	-0.597079	6.40543e-35	1.05829e-34	33.9754	TRUE	FALSE
6	CD11b	-12.9687	-0.358588	1.84095e-38	3.10915e-38	37.5074	TRUE	FALSE
6	CD162	-13.789	-0.318823	2.96919e-43	5.37281e-43	42.2698	TRUE	FALSE
6	CD274	-15.1151	-0.309129	1.28692e-51	2.57384e-51	50.5894	TRUE	FALSE
6	CD48	-15.7942	-0.394369	3.41264e-56	7.00974e-56	55.1543	TRUE	FALSE
6	CD43	-16.4868	-0.446661	4.5678e-61	9.91866e-61	60.0035	TRUE	FALSE
6	CD44	-16.8343	-0.470585	1.36719e-63	3.05607e-63	62.5148	TRUE	FALSE
6	CD11c	-20.0106	-0.827232	4.45429e-89	1.02584e-88	87.9889	TRUE	FALSE
6	CD26	-25.5733	-0.857347	3.02182e-144	8.50588e-144	143.07	TRUE	FALSE
6	CD18	-25.6642	-0.861996	2.93716e-145	8.58554e-145	144.066	TRUE	FALSE
6	CD16	-26.0937	-0.792462	4.29477e-150	1.41914e-149	148.848	TRUE	FALSE
6	CD127	-26.3342	-0.852675	7.78944e-153	2.6909e-152	151.57	TRUE	FALSE
6	CD11a	-27.6865	-0.945289	1.01578e-168	3.85995e-168	167.413	TRUE	FALSE
6	CD40	-29.5343	-0.780364	1.04376e-191	6.61047e-191	190.18	TRUE	FALSE
6	CD27	-31.8598	-0.934958	9.62058e-223	1.04452e-221	220.981	TRUE	FALSE
6	CD45	-31.9617	-0.664062	3.71741e-224	4.70871e-223	222.327	TRUE	FALSE
6	CD197	-32.4036	-0.422519	2.44086e-230	4.63763e-229	228.334	TRUE	FALSE
7	CD41	24.5353	0.49644	6.2113e-133	1.57353e-131	130.803	TRUE	FALSE
7	CD36	24.3161	0.657674	1.32433e-130	2.51622e-129	128.599	TRUE	FALSE
7	CD26	23.5655	0.951414	8.69795e-123	1.32209e-121	120.879	TRUE	FALSE
7	CD16	23.2169	0.785362	3.07312e-119	3.33654e-118	117.477	TRUE	FALSE
7	CD52	18.7265	0.431811	3.01135e-78	1.76048e-77	76.7544	TRUE	FALSE
7	CD197	18.1728	0.279565	8.46917e-74	4.59755e-73	72.3375	TRUE	FALSE
7	CD22	16.3855	0.579518	2.42606e-60	1.15238e-59	58.9384	TRUE	FALSE
7	CD40	16.3804	0.438216	2.64102e-60	1.18069e-59	58.9279	TRUE	FALSE
7	TCRVb5	15.5793	0.336546	1.0067e-54	4.02678e-54	53.395	TRUE	FALSE
7	CD229	14.959	0.589518	1.36111e-50	4.49757e-50	49.347	TRUE	FALSE
7	CD44	14.5229	0.532547	8.67298e-48	2.63659e-47	46.579	TRUE	FALSE
7	CD314	14.025	0.451923	1.09603e-44	3.08511e-44	43.5107	TRUE	FALSE
7	CD11a	13.9687	0.620293	2.41962e-44	6.51263e-44	43.1862	TRUE	FALSE
7	CD274	13.8238	0.317865	1.83217e-43	4.49177e-43	42.3476	TRUE	FALSE
7	CD18	13.0209	0.602791	9.31195e-39	2.0815e-38	37.6816	TRUE	FALSE
7	CD127	13.0177	0.401379	9.70184e-39	2.10669e-38	37.6764	TRUE	FALSE
7	CD5	12.6279	0.437662	1.48175e-36	3.12815e-36	35.5047	TRUE	FALSE
7	CD7	12.3675	0.812892	3.91666e-35	8.04502e-35	34.0945	TRUE	FALSE
7	CD84	10.0248	0.188707	1.18585e-23	2.25312e-23	22.6472	TRUE	FALSE
7	CD48	9.46518	0.332527	2.93059e-21	5.43232e-21	20.265	TRUE	FALSE
7	CD45	7.80962	0.200263	5.73624e-15	9.47726e-15	14.0233	TRUE	FALSE
7	CD152	7.79618	0.117203	6.38117e-15	1.03185e-14	13.9864	TRUE	FALSE
7	CD55	7.76096	0.29539	8.42864e-15	1.3073e-14	13.8836	TRUE	FALSE
7	CD102	7.12048	0.150873	1.07553e-12	1.63481e-12	11.7865	TRUE	FALSE
7	CD244	7.11292	0.118144	1.13611e-12	1.69302e-12	11.7713	TRUE	FALSE
7	CD47	6.43311	0.128327	1.25017e-10	1.82717e-10	9.73822	TRUE	FALSE
7	CD1d	5.05747	0.162242	4.24855e-07	5.66473e-07	6.24682	TRUE	FALSE
7	CD59	4.61369	0.221605	3.95574e-06	5.18338e-06	5.28539	TRUE	FALSE
7	CD11b	4.22071	0.110506	2.43539e-05	3.13711e-05	4.50347	TRUE	FALSE
7	CD14	4.1457	0.159873	3.38771e-05	4.22075e-05	4.37461	TRUE	FALSE
7	CD32	4.12996	0.0921203	3.62831e-05	4.4476e-05	4.35187	TRUE	FALSE
7	CD45RA	1.85041	0.0215387	0.064254	0.0718132	1.1438	FALSE	FALSE
7	CD35	1.65098	0.058415	0.0987417	0.108759	0.963535	FALSE	FALSE
7	CD161	1.2084	0.0559872	0.226895	0.242873	0.61462	FALSE	FALSE
7	CD29	1.04607	0.0366072	0.295528	0.307673	0.511911	FALSE	FALSE
7	CD20	0.878533	0.0207492	0.379654	0.389915	0.40903	FALSE	FALSE
7	CD328	0.851944	0.0193003	0.394245	0.399502	0.398481	FALSE	FALSE
7	CD162	-0.198895	-0.0444439	0.842345	0.842345	0.0745102	FALSE	FALSE
7	CD62P	-1.12001	-0.0418617	0.262711	0.277306	0.55704	FALSE	FALSE
7	CD158	-1.45587	-0.0685709	0.145429	0.157895	0.801632	FALSE	FALSE
7	CD64	-1.85153	-0.0795752	0.064093	0.0718132	1.1438	FALSE	FALSE
7	CD163	-2.45058	-0.0925038	0.0142628	0.0164238	1.78453	FALSE	FALSE
7	CD337	-2.92974	-0.215725	0.00339251	0.00396662	2.40158	TRUE	FALSE
7	CD268	-3.4217	-0.143149	0.000622312	0.000738995	3.13136	TRUE	FALSE
7	CD45RB	-3.6753	-0.574741	0.000237574	0.000286597	3.54273	TRUE	FALSE
7	B2M	-4.17747	-0.113084	2.94764e-05	3.73368e-05	4.42786	TRUE	FALSE
7	CD33	-5.13181	-0.240354	2.86971e-07	3.89461e-07	6.40954	TRUE	FALSE
7	CD3E	-6.04236	-0.140045	1.51875e-09	2.09864e-09	8.67806	TRUE	FALSE
7	CD278	-6.07613	-0.208285	1.2312e-09	1.7328e-09	8.76125	TRUE	FALSE
7	CD200	-6.39819	-0.281934	1.57234e-10	2.25468e-10	9.64691	TRUE	FALSE
7	CD69	-7.76354	-0.351366	8.25877e-15	1.3073e-14	13.8836	TRUE	FALSE
7	CD11c	-8.61174	-0.459017	7.19615e-18	1.21535e-17	16.9153	TRUE	FALSE
7	HLA-ABC	-9.14389	-0.218326	6.02474e-20	1.04064e-19	18.9827	TRUE	FALSE
7	CD150	-9.20909	-0.27383	3.28887e-20	5.81288e-20	19.2356	TRUE	FALSE
7	CD38	-9.29303	-0.436171	1.49961e-20	2.71357e-20	19.5665	TRUE	FALSE
7	CD137	-10.1948	-0.773517	2.09149e-24	4.07573e-24	23.3898	TRUE	FALSE
7	CD49D	-11.5553	-0.386352	6.94246e-31	1.38849e-30	29.8575	TRUE	FALSE
7	CD2	-13.5039	-0.270387	1.483e-41	3.4154e-41	40.4666	TRUE	FALSE
7	CD72	-13.762	-0.676371	4.31402e-43	1.02458e-42	41.9895	TRUE	FALSE
7	CD50	-13.8386	-0.38352	1.49e-43	3.77466e-43	42.4231	TRUE	FALSE
7	CD279	-13.9668	-0.708729	2.48508e-44	6.51263e-44	43.1862	TRUE	FALSE
7	CD9	-14.4282	-0.546905	3.44022e-47	1.0056e-46	45.9976	TRUE	FALSE
7	CD43	-14.7214	-0.506276	4.70144e-49	1.48879e-48	47.8272	TRUE	FALSE
7	CD54	-15.2977	-0.437006	7.92079e-53	2.86657e-52	51.5426	TRUE	FALSE
7	CD53	-18.9132	-0.650596	8.87732e-80	5.6223e-79	78.2501	TRUE	FALSE
7	CD37	-19.4786	-0.564911	1.66729e-84	1.26714e-83	82.8972	TRUE	FALSE
8	CD32	15.3811	0.870461	2.19187e-53	2.08227e-52	51.6815	TRUE	FALSE
8	CD163	13.705	0.994029	9.47591e-43	8.00188e-42	41.0968	TRUE	FALSE
8	CD1d	13.2191	0.894851	6.80879e-40	4.70426e-39	38.3275	TRUE	FALSE
8	CD20	12.9875	0.781988	1.44147e-38	9.12931e-38	37.0396	TRUE	FALSE
8	CD328	12.7452	0.65288	3.31609e-37	1.93864e-36	35.7125	TRUE	FALSE
8	CD64	11.6931	0.900595	1.38214e-31	6.56514e-31	30.1828	TRUE	FALSE
8	CD22	10.4125	0.938191	2.17417e-25	9.17983e-25	24.0372	TRUE	FALSE
8	CD337	10.0786	0.60793	6.86941e-24	2.48607e-23	22.6045	TRUE	FALSE
8	CD11b	9.67053	0.54238	4.02292e-22	1.38974e-21	20.8571	TRUE	FALSE
8	CD62P	9.42854	0.581743	4.15844e-21	1.37409e-20	19.862	TRUE	FALSE
8	CD29	9.35353	0.486346	8.47677e-21	2.57694e-20	19.5889	TRUE	FALSE
8	CD229	8.37878	0.470615	5.34797e-17	1.56325e-16	15.806	TRUE	FALSE
8	CD45RA	8.14136	0.368984	3.9086e-16	1.1002e-15	14.9585	TRUE	FALSE
8	CD244	8.00174	0.476431	1.22669e-15	3.32959e-15	14.4776	TRUE	FALSE
8	CD3E	7.91569	0.384914	2.45891e-15	6.22924e-15	14.2056	TRUE	FALSE
8	CD11c	7.76585	0.44029	8.10993e-15	1.98824e-14	13.7015	TRUE	FALSE
8	CD150	6.7208	0.279301	1.80726e-11	4.03977e-11	10.3936	TRUE	FALSE
8	CD53	6.39359	0.316248	1.62039e-10	3.51857e-10	9.45363	TRUE	FALSE
8	CD200	6.27185	0.353769	3.56793e-10	7.53229e-10	9.12307	TRUE	FALSE
8	CD40	5.87832	0.294728	4.1445e-09	8.289e-09	8.0815	TRUE	FALSE
8	CD278	5.85313	0.318265	4.82395e-09	9.40052e-09	8.02685	TRUE	FALSE
8	CD197	5.51781	0.170595	3.43248e-08	6.36265e-08	7.19636	TRUE	FALSE
8	CD9	5.05126	0.191347	4.38917e-07	7.58129e-07	6.12026	TRUE	FALSE
8	CD279	4.75854	0.162904	1.94994e-06	3.29323e-06	5.48238	TRUE	FALSE
8	CD5	4.3662	0.244248	1.26428e-05	2.04438e-05	4.68944	TRUE	FALSE
8	CD19	4.11918	0.108012	3.80219e-05	5.89727e-05	4.22935	TRUE	FALSE
8	CD161	4.01799	0.167423	5.86976e-05	8.57888e-05	4.06657	TRUE	FALSE
8	CD137	3.68755	-0.130911	0.000226425	0.000312879	3.50462	TRUE	FALSE
8	CD162	3.60891	0.147619	0.000307492	0.00041731	3.37954	TRUE	FALSE
8	CD45RB	3.60101	-0.0826597	0.000316988	0.00042265	3.37402	TRUE	FALSE
8	CD50	3.54769	0.152329	0.000388627	0.000509236	3.29308	TRUE	FALSE
8	CD72	3.34083	0.152188	0.000835292	0.00107597	2.9682	TRUE	FALSE
8	CD27	3.13397	0.096015	0.00172461	0.00218451	2.66065	TRUE	FALSE
8	CD35	2.07231	0.12397	0.0382369	0.0447078	1.34962	FALSE	FALSE
8	CD36	1.65462	0.0886745	0.0980025	0.111167	0.954024	FALSE	FALSE
8	CD314	1.63172	0.00400787	0.102739	0.114826	0.939958	FALSE	FALSE
8	CD52	1.1681	0.0236141	0.242765	0.263573	0.579099	FALSE	FALSE
8	CD4	1.05031	-1.5029	0.293574	0.314248	0.502727	FALSE	FALSE
8	CD8	0.597304	0.874059	0.550305	0.57292	0.241906	FALSE	FALSE
8	CD127	0.320461	-0.0281756	0.748619	0.748619	0.125739	FALSE	FALSE
8	CD55	-0.55289	-0.106464	0.580339	0.588077	0.230566	FALSE	FALSE
8	CD102	-0.574231	-0.0895785	0.565812	0.581104	0.235746	FALSE	FALSE
8	CD41	-0.597997	-0.00309585	0.549842	0.57292	0.241906	FALSE	FALSE
8	CD152	-1.55986	-0.125581	0.118792	0.130844	0.883248	FALSE	FALSE
8	CD25	-1.91965	-1.01841	0.0549027	0.0632213	1.19914	FALSE	FALSE
8	CD18	-2.12474	-0.136036	0.0336083	0.0399099	1.39892	FALSE	FALSE
8	CD274	-2.34394	-0.118453	0.0190815	0.0230189	1.63791	FALSE	FALSE
8	CD16	-2.54428	-0.237907	0.0109502	0.0134228	1.87216	FALSE	FALSE
8	CD48	-2.65906	-0.185664	0.00783589	0.00976275	2.01043	TRUE	FALSE
8	CD11a	-3.75885	-0.306175	0.000170699	0.000240243	3.61935	TRUE	FALSE
8	CD86	-3.79172	-0.852733	0.000149605	0.000214528	3.66852	TRUE	FALSE
8	CD7	-4.08038	-0.356176	4.4962e-05	6.70022e-05	4.17391	TRUE	FALSE
8	CD26	-4.09732	-0.384104	4.17957e-05	6.35295e-05	4.19702	TRUE	FALSE
8	CD43	-4.36124	-0.307972	1.29326e-05	2.04766e-05	4.68874	TRUE	FALSE
8	CD37	-4.7143	-0.249356	2.42539e-06	4.00716e-06	5.39716	TRUE	FALSE
8	CD154	-5.16858	-0.965628	2.35882e-07	4.16907e-07	6.37996	TRUE	FALSE
8	TCRVb5	-5.20605	-0.22201	1.92907e-07	3.49069e-07	6.45709	TRUE	FALSE
8	CD49D	-5.81042	-0.338987	6.23173e-09	1.18403e-08	7.92664	TRUE	FALSE
8	CD84	-6.13282	-0.374296	8.63359e-10	1.77339e-09	8.7512	TRUE	FALSE
8	CD38	-7.04892	-0.654048	1.80312e-12	4.15265e-12	11.3817	TRUE	FALSE
8	CD44	-7.72795	-0.624831	1.09293e-14	2.5957e-14	13.5857	TRUE	FALSE
8	CD47	-9.39573	-0.432673	5.68224e-21	1.79938e-20	19.7449	TRUE	FALSE
8	CD59	-10.1052	-0.955439	5.24005e-24	1.99122e-23	22.7009	TRUE	FALSE
8	CD69	-10.3262	-0.834499	5.36195e-25	2.14478e-24	23.6686	TRUE	FALSE
8	CD45	-11.2427	-0.650488	2.51494e-29	1.12433e-28	27.9491	TRUE	FALSE
8	CD2	-16.4248	-0.970388	1.27106e-60	3.22002e-59	58.4921	TRUE	FALSE

## Sheet: Table S3
names	scores	logfoldchanges	pvals	pvals_adj	Significant
CD22	164.164	4.69675	0	0	TRUE
HLA-ABC	51.4909	1.20853	0	0	TRUE
CD47	62.9051	1.37757	0	0	TRUE
CD84	74.0239	2.5139	0	0	TRUE
CD19	87.4018	4.33779	0	0	TRUE
CD71	94.3418	3.62638	0	0	TRUE
CD72	125.054	5.13755	0	0	TRUE
B2M	50.811	1.26354	0	0	TRUE
HLA-DR	36.8317	1.35845	7.01e-258	1.81e-257	TRUE
CD54	49.8595	1.21284	0	0	TRUE
CD9	38.1272	1.9937	8.91e-239	2.23e-238	TRUE
CD32	29.6716	1.24877	1.88e-160	3.85e-160	TRUE
CD102	24.6934	1.09751	2.12e-119	3.85e-119	TRUE
CD268	24.926	1.2995	4.52e-119	8.03e-119	TRUE
CD36	22.8072	1.00618	1.48e-102	2.57e-102	TRUE
CD200	22.5183	1.14999	6.3e-101	1.07e-100	TRUE
CD49D	56.5735	1.81912	0	0	TRUE
CD38	92.0308	3.34459	0	0	TRUE
CD33	-10.3859	-0.57329	5.74e-25	7.29e-25	FALSE
CD20	10.3202	0.508544	2.09e-24	2.61e-24	FALSE
CD197	1.70185	0.0472454	0.0889202	0.0900458	FALSE
CD152	2.06258	0.0855882	0.039222	0.0402277	FALSE
CD86	2.30574	0.072864	0.0211735	0.0219984	FALSE
CD25	-3.24626	-0.203979	0.00117947	0.00124155	FALSE
CD229	17.3228	0.852366	8.49e-64	1.31e-63	FALSE
CD163	16.055	0.976583	1.37e-54	2.07e-54	FALSE
CD62P	15.9574	0.973444	5.5e-54	8.15e-54	FALSE
CD158	15.1307	0.95919	5.02e-49	7.3e-49	FALSE
CD161	3.56838	0.201906	0.00036446	0.00038876	FALSE
CD64	14.6572	0.921718	3.03e-46	4.33e-46	FALSE
CD14	14.1573	0.82297	1.83e-43	2.57e-43	FALSE
CD29	12.648	0.479971	1.94e-35	2.68e-35	FALSE
mIgG1	-12.5689	-0.45304	2.95e-35	3.99e-35	FALSE
CD328	12.6032	0.43403	3.18e-35	4.23e-35	FALSE
CD40	11.4666	0.529503	1.29e-29	1.69e-29	FALSE
CD137	4.38182	0.283088	1.21e-05	1.31e-05	FALSE
CD53	-5.032	-0.177603	5.14e-07	5.63e-07	FALSE
CD1d	10.7442	0.740289	3.15e-26	4.07e-26	FALSE
CD11b	-5.43644	-0.265897	5.8e-08	6.44e-08	FALSE
CD279	-6.59426	-0.30852	4.91e-11	5.54e-11	FALSE
CD127	-6.88117	-0.33278	6.81e-12	7.79e-12	FALSE
CD337	-7.18121	-0.315252	8.35e-13	9.68e-13	FALSE
CD35	18.3596	0.900068	8.75e-70	1.4e-69	FALSE
CD69	8.16256	0.259526	4.48e-16	5.27e-16	FALSE
mIgG2a	9.42765	0.325487	9.63e-21	1.15e-20	FALSE
CD278	9.63259	0.490572	1.36e-21	1.64e-21	FALSE
CD41	9.68505	0.429196	9.6e-22	1.18e-21	FALSE
CD274	-17.5487	-0.497022	5.32e-66	8.34e-66	FALSE
CD27	-26.3856	-0.951307	3.23e-142	6.3e-142	FALSE
CD11c	-18.9911	-0.874988	6.35e-77	1.04e-76	FALSE
CD45	-175.205	-5.21444	0	0	FALSE
CD11a	-59.9337	-3.76825	0	0	FALSE
CD7	-61.5435	-2.3738	0	0	FALSE
CD8	-68.8129	-4.62288	0	0	FALSE
CD52	-76.8845	-2.40054	0	0	FALSE
CD55	-77.471	-3.11588	0	0	FALSE
CD3E	-78.2316	-2.32645	0	0	FALSE
CD45RA	-102.41	-3.58609	0	0	FALSE
CD16	-114.799	-3.55084	0	0	FALSE
CD48	-118.48	-3.99312	0	0	FALSE
CD2	-123.703	-3.65929	0	0	FALSE
CD44	-124.465	-3.90996	0	0	FALSE
CD59	-130.832	-4.27987	0	0	FALSE
CD26	-162.888	-4.89034	0	0	FALSE
CD82	-45.3677	-1.5127	0	0	FALSE
CD154	-21.7817	-1.0928	8.89e-100	1.48e-99	FALSE
CD45RB	-191.792	-5.89874	0	0	FALSE
CD18	-192.267	-5.72908	0	0	FALSE
CD37	-38.7886	-1.27569	1.84e-277	4.9e-277	FALSE
CD314	-33.955	-1.65248	9.67e-222	2.35e-221	FALSE
mIgG2b	-33.1007	-1.06272	3.74e-205	8.8e-205	FALSE
CD50	-31.9356	-1.20443	4.73e-199	1.08e-198	FALSE
ACTB	30.0589	0.900783	1.85e-174	4.12e-174	FALSE
TCRb	29.9761	0.878103	1.56e-170	3.38e-170	FALSE
CD4	-29.2657	-2.06358	4.3e-168	9.06e-168	FALSE
CD162	-26.4148	-1.07081	1.67e-142	3.34e-142	FALSE
CD5	-45.6707	-1.76421	0	0	FALSE
CD244	-25.9701	-1.26654	4.1e-138	7.81e-138	FALSE
CD150	-25.5946	-1.04098	7.6e-134	1.41e-133	FALSE
CD43	0.0332737	0.00111409	0.973459	0.973459	FALSE

## Sheet: Table S4
marker	stat	p_value	estimate	p_adj	#NAME?	Significant	IsUpInBCells	IsControl
CD11a	1799518	3.8698e-35	0.537896	3.09584e-33	32.5092	TRUE	0	0
CD137	1916120	3.07664e-09	0.0699387	2.46131e-07	6.60883	TRUE	0	0
CD154	1689379	2.36925e-36	0.38019	1.8954e-34	33.7223	TRUE	0	0
CD18	1873837	9.3505e-27	0.446015	7.4804e-25	24.1261	TRUE	0	0
CD2	2094537	7.63409e-09	0.269448	6.10727e-07	6.21415	TRUE	0	0
CD25	2065070	6.53368e-10	0.141376	5.22694e-08	7.28175	TRUE	0	0
CD37	1617521	1.07078e-60	1.3288	8.56628e-59	58.0672	TRUE	0	0
CD3E	1859018	2.47826e-28	0.548653	1.98261e-26	25.7028	TRUE	0	0
CD4	2052155	1.45096e-10	0.150703	1.16077e-08	7.93526	TRUE	0	0
CD44	1811661	1.0932e-33	0.615994	8.74557e-32	31.0582	TRUE	0	0
CD45	1530806	2.16809e-75	0.901353	1.73447e-73	72.7608	TRUE	0	0
CD48	1865553	1.24529e-27	0.497169	9.9623e-26	25.0016	TRUE	0	0
CD50	2085850	2.36594e-09	0.207499	1.89275e-07	6.72291	TRUE	0	0
CD53	1594841	1.47902e-63	0.604255	1.18321e-61	60.9269	TRUE	0	0
CD55	2020174	1.02241e-13	0.318391	8.17924e-12	11.0873	TRUE	0	0
CD59	1627897	4.77567e-59	1.04796	3.82054e-57	56.4179	TRUE	0	0
CD7	1984173	1.68774e-16	0.334294	1.35019e-14	13.8696	TRUE	0	0
CD8	2052361	1.83276e-11	0.352928	1.46621e-09	8.8338	TRUE	0	0
CD82	566767	0	7.66643	0	inf	TRUE	0	0
CD86	1913675	9.4494e-23	0.334716	7.55952e-21	20.1215	TRUE	0	0
B2M	1539172	6.67599e-74	0.932961	5.34079e-72	71.2724	TRUE	1	0
CD19	1252902	5.89453e-84	0.670398	4.71563e-82	81.3265	TRUE	1	0
CD38	985692	5.10864e-205	1.48022	4.08691e-203	202.389	TRUE	1	0
CD47	1838372	1.31438e-30	0.454268	1.0515e-28	27.9782	TRUE	1	0
CD49D	1302950	9.46011e-122	1.02844	7.56809e-120	119.121	TRUE	1	0
CD54	1711271	1.22408e-46	0.542483	9.79265e-45	44.0091	TRUE	1	0
CD71	1710869	1.07542e-46	0.630086	8.6034e-45	44.0653	TRUE	1	0
CD72	1374101	2.40342e-101	0.75468	1.92274e-99	98.7161	TRUE	1	0
CD9	1334373	1.59317e-114	0.864328	1.27454e-112	111.895	TRUE	1	0
HLA-ABC	1412918	5.65768e-98	1.48248	4.52614e-96	95.3443	TRUE	1	0
HLA-DR	360737	0	7.41084	0	inf	TRUE	1	0
ACTB	2324256	0.590611	-0.00626695	1	0	FALSE	0	1
CD11b	2294481	0.97054	0.000403615	1	0	FALSE	0	0
CD11c	2307102	0.423455	0.0180898	1	0	FALSE	0	0
CD127	2331868	0.636057	0.0149138	1	0	FALSE	0	0
CD14	2193727	0.064963	-0.0168612	1	0	FALSE	0	0
CD150	2279409	0.0998858	0.0451599	1	0	FALSE	0	0
CD152	2227803	0.00578097	0.0676101	0.462477	0.33491	FALSE	0	0
CD158	1746108	0.160632	0.0131181	1	0	FALSE	0	0
CD16	2366429	0.764926	-0.0100553	1	0	FALSE	0	0
CD161	2213565	0.378803	0.00909688	1	0	FALSE	0	0
CD162	2480542	0.00438766	-0.075352	0.351013	0.454677	FALSE	0	0
CD163	1954759	0.47199	0.00620697	1	0	FALSE	0	0
CD197	2390572	0.401755	-0.0283826	1	0	FALSE	0	0
CD1d	2255220	0.178508	-0.0130352	1	0	FALSE	0	0
CD20	2402317	0.00969456	-0.0308674	0.775565	0.110382	FALSE	0	0
CD229	2235817	0.122889	0.0245536	1	0	FALSE	0	0
CD244	2260808	0.0688863	0.0428734	1	0	FALSE	0	0
CD26	2181267	0.000123851	0.178014	0.00990806	2.00401	FALSE	0	0
CD27	2257914	0.0335274	0.0697649	1	0	FALSE	0	0
CD274	2400171	0.292351	-0.0337641	1	0	FALSE	0	0
CD278	2264084	0.0807678	-0.0153893	1	0	FALSE	0	0
CD279	2238191	0.0959867	0.0222434	1	0	FALSE	0	0
CD29	2270697	0.252384	0.0137916	1	0	FALSE	0	0
CD314	2322781	0.526714	0.0172476	1	0	FALSE	0	0
CD328	2246644	0.051105	0.0243662	1	0	FALSE	0	0
CD33	2061749	0.630926	0.00442709	1	0	FALSE	0	0
CD337	2353118	0.694243	-0.00707927	1	0	FALSE	0	0
CD35	2072402	0.0961465	0.0142745	1	0	FALSE	0	0
CD40	2212435	0.00167837	0.0986804	0.13427	0.872022	FALSE	0	0
CD41	2333807	0.667274	0.012543	1	0	FALSE	0	0
CD43	2275339	0.0825017	0.0574496	1	0	FALSE	0	0
CD45RA	2296282	0.224159	0.0242146	1	0	FALSE	0	0
CD45RB	2357388	0.866843	-0.003894	1	0	FALSE	0	0
CD5	2345991	0.989306	-0.000386278	1	0	FALSE	0	0
CD52	2322142	0.498271	0.015032	1	0	FALSE	0	0
CD62P	2059530	0.153154	0.01211	1	0	FALSE	0	0
CD64	1857848	0.781613	-0.00238725	1	0	FALSE	0	0
CD69	2253425	0.0260131	0.0697722	1	0	FALSE	0	0
TCRVb5	2332055	0.648635	0.011683	1	0	FALSE	0	0
mIgG1	2312774	0.722424	0.00410502	1	0	FALSE	0	1
mIgG2a	2247736	0.0186158	0.0679731	1	0	FALSE	0	1
mIgG2b	2379695	0.506933	-0.0133434	1	0	FALSE	0	1
CD102	2282190	0.539082	0.00893682	1	0	FALSE	1	0
CD200	2160771	0.488687	-0.00610895	1	0	FALSE	1	0
CD22	2323360	0.50712	0.0255355	1	0	FALSE	1	0
CD268	2165297	0.125176	-0.0140005	1	0	FALSE	1	0
CD32	2382454	0.476663	-0.0136128	1	0	FALSE	1	0
CD36	2310556	0.576079	0.00907224	1	0	FALSE	1	0
CD84	2205471	0.00102055	0.098755	0.0816441	1.08808	FALSE	1	0

## Sheet: Table S5
marker	stat	p_value	estimate	p_adj	-LOG10(@p_adj)	Significant	IsUpInBCells
CD154	95158	7.04308e-38	2.33903	5.63446e-36	35.2491	TRUE	0
CD2	178873	8.45917e-08	0.680358	6.76733e-06	5.16958	TRUE	0
CD25	122047	1.40807e-25	0.982257	1.12645e-23	22.9483	TRUE	0
CD37	114176	6.41898e-29	2.10106	5.13519e-27	26.2894	TRUE	0
CD4	183022	6.19855e-07	0.634798	4.95884e-05	4.30462	TRUE	0
CD40	171524	3.57899e-09	0.438369	2.86319e-07	6.54315	TRUE	0
CD44	149210	1.07897e-15	1.15748	8.63177e-14	13.0639	TRUE	0
CD45	153725	2.68689e-14	0.987565	2.14951e-12	11.6677	TRUE	0
CD53	129537	1.3453e-22	1.11907	1.07624e-20	19.9681	TRUE	0
CD59	120188	2.39254e-26	2.12011	1.91403e-24	23.7181	TRUE	0
CD7	173577	5.4751e-09	0.62697	4.38008e-07	6.35852	TRUE	0
CD8	339767	4.48228e-20	-1.81134	3.58582e-18	17.4454	TRUE	0
CD82	16022	1.15195e-88	12.4075	9.21564e-87	86.0355	TRUE	0
CD86	182973	6.05919e-07	0.483426	4.84735e-05	4.3145	TRUE	0
B2M	164067	2.30924e-11	0.895074	1.84739e-09	8.73344	TRUE	1
CD19	125212	5.11189e-13	0.663099	4.08951e-11	10.3883	TRUE	1
CD38	129239	1.03266e-22	1.04445	8.26126e-21	20.083	TRUE	1
CD49D	136591	5.72913e-20	0.995183	4.5833e-18	17.3388	TRUE	1
CD54	143410	1.36888e-17	0.886055	1.0951e-15	14.9605	TRUE	1
CD71	173192	4.44878e-09	0.661039	3.55903e-07	6.44867	TRUE	1
CD72	157073	1.31331e-12	0.573858	1.05065e-10	9.97854	TRUE	1
CD9	147588	3.39314e-16	0.786068	2.71451e-14	13.5663	TRUE	1
HLA-ABC	156713	2.06405e-13	1.37539	1.65124e-11	10.7822	TRUE	1
HLA-DR	63005	6.94976e-56	6.64734	5.55981e-54	53.2549	TRUE	1
ACTB	238407	0.641636	-0.0153653	1	0	FALSE	0
CD11a	197327	0.000213982	0.413703	0.0171186	1.76653	FALSE	0
CD11b	242899	0.430429	-0.0232264	1	0	FALSE	0
CD11c	233108	0.863911	0.00495843	1	0	FALSE	0
CD127	232233	0.56787	0.0402922	1	0	FALSE	0
CD137	184254	0.000132314	0.11942	0.0105852	1.9753	FALSE	0
CD14	231592	0.363236	-0.0201618	1	0	FALSE	0
CD150	217149	0.0543452	0.144988	1	0	FALSE	0
CD152	202280	0.00112329	0.249592	0.0898629	1.04642	FALSE	0
CD158	185885	0.45107	0.0163549	1	0	FALSE	0
CD16	239310	0.949404	-0.00513798	1	0	FALSE	0
CD161	234942	0.806592	-0.00639285	1	0	FALSE	0
CD162	246216	0.494699	-0.0435637	1	0	FALSE	0
CD163	209189	0.566453	-0.0118651	1	0	FALSE	0
CD18	203196	0.00149568	0.336373	0.119655	0.92207	FALSE	0
CD197	231322	0.513822	0.0561554	1	0	FALSE	0
CD1d	232384	0.929708	-0.00235747	1	0	FALSE	0
CD20	255463	0.0596546	-0.0635336	1	0	FALSE	0
CD229	222694	0.312659	0.0356162	1	0	FALSE	0
CD244	237095	0.981008	-0.000816226	1	0	FALSE	0
CD26	240153	0.889399	-0.0177946	1	0	FALSE	0
CD27	248216	0.388558	-0.071056	1	0	FALSE	0
CD274	226745	0.287596	0.0795642	1	0	FALSE	0
CD278	230858	0.827171	0.00579194	1	0	FALSE	0
CD279	231363	0.805781	0.0133458	1	0	FALSE	0
CD29	233361	0.772981	0.00944266	1	0	FALSE	0
CD314	219746	0.157195	0.0471276	1	0	FALSE	0
CD328	246123	0.392572	-0.0315999	1	0	FALSE	0
CD33	224141	0.427114	-0.0194012	1	0	FALSE	0
CD337	237924	0.98029	0.000919122	1	0	FALSE	0
CD35	222630	0.535341	-0.0134282	1	0	FALSE	0
CD3E	202056	0.00104632	0.371689	0.0837055	1.07725	FALSE	0
CD41	237383	0.912975	0.00835774	1	0	FALSE	0
CD43	244327	0.60765	-0.0412707	1	0	FALSE	0
CD45RA	252917	0.199188	-0.0689454	1	0	FALSE	0
CD45RB	272376	0.0016626	-0.197428	0.133008	0.876122	FALSE	0
CD48	214282	0.0291674	0.225252	1	0	FALSE	0
CD5	263051	0.0245444	-0.178586	1	0	FALSE	0
CD50	216004	0.0426859	0.161255	1	0	FALSE	0
CD52	243399	0.661704	-0.0231645	1	0	FALSE	0
CD55	248017	0.394277	-0.0761558	1	0	FALSE	0
CD62P	199316	0.164305	0.0293805	1	0	FALSE	0
CD64	186532	0.361364	-0.0208923	1	0	FALSE	0
CD69	214484	0.0305336	0.16886	1	0	FALSE	0
TCRVb5	235733	0.796966	0.0158522	1	0	FALSE	0
mIgG1	228538	0.655775	0.0145243	1	0	FALSE	0
mIgG2a	235065	0.7511	0.0201346	1	0	FALSE	0
mIgG2b	242167	0.749196	-0.0180853	1	0	FALSE	0
CD102	241409	0.750762	-0.0138244	1	0	FALSE	1
CD200	228424	0.423031	-0.0199031	1	0	FALSE	1
CD22	235072	0.751577	0.0286872	1	0	FALSE	1
CD268	229525	0.615342	-0.0110739	1	0	FALSE	1
CD32	231389	0.517704	0.0358997	1	0	FALSE	1
CD36	250660	0.20622	-0.0452017	1	0	FALSE	1
CD47	195878	0.000127172	0.35483	0.0101738	1.99252	FALSE	1
CD84	232029	0.555534	0.0404381	1	0	FALSE	1

## Sheet: Table S6
marker	stat	p_value	estimate	p_adj	-LOG10(@p_adj)	Significant	IsUpInBCells	IsControl	CD8-significant	CD4-significant	CD8-not-CD4	CD4-not-CD8
CD11a	9710740	1.43644e-80	0.499326	1.14915e-78	77.9396	TRUE	0	0	TRUE	FALSE	TRUE	FALSE
CD137	9636050	2.32992e-31	0.0950543	1.86394e-29	28.7296	TRUE	0	0	TRUE	FALSE	TRUE	FALSE
CD150	11621555	1.11028e-08	0.0998391	8.88226e-07	6.05148	TRUE	0	0	FALSE	FALSE	FALSE	FALSE
CD152	10629136	2.66056e-35	0.207271	2.12845e-33	32.6719	TRUE	0	0	FALSE	FALSE	FALSE	FALSE
CD154	5457629	0	1.69738	0	inf	TRUE	0	0	TRUE	TRUE	FALSE	FALSE
CD162	13345225	2.02816e-10	-0.0986663	1.62253e-08	7.78981	TRUE	0	0	FALSE	FALSE	FALSE	FALSE
CD18	10466991	4.87403e-43	0.347143	3.89922e-41	40.409	TRUE	0	0	TRUE	FALSE	TRUE	FALSE
CD2	10042826	1.28756e-62	0.502605	1.03005e-60	59.9871	TRUE	0	0	TRUE	TRUE	FALSE	FALSE
CD25	7787556	1.52194e-222	0.674654	1.21755e-220	219.915	TRUE	0	0	TRUE	TRUE	FALSE	FALSE
CD26	11787503	4.74355e-06	0.126983	0.000379484	3.42081	TRUE	0	0	FALSE	FALSE	FALSE	FALSE
CD37	8215406	5.27756e-190	1.40984	4.22205e-188	187.374	TRUE	0	0	TRUE	TRUE	FALSE	FALSE
CD3E	10563804	5.20071e-39	0.384703	4.16056e-37	36.3808	TRUE	0	0	TRUE	FALSE	TRUE	FALSE
CD4	7869796	1.81332e-213	0.704037	1.45066e-211	210.838	TRUE	0	0	TRUE	TRUE	FALSE	FALSE
CD40	9833912	4.52022e-73	0.370305	3.61617e-71	70.4418	TRUE	0	0	FALSE	TRUE	FALSE	TRUE
CD44	8403505	1.15675e-173	0.933679	9.25403e-172	171.034	TRUE	0	0	TRUE	TRUE	FALSE	FALSE
CD45	7434608	9.24004e-266	1.06834	7.39203e-264	263.131	TRUE	0	0	TRUE	TRUE	FALSE	FALSE
CD48	11212320	1.32896e-17	0.226906	1.06317e-15	14.9734	TRUE	0	0	TRUE	FALSE	TRUE	FALSE
CD50	11485106	3.0372e-11	0.134345	2.42976e-09	8.61444	TRUE	0	0	TRUE	FALSE	TRUE	FALSE
CD53	7115415	1.71103e-296	0.930778	1.36882e-294	293.864	TRUE	0	0	TRUE	TRUE	FALSE	FALSE
CD59	6463749	0	1.83193	0	inf	TRUE	0	0	TRUE	TRUE	FALSE	FALSE
CD7	9757705	6.85849e-78	0.480319	5.48679e-76	75.2607	TRUE	0	0	TRUE	TRUE	FALSE	FALSE
CD8	13285600	3.34957e-10	-0.187905	2.67965e-08	7.57192	TRUE	0	0	TRUE	TRUE	FALSE	FALSE
CD82	1653994	0	10.4589	0	inf	TRUE	0	0	TRUE	TRUE	FALSE	FALSE
CD86	9470904	5.71734e-95	0.451676	4.57387e-93	92.3397	TRUE	0	0	TRUE	TRUE	FALSE	FALSE
B2M	8195808	9.48956e-192	0.906853	7.59165e-190	189.12	TRUE	1	0	TRUE	TRUE	FALSE	FALSE
CD19	6415847	3.71637e-198	0.619409	2.9731e-196	195.527	TRUE	1	0	TRUE	TRUE	FALSE	FALSE
CD38	6408042	0	1.14129	0	inf	TRUE	1	0	TRUE	TRUE	FALSE	FALSE
CD47	10294027	1.43936e-50	0.337367	1.15149e-48	47.9387	TRUE	1	0	TRUE	FALSE	TRUE	FALSE
CD49D	6890438	0	0.999869	0	inf	TRUE	1	0	TRUE	TRUE	FALSE	FALSE
CD54	8365230	6.28395e-177	0.691756	5.02716e-175	174.299	TRUE	1	0	TRUE	TRUE	FALSE	FALSE
CD71	8391581	1.12039e-174	0.764517	8.9631e-173	172.048	TRUE	1	0	TRUE	TRUE	FALSE	FALSE
CD72	7833503	7.24022e-202	0.598082	5.79217e-200	199.237	TRUE	1	0	TRUE	TRUE	FALSE	FALSE
CD9	7575706	1.80439e-245	0.729115	1.44351e-243	242.841	TRUE	1	0	TRUE	TRUE	FALSE	FALSE
HLA-ABC	7460973	5.39708e-263	1.49851	4.31767e-261	260.365	TRUE	1	0	TRUE	TRUE	FALSE	FALSE
HLA-DR	2443812	0	6.82071	0	inf	TRUE	1	0	TRUE	TRUE	FALSE	FALSE
ACTB	12332051	0.00915962	-0.0202411	0.73277	0.135032	FALSE	0	1	FALSE	FALSE	FALSE	FALSE
CD11b	12147389	0.276889	-0.00714694	1	0	FALSE	0	0	FALSE	FALSE	FALSE	FALSE
CD11c	12402659	0.526778	-0.00671328	1	0	FALSE	0	0	FALSE	FALSE	FALSE	FALSE
CD127	12478805	0.738224	-0.00614492	1	0	FALSE	0	0	FALSE	FALSE	FALSE	FALSE
CD14	11196276	0.00341004	-0.0171959	0.272803	0.564151	FALSE	0	0	FALSE	FALSE	FALSE	FALSE
CD158	8952124	0.543909	0.00363255	1	0	FALSE	0	0	FALSE	FALSE	FALSE	FALSE
CD16	12644089	0.168415	-0.0276431	1	0	FALSE	0	0	FALSE	FALSE	FALSE	FALSE
CD161	11885268	0.21522	-0.00812496	1	0	FALSE	0	0	FALSE	FALSE	FALSE	FALSE
CD163	10238510	0.418033	-0.00455044	1	0	FALSE	0	0	FALSE	FALSE	FALSE	FALSE
CD197	12372224	0.608581	0.0105072	1	0	FALSE	0	0	FALSE	FALSE	FALSE	FALSE
CD1d	11861426	0.000787193	-0.022763	0.0629754	1.20083	FALSE	0	0	FALSE	FALSE	FALSE	FALSE
CD20	12492098	1.89832e-05	-0.0340946	0.00151865	2.81854	FALSE	0	0	FALSE	FALSE	FALSE	FALSE
CD229	11839379	0.129083	0.0146489	1	0	FALSE	0	0	FALSE	FALSE	FALSE	FALSE
CD244	12227438	0.867289	0.00194847	1	0	FALSE	0	0	FALSE	FALSE	FALSE	FALSE
CD27	12147285	0.0379503	0.0418926	1	0	FALSE	0	0	FALSE	FALSE	FALSE	FALSE
CD274	12282499	0.256093	0.0221627	1	0	FALSE	0	0	FALSE	FALSE	FALSE	FALSE
CD278	11745771	0.00750928	-0.0163653	0.600742	0.221312	FALSE	0	0	FALSE	FALSE	FALSE	FALSE
CD279	12013978	0.247453	0.012738	1	0	FALSE	0	0	FALSE	FALSE	FALSE	FALSE
CD29	12213361	0.945951	0.000526436	1	0	FALSE	0	0	FALSE	FALSE	FALSE	FALSE
CD314	12360586	0.793064	0.00366598	1	0	FALSE	0	0	FALSE	FALSE	FALSE	FALSE
CD328	12219097	0.848685	0.00152376	1	0	FALSE	0	0	FALSE	FALSE	FALSE	FALSE
CD33	10925511	0.0265664	-0.0138074	1	0	FALSE	0	0	FALSE	FALSE	FALSE	FALSE
CD337	12661083	0.00871378	-0.0276709	0.697103	0.156703	FALSE	0	0	FALSE	FALSE	FALSE	FALSE
CD35	10944341	0.819997	0.00126631	1	0	FALSE	0	0	FALSE	FALSE	FALSE	FALSE
CD41	12096099	0.015052	0.0427527	1	0	FALSE	0	0	FALSE	FALSE	FALSE	FALSE
CD43	12271291	0.224913	0.0239144	1	0	FALSE	0	0	FALSE	FALSE	FALSE	FALSE
CD45RA	12154941	0.0988988	0.0200684	1	0	FALSE	0	0	FALSE	FALSE	FALSE	FALSE
CD45RB	12363155	0.913861	-0.00139511	1	0	FALSE	0	0	FALSE	FALSE	FALSE	FALSE
CD5	12325088	0.80535	0.00373129	1	0	FALSE	0	0	FALSE	FALSE	FALSE	FALSE
CD52	12315228	0.441018	0.00993964	1	0	FALSE	0	0	FALSE	FALSE	FALSE	FALSE
CD55	12736972	0.0395158	-0.0481486	1	0	FALSE	0	0	TRUE	FALSE	TRUE	FALSE
CD62P	10810784	0.283154	0.00595365	1	0	FALSE	0	0	FALSE	FALSE	FALSE	FALSE
CD64	9588847	0.620617	-0.00275905	1	0	FALSE	0	0	FALSE	FALSE	FALSE	FALSE
CD69	11921117	0.000341945	0.0665092	0.0273556	1.56295	FALSE	0	0	FALSE	FALSE	FALSE	FALSE
TCRVb5	12258219	0.249262	0.0167054	1	0	FALSE	0	0	FALSE	FALSE	FALSE	FALSE
mIgG1	12192964	0.722362	-0.00252765	1	0	FALSE	0	1	FALSE	FALSE	FALSE	FALSE
mIgG2a	11950319	0.00064668	0.0571886	0.0517344	1.28622	FALSE	0	1	FALSE	FALSE	FALSE	FALSE
mIgG2b	12451670	0.677476	-0.00534402	1	0	FALSE	0	1	FALSE	FALSE	FALSE	FALSE
CD102	12193639	0.606098	-0.0045263	1	0	FALSE	1	0	FALSE	FALSE	FALSE	FALSE
CD200	11278804	0.0262008	-0.0137243	1	0	FALSE	1	0	FALSE	FALSE	FALSE	FALSE
CD22	12689016	0.0783068	-0.04035	1	0	FALSE	1	0	FALSE	FALSE	FALSE	FALSE
CD268	11404635	0.000660922	-0.0205967	0.0528737	1.27676	FALSE	1	0	FALSE	FALSE	FALSE	FALSE
CD32	12310071	0.653435	0.00567425	1	0	FALSE	1	0	FALSE	FALSE	FALSE	FALSE
CD36	12242761	0.646937	-0.00432232	1	0	FALSE	1	0	FALSE	FALSE	FALSE	FALSE
CD84	12117082	0.0265193	0.0377282	1	0	FALSE	1	0	FALSE	FALSE	FALSE	FALSE

## Sheet: Table S7
marker_1	marker_2	markers	stat	p_value	estimate	p_adj	-LOG10(@p_adj)	estimate_positive	Significant p<0.001 & |Pearson Zdiff| > 1	IsSelfComparison	IsControlComparison	IsSignificantNonControlComparison
CD26	CD7	CD26/CD7	2030361	5.58091e-13	1.01466	1.76357e-09	8.75361	TRUE	TRUE	FALSE	FALSE	TRUE
CD37	CD43	CD37/CD43	2695082	2.12679e-14	-1.06153	6.72066e-11	10.1726	FALSE	TRUE	FALSE	FALSE	TRUE
CD16	CD37	CD16/CD37	2708554	1.96158e-15	-1.06266	6.19859e-12	11.2077	FALSE	TRUE	FALSE	FALSE	TRUE
CD154	HLA-DR	CD154/HLA-DR	1884325	9.2168e-16	1.07847	2.91251e-12	11.5357	TRUE	TRUE	FALSE	FALSE	TRUE
CD37	CD59	CD37/CD59	2716891	4.2915e-16	-1.52523	1.35612e-12	11.8677	FALSE	TRUE	FALSE	FALSE	TRUE
CD55	CD9	CD55/CD9	2720590	1.67396e-16	-1.05066	5.28972e-13	12.2766	FALSE	TRUE	FALSE	FALSE	TRUE
CD38	CD69	CD38/CD69	2726452	7.20145e-17	-1.00014	2.27566e-13	12.6429	FALSE	TRUE	FALSE	FALSE	TRUE
CD197	CD37	CD197/CD37	2727656	5.73344e-17	-1.11002	1.81177e-13	12.7419	FALSE	TRUE	FALSE	FALSE	TRUE
CD59	CD8	CD59/CD8	2729773	3.83339e-17	-1.83969	1.21135e-13	12.9167	FALSE	TRUE	FALSE	FALSE	TRUE
CD328	CD82	CD328/CD82	2711501	1.78587e-17	-1.0067	5.64334e-14	13.2485	FALSE	TRUE	FALSE	FALSE	TRUE
CD86	CD9	CD86/CD9	2734982	1.07959e-17	-1.0142	3.41151e-14	13.4671	FALSE	TRUE	FALSE	FALSE	TRUE
CD55	CD7	CD55/CD7	2737972	7.89616e-18	-1.0715	2.49519e-14	13.6029	FALSE	TRUE	FALSE	FALSE	TRUE
CD274	CD38	CD274/CD38	2741285	4.13115e-18	-1.0272	1.30544e-14	13.8842	FALSE	TRUE	FALSE	FALSE	TRUE
CD11c	CD49D	CD11c/CD49D	2729693	4.00279e-18	-1.00702	1.26488e-14	13.898	FALSE	TRUE	FALSE	FALSE	TRUE
CD16	CD49D	CD16/CD49D	2744307	2.27713e-18	-1.04544	7.19574e-15	14.1429	FALSE	TRUE	FALSE	FALSE	TRUE
CD328	HLA-DR	CD328/HLA-DR	2722321	2.12696e-18	-1.00809	6.72118e-15	14.1726	FALSE	TRUE	FALSE	FALSE	TRUE
CD154	CD47	CD154/CD47	1853442	1.98205e-18	1.02363	6.26329e-15	14.2032	TRUE	TRUE	FALSE	FALSE	TRUE
CD82	mIgG2b	CD82/mIgG2b	2741581	1.96879e-18	-1.12254	6.22138e-15	14.2061	FALSE	TRUE	FALSE	TRUE	FALSE
CD1d	HLA-DR	CD1d/HLA-DR	2569866	1.6936e-18	-1.00575	5.35178e-15	14.2715	FALSE	TRUE	FALSE	FALSE	TRUE
CD27	CD59	CD27/CD59	2746335	1.52298e-18	-1.09408	4.81263e-15	14.3176	FALSE	TRUE	FALSE	FALSE	TRUE
CD71	CD8	CD71/CD8	2748525	9.84142e-19	-1.02618	3.10989e-15	14.5073	FALSE	TRUE	FALSE	FALSE	TRUE
CD127	CD59	CD127/CD59	2751183	5.7745e-19	-1.01772	1.82474e-15	14.7388	FALSE	TRUE	FALSE	FALSE	TRUE
HLA-DR	mIgG2b	HLA-DR/mIgG2b	2750618	3.21098e-19	-1.05979	1.01467e-15	14.9937	FALSE	TRUE	FALSE	TRUE	FALSE
CD27	CD49D	CD27/CD49D	2754237	3.11606e-19	-1.05982	9.84675e-16	15.0067	FALSE	TRUE	FALSE	FALSE	TRUE
CD27	CD86	CD27/CD86	2754461	2.97767e-19	-1.01596	9.40945e-16	15.0264	FALSE	TRUE	FALSE	FALSE	TRUE
CD154	CD44	CD154/CD44	2613553	2.29261e-19	-1.06707	7.24465e-16	15.14	FALSE	TRUE	FALSE	FALSE	TRUE
CD29	HLA-DR	CD29/HLA-DR	2721813	1.68793e-19	-1.02667	5.33386e-16	15.273	FALSE	TRUE	FALSE	FALSE	TRUE
CD38	CD54	CD38/CD54	1948011	1.42385e-19	1.02464	4.49937e-16	15.3468	TRUE	TRUE	FALSE	FALSE	TRUE
CD36	HLA-DR	CD36/HLA-DR	2738082	1.36201e-19	-1.05268	4.30394e-16	15.3661	FALSE	TRUE	FALSE	FALSE	TRUE
CD26	CD8	CD26/CD8	1945131	7.88161e-20	1.70178	2.49059e-16	15.6037	TRUE	TRUE	FALSE	FALSE	TRUE
CD25	CD48	CD25/CD48	2746351	7.78232e-20	-1.06017	2.45921e-16	15.6092	FALSE	TRUE	FALSE	FALSE	TRUE
CD16	CD59	CD16/CD59	2762452	5.79473e-20	-1.0163	1.83113e-16	15.7373	FALSE	TRUE	FALSE	FALSE	TRUE
CD2	CD86	CD2/CD86	2762722	5.47994e-20	-1.04611	1.73166e-16	15.7615	FALSE	TRUE	FALSE	FALSE	TRUE
CD3E	CD7	CD3E/CD7	2763485	4.67889e-20	-1.20166	1.47853e-16	15.8302	FALSE	TRUE	FALSE	FALSE	TRUE
CD197	CD59	CD197/CD59	2764193	4.03966e-20	-1.10665	1.27653e-16	15.894	FALSE	TRUE	FALSE	FALSE	TRUE
CD69	CD71	CD69/CD71	2764796	3.56389e-20	-1.03532	1.12619e-16	15.9484	FALSE	TRUE	FALSE	FALSE	TRUE
CD197	CD71	CD197/CD71	2766622	2.43586e-20	-1.03566	7.69731e-17	16.1137	FALSE	TRUE	FALSE	FALSE	TRUE
CD47	CD69	CD47/CD69	2768092	1.79094e-20	-1.05801	5.65938e-17	16.2472	FALSE	TRUE	FALSE	FALSE	TRUE
ACTB	HLA-DR	ACTB/HLA-DR	2708684	1.53398e-20	-1.08049	4.84738e-17	16.3145	FALSE	TRUE	FALSE	TRUE	FALSE
CD25	CD37	CD25/CD37	1925819	1.36732e-20	1.25185	4.32073e-17	16.3644	TRUE	TRUE	FALSE	FALSE	TRUE
CD18	CD26	CD18/CD26	1936513	1.3104e-20	1.35786	4.14086e-17	16.3829	TRUE	TRUE	FALSE	FALSE	TRUE
CD52	CD82	CD52/CD82	2768947	1.29269e-20	-1.12443	4.08488e-17	16.3888	FALSE	TRUE	FALSE	FALSE	TRUE
CD27	CD71	CD27/CD71	2770279	1.13111e-20	-1.0555	3.5743e-17	16.4468	FALSE	TRUE	FALSE	FALSE	TRUE
CD59	mIgG2a	CD59/mIgG2a	2771016	9.68317e-21	-1.05616	3.05988e-17	16.5143	FALSE	TRUE	FALSE	TRUE	FALSE
CD52	CD59	CD52/CD59	2771074	8.25376e-21	-1.01283	2.60819e-17	16.5837	FALSE	TRUE	FALSE	FALSE	TRUE
CD3E	CD50	CD3E/CD50	2772385	7.25018e-21	-1.10249	2.29106e-17	16.64	FALSE	TRUE	FALSE	FALSE	TRUE
CD197	CD38	CD197/CD38	2772424	7.19057e-21	-1.12823	2.27222e-17	16.6435	FALSE	TRUE	FALSE	FALSE	TRUE
CD45	CD50	CD45/CD50	2774425	4.70262e-21	-1.00785	1.48603e-17	16.828	FALSE	TRUE	FALSE	FALSE	TRUE
CD25	CD49D	CD25/CD49D	1920370	4.29424e-21	1.12784	1.35698e-17	16.8674	TRUE	TRUE	FALSE	FALSE	TRUE
CD5	CD82	CD5/CD82	2766709	3.90443e-21	-1.22176	1.2338e-17	16.9088	FALSE	TRUE	FALSE	FALSE	TRUE
CD274	CD48	CD274/CD48	2775326	3.88167e-21	-1.07886	1.22661e-17	16.9113	FALSE	TRUE	FALSE	FALSE	TRUE
CD55	CD72	CD55/CD72	2735174	3.56764e-21	-1.16869	1.12737e-17	16.9479	FALSE	TRUE	FALSE	FALSE	TRUE
CD18	CD86	CD18/CD86	2776107	3.28589e-21	-1.04914	1.03834e-17	16.9837	FALSE	TRUE	FALSE	FALSE	TRUE
CD11a	CD5	CD11a/CD5	2767767	3.11375e-21	-1.00201	9.83944e-18	17.007	FALSE	TRUE	FALSE	FALSE	TRUE
CD162	CD82	CD162/CD82	2776683	2.90535e-21	-1.19828	9.18091e-18	17.0371	FALSE	TRUE	FALSE	FALSE	TRUE
CD11c	CD38	CD11c/CD38	2765955	2.2641e-21	-1.09108	7.15456e-18	17.1454	FALSE	TRUE	FALSE	FALSE	TRUE
CD25	CD44	CD25/CD44	2765727	1.28301e-21	-1.04686	4.05432e-18	17.3921	FALSE	TRUE	FALSE	FALSE	TRUE
CD53	CD7	CD53/CD7	2773876	9.99647e-22	-1.13661	3.15888e-18	17.5005	FALSE	TRUE	FALSE	FALSE	TRUE
CD7	CD72	CD7/CD72	2741145	9.72381e-22	-1.13872	3.07272e-18	17.5125	FALSE	TRUE	FALSE	FALSE	TRUE
CD43	CD7	CD43/CD7	2785595	4.23708e-22	-1.0199	1.33892e-18	17.8732	FALSE	TRUE	FALSE	FALSE	TRUE
CD49D	CD55	CD49D/CD55	2786274	3.65312e-22	-1.29982	1.15438e-18	17.9376	FALSE	TRUE	FALSE	FALSE	TRUE
CD152	CD18	CD152/CD18	2784213	3.61859e-22	-1.03097	1.14347e-18	17.9418	FALSE	TRUE	FALSE	FALSE	TRUE
CD2	CD38	CD2/CD38	2786634	3.37658e-22	-1.11065	1.067e-18	17.9718	FALSE	TRUE	FALSE	FALSE	TRUE
CD11c	CD59	CD11c/CD59	2775390	2.90632e-22	-1.06359	9.18397e-19	18.037	FALSE	TRUE	FALSE	FALSE	TRUE
CD127	CD72	CD127/CD72	2748106	2.08819e-22	-1.08001	6.59869e-19	18.1805	FALSE	TRUE	FALSE	FALSE	TRUE
CD11c	CD3E	CD11c/CD3E	2777296	1.90941e-22	-1.04324	6.03374e-19	18.2194	FALSE	TRUE	FALSE	FALSE	TRUE
CD45RA	CD82	CD45RA/CD82	2786692	1.7999e-22	-1.22538	5.68767e-19	18.2451	FALSE	TRUE	FALSE	FALSE	TRUE
CD11a	CD26	CD11a/CD26	1916071	1.60466e-22	1.41688	5.07074e-19	18.2949	TRUE	TRUE	FALSE	FALSE	TRUE
CD38	CD86	CD38/CD86	2790133	1.56587e-22	-1.28554	4.94816e-19	18.3056	FALSE	TRUE	FALSE	FALSE	TRUE
CD47	CD86	CD47/CD86	2791067	1.27418e-22	-1.19129	4.02642e-19	18.3951	FALSE	TRUE	FALSE	FALSE	TRUE
CD314	CD59	CD314/CD59	2789974	1.0031e-22	-1.13066	3.16978e-19	18.499	FALSE	TRUE	FALSE	FALSE	TRUE
CD37	CD69	CD37/CD69	2793674	7.15081e-23	-1.34617	2.25965e-19	18.646	FALSE	TRUE	FALSE	FALSE	TRUE
CD150	CD48	CD150/CD48	2793805	6.9456e-23	-1.12737	2.19481e-19	18.6586	FALSE	TRUE	FALSE	FALSE	TRUE
CD18	CD69	CD18/CD69	2794883	5.46406e-23	-1.02301	1.72664e-19	18.7628	FALSE	TRUE	FALSE	FALSE	TRUE
ACTB	CD82	ACTB/CD82	2735562	4.05694e-23	-1.18445	1.28199e-19	18.8921	FALSE	TRUE	FALSE	TRUE	FALSE
CD22	CD7	CD22/CD7	1906533	1.91676e-23	1.31117	6.05695e-20	19.2177	TRUE	TRUE	FALSE	FALSE	TRUE
CD22	CD40	CD22/CD40	1906104	1.74021e-23	1.14604	5.49906e-20	19.2597	TRUE	TRUE	FALSE	FALSE	TRUE
B2M	CD197	B2M/CD197	2800420	1.57906e-23	-1.07067	4.98984e-20	19.3019	FALSE	TRUE	FALSE	FALSE	TRUE
CD19	CD3E	CD19/CD3E	2402661	1.10271e-23	-1.09952	3.48457e-20	19.4579	FALSE	TRUE	FALSE	FALSE	TRUE
CD137	CD18	CD137/CD18	2583457	9.58842e-24	-1.04782	3.02994e-20	19.5186	FALSE	TRUE	FALSE	FALSE	TRUE
HLA-DR	TCRVb5	HLA-DR/TCRVb5	2804186	5.73065e-24	-1.23071	1.81089e-20	19.7421	FALSE	TRUE	FALSE	FALSE	TRUE
CD43	HLA-ABC	CD43/HLA-ABC	2806156	4.29501e-24	-1.01287	1.35722e-20	19.8673	FALSE	TRUE	FALSE	FALSE	TRUE
CD162	CD37	CD162/CD37	2806380	4.08075e-24	-1.4273	1.28952e-20	19.8896	FALSE	TRUE	FALSE	FALSE	TRUE
CD20	HLA-DR	CD20/HLA-DR	2734879	2.16285e-24	-1.21331	6.83462e-21	20.1653	FALSE	TRUE	FALSE	FALSE	TRUE
CD55	CD8	CD55/CD8	2809546	1.97454e-24	-1.36986	6.23955e-21	20.2048	FALSE	TRUE	FALSE	FALSE	TRUE
CD16	CD72	CD16/CD72	2770179	1.35119e-24	-1.12849	4.26977e-21	20.3696	FALSE	TRUE	FALSE	FALSE	TRUE
CD11a	CD69	CD11a/CD69	2811592	1.23191e-24	-1.0424	3.89283e-21	20.4097	FALSE	TRUE	FALSE	FALSE	TRUE
CD127	CD54	CD127/CD54	2812068	1.10353e-24	-1.10597	3.48714e-21	20.4575	FALSE	TRUE	FALSE	FALSE	TRUE
CD2	CD47	CD2/CD47	2812806	9.30212e-25	-1.13757	2.93947e-21	20.5317	FALSE	TRUE	FALSE	FALSE	TRUE
CD162	CD18	CD162/CD18	2813036	8.81928e-25	-1.03676	2.78689e-21	20.5549	FALSE	TRUE	FALSE	FALSE	TRUE
CD274	HLA-ABC	CD274/HLA-ABC	2813078	8.73383e-25	-1.06065	2.75989e-21	20.5591	FALSE	TRUE	FALSE	FALSE	TRUE
CD16	HLA-ABC	CD16/HLA-ABC	2813958	7.12071e-25	-1.09308	2.25014e-21	20.6478	FALSE	TRUE	FALSE	FALSE	TRUE
CD59	TCRVb5	CD59/TCRVb5	2816933	3.01653e-25	-1.13301	9.53222e-22	21.0208	FALSE	TRUE	FALSE	FALSE	TRUE
CD45	CD5	CD45/CD5	2810596	2.05282e-25	-1.1017	6.48691e-22	21.188	FALSE	TRUE	FALSE	FALSE	TRUE
B2M	CD37	B2M/CD37	2819538	1.93343e-25	-1.46283	6.10962e-22	21.214	FALSE	TRUE	FALSE	FALSE	TRUE
CD18	CD55	CD18/CD55	2819652	1.88231e-25	-1.2757	5.94809e-22	21.2256	FALSE	TRUE	FALSE	FALSE	TRUE
CD20	CD82	CD20/CD82	2745832	1.59376e-25	-1.26629	5.03629e-22	21.2979	FALSE	TRUE	FALSE	FALSE	TRUE
CD43	CD48	CD43/CD48	2820695	1.47262e-25	-1.28485	4.65348e-22	21.3322	FALSE	TRUE	FALSE	FALSE	TRUE
CD45	CD86	CD45/CD86	2821446	1.23364e-25	-1.16973	3.89831e-22	21.4091	FALSE	TRUE	FALSE	FALSE	TRUE
CD150	CD59	CD150/CD59	2822939	8.66861e-26	-1.2387	2.73928e-22	21.5624	FALSE	TRUE	FALSE	FALSE	TRUE
CD48	CD50	CD48/CD50	2824560	5.90241e-26	-1.30987	1.86516e-22	21.7293	FALSE	TRUE	FALSE	FALSE	TRUE
CD19	CD71	CD19/CD71	1598551	4.48873e-26	1.18173	1.41844e-22	21.8482	TRUE	TRUE	FALSE	FALSE	TRUE
CD274	CD59	CD274/CD59	2827279	3.08869e-26	-1.25559	9.76027e-23	22.0105	FALSE	TRUE	FALSE	FALSE	TRUE
CD337	CD82	CD337/CD82	2808580	2.2013e-26	-1.31509	6.95612e-23	22.1576	FALSE	TRUE	FALSE	FALSE	TRUE
CD11a	CD152	CD11a/CD152	2828029	1.54773e-26	-1.12618	4.89084e-23	22.3106	FALSE	TRUE	FALSE	FALSE	TRUE
CD48	CD72	CD48/CD72	2789087	1.47935e-26	-1.33958	4.67476e-23	22.3302	FALSE	TRUE	FALSE	FALSE	TRUE
CD279	HLA-DR	CD279/HLA-DR	2783665	1.21984e-26	-1.32298	3.85471e-23	22.414	FALSE	TRUE	FALSE	FALSE	TRUE
CD11a	CD162	CD11a/CD162	2831156	1.21896e-26	-1.08681	3.8519e-23	22.4143	FALSE	TRUE	FALSE	FALSE	TRUE
CD11a	CD137	CD11a/CD137	2610237	1.17371e-26	-1.11973	3.70893e-23	22.4308	FALSE	TRUE	FALSE	FALSE	TRUE
CD45	CD69	CD45/CD69	2831871	1.02605e-26	-1.05888	3.24231e-23	22.4891	FALSE	TRUE	FALSE	FALSE	TRUE
CD2	CD26	CD2/CD26	2832608	8.58877e-27	-1.5458	2.71405e-23	22.5664	FALSE	TRUE	FALSE	FALSE	TRUE
CD82	TCRVb5	CD82/TCRVb5	2832407	7.59107e-27	-1.35239	2.39878e-23	22.62	FALSE	TRUE	FALSE	FALSE	TRUE
CD154	CD82	CD154/CD82	1768543	6.49131e-27	1.5152	2.05125e-23	22.688	TRUE	TRUE	FALSE	FALSE	TRUE
CD152	CD45	CD152/CD45	2832064	5.84244e-27	-1.15332	1.84621e-23	22.7337	FALSE	TRUE	FALSE	FALSE	TRUE
CD197	HLA-ABC	CD197/HLA-ABC	2834269	5.74687e-27	-1.16963	1.81601e-23	22.7409	FALSE	TRUE	FALSE	FALSE	TRUE
CD27	CD37	CD27/CD37	2836492	3.34935e-27	-1.45865	1.0584e-23	22.9754	FALSE	TRUE	FALSE	FALSE	TRUE
CD127	CD49D	CD127/CD49D	2837772	2.45172e-27	-1.31628	7.74744e-24	23.1108	FALSE	TRUE	FALSE	FALSE	TRUE
CD2	CD71	CD2/CD71	2838602	2.00183e-27	-1.22654	6.32577e-24	23.1989	FALSE	TRUE	FALSE	FALSE	TRUE
CD53	CD54	CD53/CD54	1861277	1.74191e-27	1.18288	5.50442e-24	23.2593	TRUE	TRUE	FALSE	FALSE	TRUE
CD49D	CD54	CD49D/CD54	1866870	1.71971e-27	1.20763	5.43428e-24	23.2649	TRUE	TRUE	FALSE	FALSE	TRUE
CD59	CD9	CD59/CD9	2837875	1.6868e-27	-1.37002	5.33029e-24	23.2732	FALSE	TRUE	FALSE	FALSE	TRUE
CD18	CD59	CD18/CD59	2839739	1.51557e-27	-1.83956	4.78919e-24	23.3197	FALSE	TRUE	FALSE	FALSE	TRUE
CD48	CD9	CD48/CD9	2838713	1.37358e-27	-1.32162	4.34051e-24	23.3625	FALSE	TRUE	FALSE	FALSE	TRUE
CD43	CD59	CD43/CD59	2842052	8.58753e-28	-1.41094	2.71366e-24	23.5664	FALSE	TRUE	FALSE	FALSE	TRUE
CD25	CD3E	CD25/CD3E	2829159	5.03935e-28	-1.22219	1.59244e-24	23.7979	FALSE	TRUE	FALSE	FALSE	TRUE
CD45	CD84	CD45/CD84	2844383	4.04807e-28	-1.14471	1.27919e-24	23.8931	FALSE	TRUE	FALSE	FALSE	TRUE
CD47	CD7	CD47/CD7	2847165	2.42341e-28	-1.31599	7.65798e-25	24.1159	FALSE	TRUE	FALSE	FALSE	TRUE
CD71	CD86	CD71/CD86	2847820	2.0589e-28	-1.3077	6.50612e-25	24.1867	FALSE	TRUE	FALSE	FALSE	TRUE
CD26	CD69	CD26/CD69	2848053	1.94281e-28	-1.1583	6.13928e-25	24.2119	FALSE	TRUE	FALSE	FALSE	TRUE
CD19	CD25	CD19/CD25	1569937	1.32831e-28	1.17939	4.19745e-25	24.377	TRUE	TRUE	FALSE	FALSE	TRUE
CD152	CD82	CD152/CD82	2847811	1.2074e-28	-1.40293	3.81537e-25	24.4185	FALSE	TRUE	FALSE	FALSE	TRUE
CD11c	CD37	CD11c/CD37	2843010	3.2331e-29	-1.4453	1.02166e-25	24.9907	FALSE	TRUE	FALSE	FALSE	TRUE
CD26	CD59	CD26/CD59	2858582	1.3717e-29	-1.53242	4.33457e-26	25.3631	FALSE	TRUE	FALSE	FALSE	TRUE
CD45RA	HLA-DR	CD45RA/HLA-DR	2857340	9.05373e-30	-1.3447	2.86098e-26	25.5435	FALSE	TRUE	FALSE	FALSE	TRUE
CD11a	CD4	CD11a/CD4	2841715	8.65515e-30	-1.28203	2.73503e-26	25.563	FALSE	TRUE	FALSE	FALSE	TRUE
CD32	CD82	CD32/CD82	2858158	7.34556e-30	-1.45407	2.3212e-26	25.6343	FALSE	TRUE	FALSE	FALSE	TRUE
CD7	CD86	CD7/CD86	2861938	5.82535e-30	-1.28489	1.84081e-26	25.735	FALSE	TRUE	FALSE	FALSE	TRUE
CD37	CD55	CD37/CD55	2862320	5.28241e-30	-1.81169	1.66924e-26	25.7775	FALSE	TRUE	FALSE	FALSE	TRUE
B2M	CD86	B2M/CD86	2862966	4.47617e-30	-1.22932	1.41447e-26	25.8494	FALSE	TRUE	FALSE	FALSE	TRUE
CD11a	CD86	CD11a/CD86	2862976	4.4647e-30	-1.27537	1.41085e-26	25.8505	FALSE	TRUE	FALSE	FALSE	TRUE
CD49D	CD59	CD49D/CD59	2865428	2.37664e-30	-1.62505	7.51018e-27	26.1243	FALSE	TRUE	FALSE	FALSE	TRUE
CD7	CD9	CD7/CD9	2864227	2.23528e-30	-1.32838	7.06349e-27	26.151	FALSE	TRUE	FALSE	FALSE	TRUE
CD154	CD22	CD154/CD22	1737951	2.18806e-30	1.3353	6.91427e-27	26.1603	TRUE	TRUE	FALSE	FALSE	TRUE
CD69	HLA-ABC	CD69/HLA-ABC	2865833	2.14097e-30	-1.12692	6.76545e-27	26.1697	FALSE	TRUE	FALSE	FALSE	TRUE
CD52	HLA-DR	CD52/HLA-DR	2865118	2.1385e-30	-1.36348	6.75767e-27	26.1702	FALSE	TRUE	FALSE	FALSE	TRUE
CD11a	CD55	CD11a/CD55	2868072	1.20017e-30	-1.43796	3.79253e-27	26.4211	FALSE	TRUE	FALSE	FALSE	TRUE
CD26	CD44	CD26/CD44	1836161	7.40633e-31	1.71655	2.3404e-27	26.6307	TRUE	TRUE	FALSE	FALSE	TRUE
CD25	CD59	CD25/CD59	2857396	3.7146e-31	-1.38642	1.17381e-27	26.9304	FALSE	TRUE	FALSE	FALSE	TRUE
CD127	CD47	CD127/CD47	2873556	2.87744e-31	-1.32454	9.0927e-28	27.0413	FALSE	TRUE	FALSE	FALSE	TRUE
CD154	CD37	CD154/CD37	1729932	2.47438e-31	1.77702	7.81905e-28	27.1068	TRUE	TRUE	FALSE	FALSE	TRUE
CD27	CD38	CD27/CD38	2876351	1.38166e-31	-1.38663	4.36606e-28	27.3599	FALSE	TRUE	FALSE	FALSE	TRUE
CD32	HLA-DR	CD32/HLA-DR	2874035	1.18852e-31	-1.41897	3.75571e-28	27.4253	FALSE	TRUE	FALSE	FALSE	TRUE
CD154	CD3E	CD154/CD3E	2730169	9.77385e-32	-1.41148	3.08854e-28	27.5102	FALSE	TRUE	FALSE	FALSE	TRUE
CD279	CD82	CD279/CD82	2834556	2.56663e-32	-1.48433	8.11054e-29	28.091	FALSE	TRUE	FALSE	FALSE	TRUE
CD55	CD69	CD55/CD69	2883811	1.91336e-32	-1.39467	6.04622e-29	28.2185	FALSE	TRUE	FALSE	FALSE	TRUE
CD137	CD45	CD137/CD45	2661876	9.00252e-33	-1.24525	2.8448e-29	28.5459	FALSE	TRUE	FALSE	FALSE	TRUE
CD4	CD45	CD4/CD45	2870012	4.95037e-33	-1.32921	1.56432e-29	28.8057	FALSE	TRUE	FALSE	FALSE	TRUE
CD25	CD53	CD25/CD53	1800599	4.01316e-33	1.33652	1.26816e-29	28.8968	TRUE	TRUE	FALSE	FALSE	TRUE
CD337	HLA-DR	CD337/HLA-DR	2872599	1.57932e-33	-1.44435	4.99064e-30	29.3018	FALSE	TRUE	FALSE	FALSE	TRUE
CD44	CD53	CD44/CD53	2885412	1.43181e-33	-1.40781	4.52453e-30	29.3444	FALSE	TRUE	FALSE	FALSE	TRUE
CD50	CD59	CD50/CD59	2893463	1.42272e-33	-1.62256	4.49579e-30	29.3472	FALSE	TRUE	FALSE	FALSE	TRUE
CD127	CD37	CD127/CD37	2894384	1.10757e-33	-1.6124	3.49992e-30	29.4559	FALSE	TRUE	FALSE	FALSE	TRUE
B2M	CD71	B2M/CD71	2897508	4.72216e-34	-1.3801	1.4922e-30	29.8262	FALSE	TRUE	FALSE	FALSE	TRUE
B2M	CD2	B2M/CD2	2900162	2.28013e-34	-1.33327	7.2052e-31	30.1424	FALSE	TRUE	FALSE	FALSE	TRUE
CD22	CD44	CD22/CD44	1805857	2.2342e-34	1.69632	7.06006e-31	30.1512	TRUE	TRUE	FALSE	FALSE	TRUE
CD3E	CD55	CD3E/CD55	2900646	1.99588e-34	-1.53797	6.30698e-31	30.2002	FALSE	TRUE	FALSE	FALSE	TRUE
B2M	CD27	B2M/CD27	2902675	1.14071e-34	-1.2816	3.60465e-31	30.4431	FALSE	TRUE	FALSE	FALSE	TRUE
B2M	CD127	B2M/CD127	2902909	1.0693e-34	-1.24847	3.37899e-31	30.4712	FALSE	TRUE	FALSE	FALSE	TRUE
CD11a	CD59	CD11a/CD59	2903262	9.69889e-35	-2.08159	3.06485e-31	30.5136	FALSE	TRUE	FALSE	FALSE	TRUE
CD82	CD84	CD82/CD84	2905997	3.71091e-35	-1.64548	1.17265e-31	30.9308	FALSE	TRUE	FALSE	FALSE	TRUE
CD59	CD72	CD59/CD72	2864506	3.66272e-35	-1.53386	1.15742e-31	30.9365	FALSE	TRUE	FALSE	FALSE	TRUE
CD44	CD55	CD44/CD55	2908763	2.1031e-35	-1.51466	6.64578e-32	31.1775	FALSE	TRUE	FALSE	FALSE	TRUE
CD5	HLA-DR	CD5/HLA-DR	2908844	1.67647e-36	-1.55028	5.29765e-33	32.2759	FALSE	TRUE	FALSE	FALSE	TRUE
CD11a	CD48	CD11a/CD48	2919691	9.65426e-37	-1.7153	3.05075e-33	32.5156	FALSE	TRUE	FALSE	FALSE	TRUE
CD11a	CD40	CD11a/CD40	2919790	9.38597e-37	-1.39556	2.96596e-33	32.5278	FALSE	TRUE	FALSE	FALSE	TRUE
CD16	CD38	CD16/CD38	2919958	8.94752e-37	-1.51725	2.82742e-33	32.5486	FALSE	TRUE	FALSE	FALSE	TRUE
CD59	CD84	CD59/CD84	2923561	2.59069e-37	-1.45723	8.18657e-34	33.0869	FALSE	TRUE	FALSE	FALSE	TRUE
CD19	CD8	CD19/CD8	1511968	2.14688e-37	1.3695	6.78415e-34	33.1685	TRUE	TRUE	FALSE	FALSE	TRUE
CD19	CD26	CD19/CD26	2510389	1.84198e-37	-1.43592	5.82066e-34	33.235	FALSE	TRUE	FALSE	FALSE	TRUE
CD26	HLA-ABC	CD26/HLA-ABC	2925863	1.65037e-37	-2.44384	5.21516e-34	33.2827	FALSE	TRUE	FALSE	FALSE	TRUE
CD50	CD82	CD50/CD82	2930486	4.34104e-38	-1.8548	1.37177e-34	33.8627	FALSE	TRUE	FALSE	FALSE	TRUE
CD49D	CD7	CD49D/CD7	2932311	2.55486e-38	-1.61644	8.07335e-35	34.0929	FALSE	TRUE	FALSE	FALSE	TRUE
CD27	HLA-ABC	CD27/HLA-ABC	2935035	1.1545e-38	-1.42477	3.64821e-35	34.4379	FALSE	TRUE	FALSE	FALSE	TRUE
CD18	CD25	CD18/CD25	2922341	5.10033e-39	-1.49202	1.6117e-35	34.7927	FALSE	TRUE	FALSE	FALSE	TRUE
CD25	CD26	CD25/CD26	2923913	3.20567e-39	-1.45268	1.01299e-35	34.9944	FALSE	TRUE	FALSE	FALSE	TRUE
CD71	HLA-ABC	CD71/HLA-ABC	2939843	2.81574e-39	-1.49012	8.89775e-36	35.0507	FALSE	TRUE	FALSE	FALSE	TRUE
CD54	CD72	CD54/CD72	1738364	2.36745e-39	1.4827	7.48113e-36	35.126	TRUE	TRUE	FALSE	FALSE	TRUE
CD18	CD2	CD18/CD2	2941214	1.87906e-39	-1.64204	5.93783e-36	35.2264	FALSE	TRUE	FALSE	FALSE	TRUE
CD154	CD49D	CD154/CD49D	1663535	9.42028e-40	1.69427	2.97681e-36	35.5262	TRUE	TRUE	FALSE	FALSE	TRUE
CD41	CD82	CD41/CD82	2943828	8.66784e-40	-1.76771	2.73904e-36	35.5624	FALSE	TRUE	FALSE	FALSE	TRUE
CD37	CD48	CD37/CD48	2944502	7.09625e-40	-2.23035	2.24242e-36	35.6493	FALSE	TRUE	FALSE	FALSE	TRUE
CD3E	CD53	CD3E/CD53	2936606	6.58717e-40	-1.59627	2.08155e-36	35.6816	FALSE	TRUE	FALSE	FALSE	TRUE
CD154	CD72	CD154/CD72	1634858	3.94818e-40	1.60719	1.24762e-36	35.9039	TRUE	TRUE	FALSE	FALSE	TRUE
CD18	CD48	CD18/CD48	2946650	3.74532e-40	-1.77745	1.18352e-36	35.9268	FALSE	TRUE	FALSE	FALSE	TRUE
CD244	CD82	CD244/CD82	2934861	2.34878e-40	-1.67467	7.42214e-37	36.1295	FALSE	TRUE	FALSE	FALSE	TRUE
CD3E	CD69	CD3E/CD69	2948234	2.33445e-40	-1.5214	7.37686e-37	36.1321	FALSE	TRUE	FALSE	FALSE	TRUE
CD44	CD59	CD44/CD59	2950468	1.19595e-40	-2.38987	3.77921e-37	36.4226	FALSE	TRUE	FALSE	FALSE	TRUE
CD152	HLA-DR	CD152/HLA-DR	2948329	1.16869e-40	-1.64388	3.69307e-37	36.4326	FALSE	TRUE	FALSE	FALSE	TRUE
CD11a	CD3E	CD11a/CD3E	2952521	6.45398e-41	-1.82762	2.03946e-37	36.6905	FALSE	TRUE	FALSE	FALSE	TRUE
CD48	CD8	CD48/CD8	2953831	4.34928e-41	-2.04833	1.37437e-37	36.8619	FALSE	TRUE	FALSE	FALSE	TRUE
CD44	CD48	CD44/CD48	2956420	1.98867e-41	-1.85598	6.28421e-38	37.2017	FALSE	TRUE	FALSE	FALSE	TRUE
CD154	CD53	CD154/CD53	1642894	6.44096e-42	1.66457	2.03534e-38	37.6914	TRUE	TRUE	FALSE	FALSE	TRUE
CD18	CD40	CD18/CD40	2960431	5.87749e-42	-1.48523	1.85729e-38	37.7311	FALSE	TRUE	FALSE	FALSE	TRUE
CD154	CD38	CD154/CD38	1646384	4.27019e-42	1.77316	1.34938e-38	37.8699	TRUE	TRUE	FALSE	FALSE	TRUE
CD154	CD18	CD154/CD18	2810734	3.76284e-42	-1.70959	1.18906e-38	37.9248	FALSE	TRUE	FALSE	FALSE	TRUE
CD150	CD82	CD150/CD82	2962066	3.56787e-42	-1.8101	1.12745e-38	37.9479	FALSE	TRUE	FALSE	FALSE	TRUE
CD3E	CD44	CD3E/CD44	2964663	1.61024e-42	-1.9886	5.08836e-39	38.2934	FALSE	TRUE	FALSE	FALSE	TRUE
CD18	CD3E	CD18/CD3E	2964741	1.57214e-42	-1.84751	4.96795e-39	38.3038	FALSE	TRUE	FALSE	FALSE	TRUE
CD19	HLA-ABC	CD19/HLA-ABC	1473719	4.52073e-43	1.40233	1.42855e-39	38.8451	TRUE	TRUE	FALSE	FALSE	TRUE
CD55	CD71	CD55/CD71	2969744	3.36263e-43	-1.70388	1.06259e-39	38.9736	FALSE	TRUE	FALSE	FALSE	TRUE
CD7	CD71	CD7/CD71	2969835	3.26924e-43	-1.58795	1.03308e-39	38.9859	FALSE	TRUE	FALSE	FALSE	TRUE
CD3E	CD48	CD3E/CD48	2975135	6.2933e-44	-1.82202	1.98868e-40	39.7014	FALSE	TRUE	FALSE	FALSE	TRUE
HLA-DR	mIgG2a	HLA-DR/mIgG2a	2976010	4.78805e-44	-1.712	1.51303e-40	39.8202	FALSE	TRUE	FALSE	TRUE	FALSE
CD45	CD55	CD45/CD55	2978144	2.4543e-44	-1.82322	7.75559e-41	40.1104	FALSE	TRUE	FALSE	FALSE	TRUE
CD84	HLA-DR	CD84/HLA-DR	2979967	1.09473e-44	-1.79095	3.45935e-41	40.461	FALSE	TRUE	FALSE	FALSE	TRUE
CD37	CD7	CD37/CD7	2984348	3.47201e-45	-2.15419	1.09715e-41	40.9597	FALSE	TRUE	FALSE	FALSE	TRUE
CD48	CD49D	CD48/CD49D	2989800	6.12814e-46	-1.94413	1.93649e-42	41.713	FALSE	TRUE	FALSE	FALSE	TRUE
CD3E	CD9	CD3E/CD9	2991152	2.46182e-46	-1.7103	7.77936e-43	42.1091	FALSE	TRUE	FALSE	FALSE	TRUE
CD48	CD69	CD48/CD69	2994482	1.36565e-46	-1.71849	4.31547e-43	42.365	FALSE	TRUE	FALSE	FALSE	TRUE
CD54	CD7	CD54/CD7	2996054	8.22948e-47	-1.64411	2.60052e-43	42.5849	FALSE	TRUE	FALSE	FALSE	TRUE
CD38	CD55	CD38/CD55	2996063	8.20562e-47	-1.97412	2.59298e-43	42.5862	FALSE	TRUE	FALSE	FALSE	TRUE
CD127	HLA-ABC	CD127/HLA-ABC	2996581	6.94242e-47	-1.44181	2.1938e-43	42.6588	FALSE	TRUE	FALSE	FALSE	TRUE
CD26	CD53	CD26/CD53	2991308	2.62895e-47	-1.72186	8.30749e-44	43.0805	FALSE	TRUE	FALSE	FALSE	TRUE
CD37	CD86	CD37/CD86	3000264	2.1069e-47	-2.21352	6.65782e-44	43.1767	FALSE	TRUE	FALSE	FALSE	TRUE
CD2	CD55	CD2/CD55	3000608	1.88419e-47	-1.90057	5.95405e-44	43.2252	FALSE	TRUE	FALSE	FALSE	TRUE
CD44	CD71	CD44/CD71	3001268	1.52042e-47	-1.70593	4.80454e-44	43.3183	FALSE	TRUE	FALSE	FALSE	TRUE
CD11a	CD25	CD11a/CD25	2990315	3.13029e-48	-1.66409	9.89173e-45	44.0047	FALSE	TRUE	FALSE	FALSE	TRUE
B2M	CD26	B2M/CD26	3008224	1.56455e-48	-2.40004	4.94398e-45	44.3059	FALSE	TRUE	FALSE	FALSE	TRUE
CD127	CD38	CD127/CD38	3008773	1.30617e-48	-1.73321	4.12751e-45	44.3843	FALSE	TRUE	FALSE	FALSE	TRUE
CD2	CD37	CD2/CD37	3009054	1.19084e-48	-2.01289	3.76305e-45	44.4245	FALSE	TRUE	FALSE	FALSE	TRUE
CD26	CD3E	CD26/CD3E	3011198	5.87448e-49	-1.96906	1.85634e-45	44.7313	FALSE	TRUE	FALSE	FALSE	TRUE
CD47	CD59	CD47/CD59	3012479	3.84715e-49	-2.04855	1.2157e-45	44.9152	FALSE	TRUE	FALSE	FALSE	TRUE
CD44	CD72	CD44/CD72	2969550	3.01753e-49	-1.75434	9.5354e-46	45.0207	FALSE	TRUE	FALSE	FALSE	TRUE
CD44	CD9	CD44/CD9	3015094	9.79915e-50	-1.80231	3.09653e-46	45.5091	FALSE	TRUE	FALSE	FALSE	TRUE
CD41	HLA-DR	CD41/HLA-DR	3017599	7.02835e-50	-1.87915	2.22096e-46	45.6535	FALSE	TRUE	FALSE	FALSE	TRUE
CD82	mIgG2a	CD82/mIgG2a	3017931	6.29194e-50	-1.86689	1.98825e-46	45.7015	FALSE	TRUE	FALSE	TRUE	FALSE
CD50	HLA-DR	CD50/HLA-DR	3017997	6.15497e-50	-1.98817	1.94497e-46	45.7111	FALSE	TRUE	FALSE	FALSE	TRUE
CD3E	CD47	CD3E/CD47	3018217	5.71949e-50	-1.96517	1.80736e-46	45.743	FALSE	TRUE	FALSE	FALSE	TRUE
CD40	CD45	CD40/CD45	3021866	1.6875e-50	-1.64442	5.3325e-47	46.2731	FALSE	TRUE	FALSE	FALSE	TRUE
CD244	HLA-DR	CD244/HLA-DR	3009952	9.4701e-51	-1.89136	2.99255e-47	46.524	FALSE	TRUE	FALSE	FALSE	TRUE
CD11a	CD2	CD11a/CD2	3025428	5.09326e-51	-1.9404	1.60947e-47	46.7933	FALSE	TRUE	FALSE	FALSE	TRUE
CD154	CD9	CD154/CD9	1583246	3.47924e-51	1.84614	1.09944e-47	46.9588	TRUE	TRUE	FALSE	FALSE	TRUE
CD71	HLA-DR	CD71/HLA-DR	3029364	1.34567e-51	-2.31666	4.25232e-48	47.3714	FALSE	TRUE	FALSE	FALSE	TRUE
CD2	CD59	CD2/CD59	3034669	2.21071e-52	-2.7734	6.98584e-49	48.1558	FALSE	TRUE	FALSE	FALSE	TRUE
CD45RB	CD82	CD45RB/CD82	3033748	8.20297e-53	-1.96614	2.59214e-49	48.5863	FALSE	TRUE	FALSE	FALSE	TRUE
CD71	CD82	CD71/CD82	3038137	6.73692e-53	-2.49927	2.12887e-49	48.6719	FALSE	TRUE	FALSE	FALSE	TRUE
CD154	CD26	CD154/CD26	2884947	4.24773e-53	-1.83226	1.34228e-49	48.8722	FALSE	TRUE	FALSE	FALSE	TRUE
CD47	CD55	CD47/CD55	3041163	2.37708e-53	-1.97214	7.51157e-50	49.1243	FALSE	TRUE	FALSE	FALSE	TRUE
CD3E	CD72	CD3E/CD72	2998642	1.40198e-53	-1.75726	4.43026e-50	49.3536	FALSE	TRUE	FALSE	FALSE	TRUE
CD86	HLA-ABC	CD86/HLA-ABC	3045701	4.94152e-54	-1.80762	1.56152e-50	49.8065	FALSE	TRUE	FALSE	FALSE	TRUE
CD7	HLA-ABC	CD7/HLA-ABC	3046618	3.59311e-54	-2.03879	1.13542e-50	49.9448	FALSE	TRUE	FALSE	FALSE	TRUE
CD11a	CD154	CD11a/CD154	2897534	4.39055e-55	-1.97802	1.38741e-51	50.8578	FALSE	TRUE	FALSE	FALSE	TRUE
CD3E	CD49D	CD3E/CD49D	3054962	1.94037e-55	-1.98141	6.13156e-52	51.2124	FALSE	TRUE	FALSE	FALSE	TRUE
CD2	CD45	CD2/CD45	3058859	4.90587e-56	-2.08355	1.55025e-52	51.8096	FALSE	TRUE	FALSE	FALSE	TRUE
CD150	HLA-DR	CD150/HLA-DR	3059960	3.32206e-56	-2.04747	1.04977e-52	51.9789	FALSE	TRUE	FALSE	FALSE	TRUE
CD44	CD54	CD44/CD54	3061333	2.04128e-56	-1.80036	6.45046e-53	52.1904	FALSE	TRUE	FALSE	FALSE	TRUE
CD26	CD47	CD26/CD47	3062844	1.19308e-56	-1.93613	3.77015e-53	52.4236	FALSE	TRUE	FALSE	FALSE	TRUE
CD3E	CD71	CD3E/CD71	3070057	9.04698e-58	-2.01921	2.85885e-54	53.5438	FALSE	TRUE	FALSE	FALSE	TRUE
CD25	CD45	CD25/CD45	3056185	4.05947e-58	-1.87419	1.28279e-54	53.8918	FALSE	TRUE	FALSE	FALSE	TRUE
CD2	HLA-ABC	CD2/HLA-ABC	3074839	1.61314e-58	-1.84524	5.09752e-55	54.2926	FALSE	TRUE	FALSE	FALSE	TRUE
CD54	HLA-DR	CD54/HLA-DR	3075311	1.35985e-58	-2.31136	4.29713e-55	54.3668	FALSE	TRUE	FALSE	FALSE	TRUE
CD45	CD59	CD45/CD59	3075556	1.24442e-58	-3.15011	3.93237e-55	54.4053	FALSE	TRUE	FALSE	FALSE	TRUE
CD47	CD9	CD47/CD9	1629145	1.03375e-58	1.98737	3.26666e-55	54.4859	TRUE	TRUE	FALSE	FALSE	TRUE
CD45	CD48	CD45/CD48	3078917	3.67434e-59	-2.28971	1.16109e-55	54.9351	FALSE	TRUE	FALSE	FALSE	TRUE
B2M	CD7	B2M/CD7	3083800	6.18203e-60	-1.88345	1.95352e-56	55.7092	FALSE	TRUE	FALSE	FALSE	TRUE
CD3E	CD45	CD3E/CD45	3084894	4.14005e-60	-2.2889	1.30825e-56	55.8833	FALSE	TRUE	FALSE	FALSE	TRUE
CD154	CD19	CD154/CD19	1292451	2.05758e-60	1.86056	6.50195e-57	56.187	TRUE	TRUE	FALSE	FALSE	TRUE
CD154	CD45	CD154/CD45	2930469	1.86189e-60	-2.14395	5.88357e-57	56.2304	FALSE	TRUE	FALSE	FALSE	TRUE
CD47	CD53	CD47/CD53	1611876	8.64705e-61	2.05826	2.73247e-57	56.5634	TRUE	TRUE	FALSE	FALSE	TRUE
CD38	CD7	CD38/CD7	3095774	7.43399e-62	-2.09094	2.34914e-58	57.6291	FALSE	TRUE	FALSE	FALSE	TRUE
CD314	CD82	CD314/CD82	3093895	6.2846e-62	-2.21885	1.98593e-58	57.702	FALSE	TRUE	FALSE	FALSE	TRUE
CD45RB	HLA-DR	CD45RB/HLA-DR	3093502	4.09382e-62	-2.10739	1.29365e-58	57.8882	FALSE	TRUE	FALSE	FALSE	TRUE
CD19	CD54	CD19/CD54	1360066	2.1905e-62	1.81659	6.92197e-59	58.1598	TRUE	TRUE	FALSE	FALSE	TRUE
CD37	CD47	CD37/CD47	1605647	1.29931e-62	2.37374	4.10582e-59	58.3866	TRUE	TRUE	FALSE	FALSE	TRUE
CD3E	CD59	CD3E/CD59	3106724	1.22569e-63	-2.40661	3.87319e-60	59.4119	FALSE	TRUE	FALSE	FALSE	TRUE
CD48	CD71	CD48/CD71	3113924	7.97966e-65	-2.16268	2.52157e-61	60.5983	FALSE	TRUE	FALSE	FALSE	TRUE
CD18	CD19	CD18/CD19	2677950	2.01141e-65	-2.04953	6.35607e-62	61.1968	FALSE	TRUE	FALSE	FALSE	TRUE
CD3E	CD8	CD3E/CD8	3118122	1.60354e-65	-2.61036	5.06717e-62	61.2952	FALSE	TRUE	FALSE	FALSE	TRUE
B2M	CD44	B2M/CD44	3121126	5.05883e-66	-2.04382	1.59859e-62	61.7963	FALSE	TRUE	FALSE	FALSE	TRUE
CD2	CD22	CD2/CD22	1584734	4.62495e-66	2.23583	1.46148e-62	61.8352	TRUE	TRUE	FALSE	FALSE	TRUE
CD37	CD3E	CD37/CD3E	3123678	1.89181e-66	-2.60827	5.97811e-63	62.2234	FALSE	TRUE	FALSE	FALSE	TRUE
CD54	CD55	CD54/CD55	3124344	1.46273e-66	-2.20489	4.62224e-63	62.3351	FALSE	TRUE	FALSE	FALSE	TRUE
CD11a	CD8	CD11a/CD8	3134783	2.52144e-68	-2.28895	7.96775e-65	64.0987	FALSE	TRUE	FALSE	FALSE	TRUE
CD11a	CD19	CD11a/CD19	2698161	2.46836e-69	-2.13243	7.80002e-66	65.1079	FALSE	TRUE	FALSE	FALSE	TRUE
CD55	CD86	CD55/CD86	3143017	9.86321e-70	-2.26419	3.11677e-66	65.5063	FALSE	TRUE	FALSE	FALSE	TRUE
CD2	CD48	CD2/CD48	3144569	5.33405e-70	-2.54905	1.68556e-66	65.7733	FALSE	TRUE	FALSE	FALSE	TRUE
CD59	CD69	CD59/CD69	3148261	1.22998e-70	-2.31486	3.88675e-67	66.4104	FALSE	TRUE	FALSE	FALSE	TRUE
CD11c	CD82	CD11c/CD82	3135165	1.12606e-70	-2.43485	3.55836e-67	66.4488	FALSE	TRUE	FALSE	FALSE	TRUE
CD22	CD54	CD22/CD54	1556264	6.58273e-71	2.19342	2.08014e-67	66.6819	TRUE	TRUE	FALSE	FALSE	TRUE
CD274	CD82	CD274/CD82	3151010	4.10742e-71	-2.43209	1.29795e-67	66.8867	FALSE	TRUE	FALSE	FALSE	TRUE
CD2	CD3E	CD2/CD3E	3159286	1.47806e-72	-2.55807	4.67067e-69	68.3306	FALSE	TRUE	FALSE	FALSE	TRUE
CD314	HLA-DR	CD314/HLA-DR	3157483	1.17896e-72	-2.32131	3.72553e-69	68.4288	FALSE	TRUE	FALSE	FALSE	TRUE
CD47	CD49D	CD47/CD49D	1540794	1.29224e-73	2.32219	4.08348e-70	69.389	TRUE	TRUE	FALSE	FALSE	TRUE
CD37	CD44	CD37/CD44	3167564	5.13633e-74	-2.88884	1.62308e-70	69.7897	FALSE	TRUE	FALSE	FALSE	TRUE
CD38	CD48	CD38/CD48	3169202	2.63143e-74	-2.56155	8.31532e-71	70.0801	FALSE	TRUE	FALSE	FALSE	TRUE
CD48	CD86	CD48/CD86	3170738	1.40375e-74	-2.3599	4.43586e-71	70.353	FALSE	TRUE	FALSE	FALSE	TRUE
CD18	CD71	CD18/CD71	3181426	1.71487e-76	-2.33064	5.41898e-73	72.2661	FALSE	TRUE	FALSE	FALSE	TRUE
CD18	CD8	CD18/CD8	3182015	1.34303e-76	-2.28886	4.24398e-73	72.3722	FALSE	TRUE	FALSE	FALSE	TRUE
CD26	CD37	CD26/CD37	3186089	2.46521e-77	-3.1076	7.79008e-74	73.1085	FALSE	TRUE	FALSE	FALSE	TRUE
CD22	CD9	CD22/CD9	1516290	7.38428e-78	2.3873	2.33343e-74	73.632	TRUE	TRUE	FALSE	FALSE	TRUE
CD26	CD9	CD26/CD9	3190503	1.9996e-78	-2.2697	6.31873e-75	74.1994	FALSE	TRUE	FALSE	FALSE	TRUE
CD26	CD49D	CD26/CD49D	3193575	1.0707e-78	-2.49653	3.38342e-75	74.4706	FALSE	TRUE	FALSE	FALSE	TRUE
CD44	CD47	CD44/CD47	3194839	6.28738e-79	-2.24506	1.98681e-75	74.7018	FALSE	TRUE	FALSE	FALSE	TRUE
CD44	CD49D	CD44/CD49D	3198474	1.35414e-79	-2.26939	4.2791e-76	75.3686	FALSE	TRUE	FALSE	FALSE	TRUE
CD11c	HLA-DR	CD11c/HLA-DR	3186196	8.02012e-80	-2.50974	2.53436e-76	75.5961	FALSE	TRUE	FALSE	FALSE	TRUE
CD38	CD47	CD38/CD47	1505216	4.88978e-80	2.41423	1.54517e-76	75.811	TRUE	TRUE	FALSE	FALSE	TRUE
B2M	CD22	B2M/CD22	1503940	2.84367e-80	2.5073	8.986e-77	76.0464	TRUE	TRUE	FALSE	FALSE	TRUE
CD19	CD45	CD19/CD45	2756039	3.55236e-81	-2.30757	1.12254e-77	76.9498	FALSE	TRUE	FALSE	FALSE	TRUE
CD16	CD82	CD16/CD82	3212545	3.33842e-82	-2.63409	1.05494e-78	77.9768	FALSE	TRUE	FALSE	FALSE	TRUE
CD38	CD59	CD38/CD59	3213335	2.37597e-82	-2.85442	7.50807e-79	78.1245	FALSE	TRUE	FALSE	FALSE	TRUE
CD54	CD82	CD54/CD82	3214082	1.72209e-82	-2.89928	5.44182e-79	78.2643	FALSE	TRUE	FALSE	FALSE	TRUE
CD3E	CD86	CD3E/CD86	3214399	1.50211e-82	-2.39455	4.74666e-79	78.3236	FALSE	TRUE	FALSE	FALSE	TRUE
CD43	CD82	CD43/CD82	3215558	9.10965e-83	-2.9034	2.87865e-79	78.5408	FALSE	TRUE	FALSE	FALSE	TRUE
CD47	CD72	CD47/CD72	1465517	5.08994e-83	2.41367	1.60842e-79	78.7936	TRUE	TRUE	FALSE	FALSE	TRUE
CD26	CD86	CD26/CD86	3222443	4.60519e-84	-2.40378	1.45524e-80	79.8371	FALSE	TRUE	FALSE	FALSE	TRUE
CD26	CD72	CD26/CD72	3186585	4.26907e-86	-2.3664	1.34903e-82	81.87	FALSE	TRUE	FALSE	FALSE	TRUE
CD18	CD53	CD18/CD53	3226043	1.99072e-86	-2.47649	6.29066e-83	82.2013	FALSE	TRUE	FALSE	FALSE	TRUE
CD48	CD54	CD48/CD54	3237461	6.31256e-87	-2.66652	1.99477e-83	82.7001	FALSE	TRUE	FALSE	FALSE	TRUE
CD38	CD3E	CD38/CD3E	3243359	4.59691e-88	-2.60691	1.45262e-84	83.8378	FALSE	TRUE	FALSE	FALSE	TRUE
CD197	CD82	CD197/CD82	3251304	1.31208e-89	-2.82169	4.14616e-86	85.3824	FALSE	TRUE	FALSE	FALSE	TRUE
B2M	CD55	B2M/CD55	3252988	6.14945e-90	-2.64068	1.94323e-86	85.7115	FALSE	TRUE	FALSE	FALSE	TRUE
CD22	CD72	CD22/CD72	1427446	1.99654e-90	2.57611	6.30905e-87	86.2	TRUE	TRUE	FALSE	FALSE	TRUE
CD19	CD22	CD19/CD22	1222015	8.86914e-91	2.55616	2.80265e-87	86.5524	TRUE	TRUE	FALSE	FALSE	TRUE
CD11a	CD53	CD11a/CD53	3257156	1.6425e-92	-2.68718	5.1903e-89	88.2848	FALSE	TRUE	FALSE	FALSE	TRUE
CD26	CD71	CD26/CD71	3266430	1.37951e-92	-2.48836	4.35925e-89	88.3606	FALSE	TRUE	FALSE	FALSE	TRUE
CD11a	CD71	CD11a/CD71	3269232	3.82465e-93	-2.58119	1.20859e-89	88.9177	FALSE	TRUE	FALSE	FALSE	TRUE
CD197	HLA-DR	CD197/HLA-DR	3270538	2.10055e-93	-2.91332	6.63774e-90	89.178	FALSE	TRUE	FALSE	FALSE	TRUE
CD3E	CD54	CD3E/CD54	3275103	2.56879e-94	-2.82944	8.11737e-91	90.0906	FALSE	TRUE	FALSE	FALSE	TRUE
CD274	HLA-DR	CD274/HLA-DR	3280081	2.56696e-95	-2.77617	8.11161e-92	91.0909	FALSE	TRUE	FALSE	FALSE	TRUE
CD55	HLA-ABC	CD55/HLA-ABC	3282692	7.63145e-96	-2.86325	2.41154e-92	91.6177	FALSE	TRUE	FALSE	FALSE	TRUE
CD18	CD9	CD18/CD9	3285753	8.56047e-97	-2.75138	2.70511e-93	92.5678	FALSE	TRUE	FALSE	FALSE	TRUE
CD18	CD72	CD18/CD72	3242550	2.70694e-97	-2.58834	8.55394e-94	93.0678	FALSE	TRUE	FALSE	FALSE	TRUE
CD59	CD71	CD59/CD71	3289958	2.56334e-97	-2.98631	8.10017e-94	93.0915	FALSE	TRUE	FALSE	FALSE	TRUE
CD22	CD53	CD22/CD53	1407559	3.93971e-98	2.74932	1.24495e-94	93.9048	TRUE	TRUE	FALSE	FALSE	TRUE
CD43	HLA-DR	CD43/HLA-DR	3307982	5.05354e-101	-2.99465	1.59692e-97	96.7967	FALSE	TRUE	FALSE	FALSE	TRUE
CD22	HLA-ABC	CD22/HLA-ABC	1378729	4.37306e-105	3.09496	1.38189e-101	100.86	TRUE	TRUE	FALSE	FALSE	TRUE
CD44	HLA-ABC	CD44/HLA-ABC	3328924	2.0429e-105	-3.00725	6.45557e-102	101.19	FALSE	TRUE	FALSE	FALSE	TRUE
CD45	CD8	CD45/CD8	3330641	8.82743e-106	-2.88861	2.78947e-102	101.554	FALSE	TRUE	FALSE	FALSE	TRUE
CD53	HLA-DR	CD53/HLA-DR	1367236	1.42619e-106	3.10093	4.50675e-103	102.346	TRUE	TRUE	FALSE	FALSE	TRUE
CD47	CD48	CD47/CD48	3335077	1.00321e-106	-2.93777	3.17016e-103	102.499	FALSE	TRUE	FALSE	FALSE	TRUE
CD19	CD47	CD19/CD47	1147923	2.9966e-108	2.72887	9.46926e-105	104.024	TRUE	TRUE	FALSE	FALSE	TRUE
CD16	HLA-DR	CD16/HLA-DR	3342322	2.81676e-108	-3.06079	8.90095e-105	104.051	FALSE	TRUE	FALSE	FALSE	TRUE
CD55	CD82	CD55/CD82	3349068	9.88012e-110	-4.00248	3.12212e-106	105.506	FALSE	TRUE	FALSE	FALSE	TRUE
CD127	CD82	CD127/CD82	3350075	5.98034e-110	-3.05636	1.88979e-106	105.724	FALSE	TRUE	FALSE	FALSE	TRUE
B2M	CD18	B2M/CD18	3356702	2.16956e-111	-2.76703	6.85581e-108	107.164	FALSE	TRUE	FALSE	FALSE	TRUE
CD45	CD53	CD45/CD53	3355780	3.47584e-113	-2.98583	1.09837e-109	108.959	FALSE	TRUE	FALSE	FALSE	TRUE
CD45	CD71	CD45/CD71	3366204	1.79706e-113	-2.92908	5.67871e-110	109.246	FALSE	TRUE	FALSE	FALSE	TRUE
CD27	CD82	CD27/CD82	3367103	1.13917e-113	-3.385	3.59977e-110	109.444	FALSE	TRUE	FALSE	FALSE	TRUE
CD11a	CD72	CD11a/CD72	3323886	8.27557e-115	-2.90003	2.61508e-111	110.583	FALSE	TRUE	FALSE	FALSE	TRUE
CD38	CD44	CD38/CD44	3390481	7.02967e-119	-2.96981	2.22137e-115	114.653	FALSE	TRUE	FALSE	FALSE	TRUE
CD11a	CD9	CD11a/CD9	3390414	3.04659e-119	-3.17402	9.62722e-116	115.016	FALSE	TRUE	FALSE	FALSE	TRUE
CD18	CD54	CD18/CD54	3393624	1.37251e-119	-2.89977	4.33712e-116	115.363	FALSE	TRUE	FALSE	FALSE	TRUE
B2M	CD48	B2M/CD48	3400881	3.09983e-121	-3.52856	9.79547e-118	117.009	FALSE	TRUE	FALSE	FALSE	TRUE
B2M	CD3E	B2M/CD3E	3401343	2.43306e-121	-3.57475	7.68846e-118	117.114	FALSE	TRUE	FALSE	FALSE	TRUE
CD26	CD54	CD26/CD54	3403105	9.65082e-122	-3.10223	3.04966e-118	117.516	FALSE	TRUE	FALSE	FALSE	TRUE
CD22	CD47	CD22/CD47	1302762	8.57051e-122	3.2882	2.70828e-118	117.567	TRUE	TRUE	FALSE	FALSE	TRUE
CD69	CD82	CD69/CD82	3405374	2.92707e-122	-3.47401	9.24955e-119	118.034	FALSE	TRUE	FALSE	FALSE	TRUE
B2M	CD11a	B2M/CD11a	3407356	1.03021e-122	-3.07343	3.25548e-119	118.487	FALSE	TRUE	FALSE	FALSE	TRUE
CD53	CD72	CD53/CD72	1261223	1.57224e-125	3.29171	4.96829e-122	121.304	TRUE	TRUE	FALSE	FALSE	TRUE
CD59	CD86	CD59/CD86	3420230	1.11301e-125	-3.57731	3.51712e-122	121.454	FALSE	TRUE	FALSE	FALSE	TRUE
CD69	HLA-DR	CD69/HLA-DR	3420737	8.49069e-126	-3.30467	2.68306e-122	121.571	FALSE	TRUE	FALSE	FALSE	TRUE
CD59	CD82	CD59/CD82	3422850	2.74414e-126	-5.94344	8.67148e-123	122.062	FALSE	TRUE	FALSE	FALSE	TRUE
CD48	HLA-ABC	CD48/HLA-ABC	3429054	9.82995e-128	-3.92214	3.10626e-124	123.508	FALSE	TRUE	FALSE	FALSE	TRUE
CD22	CD38	CD22/CD38	1276773	8.5187e-128	3.47822	2.69191e-124	123.57	TRUE	TRUE	FALSE	FALSE	TRUE
CD22	CD8	CD22/CD8	1274310	2.25899e-128	3.46125	7.1384e-125	124.146	TRUE	TRUE	FALSE	FALSE	TRUE
CD3E	HLA-ABC	CD3E/HLA-ABC	3437324	1.12786e-129	-4.02009	3.56404e-126	125.448	FALSE	TRUE	FALSE	FALSE	TRUE
CD22	CD49D	CD22/CD49D	1263002	4.90285e-131	3.60332	1.5493e-127	126.81	TRUE	TRUE	FALSE	FALSE	TRUE
CD45	CD9	CD45/CD9	3450352	3.62377e-133	-3.52729	1.14511e-129	128.941	FALSE	TRUE	FALSE	FALSE	TRUE
CD11a	CD54	CD11a/CD54	3453205	1.92648e-133	-3.25992	6.08767e-130	129.216	FALSE	TRUE	FALSE	FALSE	TRUE
CD7	CD82	CD7/CD82	3453456	1.67796e-133	-4.75893	5.30234e-130	129.276	FALSE	TRUE	FALSE	FALSE	TRUE
CD45	CD72	CD45/CD72	3408634	1.27202e-134	-3.23136	4.0196e-131	130.396	FALSE	TRUE	FALSE	FALSE	TRUE
CD72	CD9	CD72/CD9	1221684	7.41263e-136	3.54709	2.34239e-132	131.63	TRUE	TRUE	FALSE	FALSE	TRUE
CD37	HLA-DR	CD37/HLA-DR	1239772	1.35536e-136	4.29707	4.28293e-133	132.368	TRUE	TRUE	FALSE	FALSE	TRUE
CD27	HLA-DR	CD27/HLA-DR	3467489	7.07122e-137	-3.56688	2.2345e-133	132.651	FALSE	TRUE	FALSE	FALSE	TRUE
CD22	CD82	CD22/CD82	1237890	4.74919e-137	4.10063	1.50074e-133	132.824	TRUE	TRUE	FALSE	FALSE	TRUE
CD38	CD82	CD38/CD82	1232255	2.0342e-138	4.06474	6.42807e-135	134.192	TRUE	TRUE	FALSE	FALSE	TRUE
CD9	HLA-DR	CD9/HLA-DR	1231375	1.83897e-138	3.70475	5.81114e-135	134.236	TRUE	TRUE	FALSE	FALSE	TRUE
CD54	CD59	CD54/CD59	3479980	6.44516e-140	-4.12063	2.03667e-136	135.691	FALSE	TRUE	FALSE	FALSE	TRUE
CD37	CD53	CD37/CD53	1216215	2.49811e-141	4.28847	7.89401e-138	137.103	TRUE	TRUE	FALSE	FALSE	TRUE
CD53	CD9	CD53/CD9	1215433	2.37617e-141	3.88766	7.50871e-138	137.124	TRUE	TRUE	FALSE	FALSE	TRUE
CD127	HLA-DR	CD127/HLA-DR	3490211	1.96736e-142	-3.36628	6.21686e-139	138.206	FALSE	TRUE	FALSE	FALSE	TRUE
CD49D	HLA-DR	CD49D/HLA-DR	1213892	6.33867e-143	3.73716	2.00302e-139	138.698	TRUE	TRUE	FALSE	FALSE	TRUE
CD11a	CD47	CD11a/CD47	3493828	2.50727e-143	-3.45306	7.92298e-140	139.101	FALSE	TRUE	FALSE	FALSE	TRUE
CD11a	CD49D	CD11a/CD49D	3496398	5.77801e-144	-3.72479	1.82585e-140	139.739	FALSE	TRUE	FALSE	FALSE	TRUE
B2M	CD59	B2M/CD59	3507159	1.19469e-146	-5.33675	3.77523e-143	142.423	FALSE	TRUE	FALSE	FALSE	TRUE
CD37	CD49D	CD37/CD49D	1198316	8.36226e-147	4.35251	2.64247e-143	142.578	TRUE	TRUE	FALSE	FALSE	TRUE
CD86	HLA-DR	CD86/HLA-DR	3508671	4.98944e-147	-4.64967	1.57666e-143	142.802	FALSE	TRUE	FALSE	FALSE	TRUE
CD49D	CD82	CD49D/CD82	1196058	2.26747e-147	4.11623	7.16519e-144	143.145	TRUE	TRUE	FALSE	FALSE	TRUE
CD22	HLA-DR	CD22/HLA-DR	1190158	7.40228e-149	4.44332	2.33912e-145	144.631	TRUE	TRUE	FALSE	FALSE	TRUE
CD38	CD53	CD38/CD53	1185646	5.73727e-149	3.82402	1.81298e-145	144.742	TRUE	TRUE	FALSE	FALSE	TRUE
CD38	CD9	CD38/CD9	1187994	3.1222e-149	3.99638	9.86617e-146	145.006	TRUE	TRUE	FALSE	FALSE	TRUE
CD18	CD49D	CD18/CD49D	3520644	4.76198e-150	-3.61061	1.50478e-146	145.823	FALSE	TRUE	FALSE	FALSE	TRUE
CD49D	CD9	CD49D/CD9	1184606	4.32673e-150	4.00964	1.36725e-146	145.864	TRUE	TRUE	FALSE	FALSE	TRUE
CD18	CD37	CD18/CD37	3521645	2.65383e-150	-4.66516	8.3861e-147	146.076	FALSE	TRUE	FALSE	FALSE	TRUE
CD18	HLA-ABC	CD18/HLA-ABC	3523147	1.10272e-150	-3.71711	3.48461e-147	146.458	FALSE	TRUE	FALSE	FALSE	TRUE
B2M	CD45	B2M/CD45	3524321	5.5464e-151	-3.56317	1.75266e-147	146.756	FALSE	TRUE	FALSE	FALSE	TRUE
CD11a	CD37	CD11a/CD37	3528380	5.12656e-152	-4.94509	1.61999e-148	147.79	FALSE	TRUE	FALSE	FALSE	TRUE
CD49D	CD53	CD49D/CD53	1168409	2.29994e-153	3.8116	7.2678e-150	149.139	TRUE	TRUE	FALSE	FALSE	TRUE
CD26	CD38	CD26/CD38	3535361	8.37156e-154	-3.63703	2.64541e-150	149.578	FALSE	TRUE	FALSE	FALSE	TRUE
CD38	HLA-DR	CD38/HLA-DR	1169205	3.39245e-154	4.17844	1.07201e-150	149.97	TRUE	TRUE	FALSE	FALSE	TRUE
CD45	CD54	CD45/CD54	3537952	1.80663e-154	-3.51794	5.70894e-151	150.243	FALSE	TRUE	FALSE	FALSE	TRUE
CD72	CD82	CD72/CD82	1148663	1.78677e-154	3.97524	5.6462e-151	150.248	TRUE	TRUE	FALSE	FALSE	TRUE
CD18	CD47	CD18/CD47	3541402	2.33289e-155	-3.50692	7.37194e-152	151.132	FALSE	TRUE	FALSE	FALSE	TRUE
CD8	CD82	CD8/CD82	3543664	6.07628e-156	-4.62364	1.9201e-152	151.717	FALSE	TRUE	FALSE	FALSE	TRUE
CD19	CD72	CD19/CD72	956379	3.38692e-156	3.98131	1.07027e-152	151.971	TRUE	TRUE	FALSE	FALSE	TRUE
CD59	HLA-ABC	CD59/HLA-ABC	3546282	1.27657e-156	-6.31297	4.03397e-153	152.394	FALSE	TRUE	FALSE	FALSE	TRUE
CD82	CD86	CD82/CD86	3548888	2.69207e-157	-5.33388	8.50693e-154	153.07	FALSE	TRUE	FALSE	FALSE	TRUE
CD55	HLA-DR	CD55/HLA-DR	3549221	2.20599e-157	-4.86121	6.97094e-154	153.157	FALSE	TRUE	FALSE	FALSE	TRUE
CD53	CD82	CD53/CD82	1151288	8.51793e-158	4.18445	2.69167e-154	153.57	TRUE	TRUE	FALSE	FALSE	TRUE
CD22	CD37	CD22/CD37	1153665	3.23224e-158	4.37635	1.02139e-154	153.991	TRUE	TRUE	FALSE	FALSE	TRUE
CD45	CD47	CD45/CD47	3566126	8.35127e-162	-3.75107	2.639e-158	157.579	FALSE	TRUE	FALSE	FALSE	TRUE
CD19	CD53	CD19/CD53	928714	3.02527e-168	4.14752	9.55984e-165	164.02	TRUE	TRUE	FALSE	FALSE	TRUE
CD49D	CD72	CD49D/CD72	1096613	2.39988e-168	3.99056	7.58361e-165	164.12	TRUE	TRUE	FALSE	FALSE	TRUE
CD48	CD82	CD48/CD82	3621548	9.79396e-177	-5.68576	3.09489e-173	172.509	FALSE	TRUE	FALSE	FALSE	TRUE
CD45	CD49D	CD45/CD49D	3634368	2.77008e-180	-4.17306	8.75346e-177	176.058	FALSE	TRUE	FALSE	FALSE	TRUE
CD37	CD45	CD37/CD45	3634944	1.91525e-180	-5.7039	6.05219e-177	176.218	FALSE	TRUE	FALSE	FALSE	TRUE
CD11a	HLA-ABC	CD11a/HLA-ABC	3639970	7.59857e-182	-4.26557	2.40115e-178	177.62	FALSE	TRUE	FALSE	FALSE	TRUE
CD7	HLA-DR	CD7/HLA-DR	3642609	1.38886e-182	-5.6366	4.38881e-179	178.358	FALSE	TRUE	FALSE	FALSE	TRUE
CD37	CD72	CD37/CD72	1037987	1.08233e-184	4.60501	3.42018e-181	180.466	TRUE	TRUE	FALSE	FALSE	TRUE
CD19	CD9	CD19/CD9	875790	1.28686e-185	4.75207	4.06646e-182	181.391	TRUE	TRUE	FALSE	FALSE	TRUE
CD19	CD49D	CD19/CD49D	868467	3.40912e-188	4.64867	1.07728e-184	183.968	TRUE	TRUE	FALSE	FALSE	TRUE
CD72	HLA-DR	CD72/HLA-DR	1023680	8.49831e-189	4.2664	2.68547e-185	184.571	TRUE	TRUE	FALSE	FALSE	TRUE
CD37	CD38	CD37/CD38	1034315	7.66017e-191	4.98705	2.42061e-187	186.616	TRUE	TRUE	FALSE	FALSE	TRUE
CD38	CD72	CD38/CD72	999675	8.69857e-196	4.49825	2.74875e-192	191.561	TRUE	TRUE	FALSE	FALSE	TRUE
CD59	HLA-DR	CD59/HLA-DR	3694722	1.81456e-197	-8.30237	5.73401e-194	193.242	FALSE	TRUE	FALSE	FALSE	TRUE
CD37	CD82	CD37/CD82	1010463	9.86793e-198	5.66136	3.11826e-194	193.506	TRUE	TRUE	FALSE	FALSE	TRUE
CD82	CD9	CD82/CD9	1009771	9.27538e-198	4.95674	2.93102e-194	193.533	TRUE	TRUE	FALSE	FALSE	TRUE
CD38	CD49D	CD38/CD49D	1006242	5.7822e-199	4.71678	1.82717e-195	194.738	TRUE	TRUE	FALSE	FALSE	TRUE
CD18	CD38	CD18/CD38	3702341	1.08004e-199	-4.34991	3.41292e-196	195.467	FALSE	TRUE	FALSE	FALSE	TRUE
CD8	HLA-DR	CD8/HLA-DR	3709788	7.01765e-202	-5.82072	2.21758e-198	197.654	FALSE	TRUE	FALSE	FALSE	TRUE
CD11a	CD38	CD11a/CD38	3711559	2.10992e-202	-4.52295	6.66735e-199	198.176	FALSE	TRUE	FALSE	FALSE	TRUE
CD3E	CD82	CD3E/CD82	3735925	1.18704e-209	-6.44564	3.75105e-206	205.426	FALSE	TRUE	FALSE	FALSE	TRUE
CD37	CD9	CD37/CD9	969262	9.48453e-210	5.42655	2.99711e-206	205.523	TRUE	TRUE	FALSE	FALSE	TRUE
CD38	CD45	CD38/CD45	3744888	2.37292e-212	-4.86082	7.49843e-209	208.125	FALSE	TRUE	FALSE	FALSE	TRUE
CD19	HLA-DR	CD19/HLA-DR	793082	1.45369e-213	4.81895	4.59367e-210	209.338	TRUE	TRUE	FALSE	FALSE	TRUE
CD19	CD38	CD19/CD38	786245	6.04728e-216	4.908	1.91094e-212	211.719	TRUE	TRUE	FALSE	FALSE	TRUE
CD48	HLA-DR	CD48/HLA-DR	3788504	9.81876e-226	-7.00757	3.10273e-222	221.508	FALSE	TRUE	FALSE	FALSE	TRUE
CD3E	HLA-DR	CD3E/HLA-DR	3798897	5.52393e-229	-6.52815	1.74556e-225	224.758	FALSE	TRUE	FALSE	FALSE	TRUE
CD19	CD82	CD19/CD82	722357	7.76819e-239	5.62016	2.45475e-235	234.61	TRUE	TRUE	FALSE	FALSE	TRUE
CD45	HLA-ABC	CD45/HLA-ABC	3837384	3.19078e-241	-5.28812	1.00829e-237	236.996	FALSE	TRUE	FALSE	FALSE	TRUE
CD19	CD37	CD19/CD37	712393	1.64242e-242	5.83371	5.19005e-239	238.285	TRUE	TRUE	FALSE	FALSE	TRUE
CD2	CD82	CD2/CD82	3889305	3.05661e-258	-7.12791	9.6589e-255	254.015	FALSE	TRUE	FALSE	FALSE	TRUE
B2M	HLA-DR	B2M/HLA-DR	3894403	6.0636e-260	-7.54655	1.9161e-256	255.718	FALSE	TRUE	FALSE	FALSE	TRUE
CD2	HLA-DR	CD2/HLA-DR	3901914	1.83706e-262	-6.98538	5.80511e-259	258.236	FALSE	TRUE	FALSE	FALSE	TRUE
HLA-ABC	HLA-DR	HLA-ABC/HLA-DR	3923877	6.75011e-270	-8.26877	2.13303e-266	265.671	FALSE	TRUE	FALSE	FALSE	TRUE
CD44	CD82	CD44/CD82	3927733	3.25994e-271	-9.62083	1.03014e-267	266.987	FALSE	TRUE	FALSE	FALSE	TRUE
CD26	CD82	CD26/CD82	3959588	3.29205e-282	-9.01123	1.04029e-278	277.983	FALSE	TRUE	FALSE	FALSE	TRUE
CD26	HLA-DR	CD26/HLA-DR	3959974	2.41479e-282	-10.4653	7.63072e-279	278.117	FALSE	TRUE	FALSE	FALSE	TRUE
B2M	CD82	B2M/CD82	3971885	1.63665e-286	-9.47466	5.17181e-283	282.286	FALSE	TRUE	FALSE	FALSE	TRUE
CD82	HLA-ABC	CD82/HLA-ABC	3973772	3.55364e-287	-10.4486	1.12295e-283	282.95	FALSE	TRUE	FALSE	FALSE	TRUE
CD18	HLA-DR	CD18/HLA-DR	4246626	0	-11.8254	0	inf	FALSE	TRUE	FALSE	FALSE	TRUE
CD45	CD82	CD45/CD82	4172759	0	-15.547	0	inf	FALSE	TRUE	FALSE	FALSE	TRUE
CD11a	CD82	CD11a/CD82	4082101	0	-11.5708	0	inf	FALSE	TRUE	FALSE	FALSE	TRUE
CD44	HLA-DR	CD44/HLA-DR	4134812	0	-10.7226	0	inf	FALSE	TRUE	FALSE	FALSE	TRUE
CD18	CD82	CD18/CD82	4087084	0	-11.3802	0	inf	FALSE	TRUE	FALSE	FALSE	TRUE
CD45	HLA-DR	CD45/HLA-DR	4349906	0	-15.5723	0	inf	FALSE	TRUE	FALSE	FALSE	TRUE
CD11a	HLA-DR	CD11a/HLA-DR	4263233	0	-12.2959	0	inf	FALSE	TRUE	FALSE	FALSE	TRUE
CD200	CD337	CD200/CD337	2155502	0.352808	-0.0690791	1	0	FALSE	FALSE	FALSE	FALSE	FALSE
CD244	CD32	CD244/CD32	2473269	0.00267506	-0.288728	1	0	FALSE	FALSE	FALSE	FALSE	FALSE
CD244	CD314	CD244/CD314	2425332	0.055437	-0.194509	1	0	FALSE	FALSE	FALSE	FALSE	FALSE
CD244	CD29	CD244/CD29	2358882	0.272197	-0.100579	1	0	FALSE	FALSE	FALSE	FALSE	FALSE
CD244	CD278	CD244/CD278	2292047	0.00754014	-0.224362	1	0	FALSE	FALSE	FALSE	FALSE	FALSE
CD244	CD274	CD244/CD274	2362289	0.647747	-0.0494076	1	0	FALSE	FALSE	FALSE	FALSE	FALSE
CD244	CD268	CD244/CD268	2098692	0.890728	-0.0108149	1	0	FALSE	FALSE	FALSE	FALSE	FALSE
CD244	CD26	CD244/CD26	2383474	0.351313	-0.0911804	1	0	FALSE	FALSE	FALSE	FALSE	FALSE
CD244	CD25	CD244/CD25	2400076	0.10996	-0.158957	1	0	FALSE	FALSE	FALSE	FALSE	FALSE
CD229	mIgG2b	CD229/mIgG2b	2337968	0.399536	-0.0758805	1	0	FALSE	FALSE	FALSE	TRUE	FALSE
CD229	mIgG2a	CD229/mIgG2a	2346228	0.336374	-0.0949606	1	0	FALSE	FALSE	FALSE	TRUE	FALSE
CD229	mIgG1	CD229/mIgG1	2271673	0.855502	0.014115	1	0	TRUE	FALSE	FALSE	TRUE	FALSE
CD229	TCRVb5	CD229/TCRVb5	2317877	0.73995	-0.0311666	1	0	FALSE	FALSE	FALSE	FALSE	FALSE
CD229	CD9	CD229/CD9	2358873	0.202056	-0.124496	1	0	FALSE	FALSE	FALSE	FALSE	FALSE
CD229	CD84	CD229/CD84	2384828	0.0642094	-0.182319	1	0	FALSE	FALSE	FALSE	FALSE	FALSE
CD244	CD328	CD244/CD328	2369634	0.284775	-0.0946265	1	0	FALSE	FALSE	FALSE	FALSE	FALSE
CD229	CD8	CD229/CD8	2334326	0.489305	-0.0673877	1	0	FALSE	FALSE	FALSE	FALSE	FALSE
CD229	CD71	CD229/CD71	2421806	0.0074624	-0.283031	1	0	FALSE	FALSE	FALSE	FALSE	FALSE
CD229	CD7	CD229/CD7	2421156	0.00779713	-0.259288	1	0	FALSE	FALSE	FALSE	FALSE	FALSE
CD229	CD69	CD229/CD69	2412953	0.0133354	-0.25215	1	0	FALSE	FALSE	FALSE	FALSE	FALSE
CD229	CD64	CD229/CD64	1816389	0.857829	-0.0107781	1	0	FALSE	FALSE	FALSE	FALSE	FALSE
CD229	CD62P	CD229/CD62P	2082262	0.938673	-0.00517057	1	0	FALSE	FALSE	FALSE	FALSE	FALSE
CD229	CD59	CD229/CD59	2426740	0.00531367	-0.289167	1	0	FALSE	FALSE	FALSE	FALSE	FALSE
CD229	CD54	CD229/CD54	2397183	0.0342582	-0.220537	1	0	FALSE	FALSE	FALSE	FALSE	FALSE
CD229	CD53	CD229/CD53	2327850	0.4938	-0.0692839	1	0	FALSE	FALSE	FALSE	FALSE	FALSE
CD229	CD52	CD229/CD52	2341453	0.38608	-0.0805034	1	0	FALSE	FALSE	FALSE	FALSE	FALSE
CD229	CD50	CD229/CD50	2415297	0.0114764	-0.267154	1	0	FALSE	FALSE	FALSE	FALSE	FALSE
CD229	CD5	CD229/CD5	2385576	0.0423131	-0.193859	1	0	FALSE	FALSE	FALSE	FALSE	FALSE
CD229	CD49D	CD229/CD49D	2393596	0.0417839	-0.230819	1	0	FALSE	FALSE	FALSE	FALSE	FALSE
CD229	CD48	CD229/CD48	2417441	0.00998137	-0.268566	1	0	FALSE	FALSE	FALSE	FALSE	FALSE
CD229	CD47	CD229/CD47	2331104	0.536351	-0.0664783	1	0	FALSE	FALSE	FALSE	FALSE	FALSE
CD229	CD72	CD229/CD72	2325852	0.193914	-0.12168	1	0	FALSE	FALSE	FALSE	FALSE	FALSE
CD244	CD33	CD244/CD33	2167319	0.0174274	-0.189168	1	0	FALSE	FALSE	FALSE	FALSE	FALSE
CD244	CD337	CD244/CD337	2468334	0.00118027	-0.304564	1	0	FALSE	FALSE	FALSE	FALSE	FALSE
CD244	CD35	CD244/CD35	2137246	0.910951	-0.00893498	1	0	FALSE	FALSE	FALSE	FALSE	FALSE
CD25	CD36	CD25/CD36	2306167	0.709818	0.0350443	1	0	TRUE	FALSE	FALSE	FALSE	FALSE
CD25	CD35	CD25/CD35	2127509	0.956312	0.00420039	1	0	TRUE	FALSE	FALSE	FALSE	FALSE
CD25	CD337	CD25/CD337	2360279	0.39831	-0.0803353	1	0	FALSE	FALSE	FALSE	FALSE	FALSE
CD25	CD33	CD25/CD33	2122662	0.193278	-0.0996413	1	0	FALSE	FALSE	FALSE	FALSE	FALSE
CD25	CD328	CD25/CD328	2345732	0.569848	-0.0510881	1	0	FALSE	FALSE	FALSE	FALSE	FALSE
CD25	CD32	CD25/CD32	2399412	0.166482	-0.131204	1	0	FALSE	FALSE	FALSE	FALSE	FALSE
CD25	CD314	CD25/CD314	2362235	0.590927	-0.0567399	1	0	FALSE	FALSE	FALSE	FALSE	FALSE
CD25	CD29	CD25/CD29	2346030	0.398064	-0.0764761	1	0	FALSE	FALSE	FALSE	FALSE	FALSE
CD25	CD279	CD25/CD279	2291737	0.857335	0.0164058	1	0	TRUE	FALSE	FALSE	FALSE	FALSE
CD25	CD278	CD25/CD278	2194366	0.693493	-0.0322977	1	0	FALSE	FALSE	FALSE	FALSE	FALSE
CD25	CD274	CD25/CD274	2491913	0.000662539	-0.355963	1	0	FALSE	FALSE	FALSE	FALSE	FALSE
CD25	CD268	CD25/CD268	2170456	0.0525498	-0.14989	1	0	FALSE	FALSE	FALSE	FALSE	FALSE
CD244	mIgG2b	CD244/mIgG2b	2355610	0.707598	-0.0370151	1	0	FALSE	FALSE	FALSE	TRUE	FALSE
CD244	mIgG2a	CD244/mIgG2a	2429410	0.0497244	-0.201378	1	0	FALSE	FALSE	FALSE	TRUE	FALSE
CD244	mIgG1	CD244/mIgG1	2317978	0.990587	-0.00095861	1	0	FALSE	FALSE	FALSE	TRUE	FALSE
CD244	TCRVb5	CD244/TCRVb5	2418182	0.0846352	-0.173421	1	0	FALSE	FALSE	FALSE	FALSE	FALSE
CD244	CD86	CD244/CD86	2483019	0.00155241	-0.325019	1	0	FALSE	FALSE	FALSE	FALSE	FALSE
CD244	CD36	CD244/CD36	2368535	0.318269	-0.0933846	1	0	FALSE	FALSE	FALSE	FALSE	FALSE
CD244	CD4	CD244/CD4	2340975	0.739774	-0.0323016	1	0	FALSE	FALSE	FALSE	FALSE	FALSE
CD244	CD40	CD244/CD40	2466436	0.00522589	-0.298277	1	0	FALSE	FALSE	FALSE	FALSE	FALSE
CD244	CD41	CD244/CD41	2386949	0.312503	-0.104031	1	0	FALSE	FALSE	FALSE	FALSE	FALSE
CD244	CD43	CD244/CD43	2393786	0.244696	-0.12517	1	0	FALSE	FALSE	FALSE	FALSE	FALSE
CD244	CD44	CD244/CD44	2445773	0.0198418	-0.232679	1	0	FALSE	FALSE	FALSE	FALSE	FALSE
CD229	CD45RB	CD229/CD45RB	2438973	0.00169666	-0.293995	1	0	FALSE	FALSE	FALSE	FALSE	FALSE
CD244	CD45RA	CD244/CD45RA	2380330	0.35945	-0.0879557	1	0	FALSE	FALSE	FALSE	FALSE	FALSE
CD244	CD50	CD244/CD50	2436927	0.0330955	-0.230749	1	0	FALSE	FALSE	FALSE	FALSE	FALSE
CD244	CD52	CD244/CD52	2388461	0.290215	-0.107465	1	0	FALSE	FALSE	FALSE	FALSE	FALSE
CD244	CD62P	CD244/CD62P	2141681	0.412253	-0.0652999	1	0	FALSE	FALSE	FALSE	FALSE	FALSE
CD244	CD64	CD244/CD64	1862249	0.515273	-0.0478676	1	0	FALSE	FALSE	FALSE	FALSE	FALSE
CD244	CD7	CD244/CD7	2470902	0.00381659	-0.286081	1	0	FALSE	FALSE	FALSE	FALSE	FALSE
CD244	CD84	CD244/CD84	2350876	0.830175	-0.0224638	1	0	FALSE	FALSE	FALSE	FALSE	FALSE
CD244	CD45RB	CD244/CD45RB	2414176	0.0904784	-0.169542	1	0	FALSE	FALSE	FALSE	FALSE	FALSE
CD229	CD45RA	CD229/CD45RA	2299964	0.972918	0.00304537	1	0	TRUE	FALSE	FALSE	FALSE	FALSE
CD229	CD43	CD229/CD43	2423270	0.00675522	-0.284487	1	0	FALSE	FALSE	FALSE	FALSE	FALSE
CD229	CD41	CD229/CD41	2333361	0.503158	-0.0652363	1	0	FALSE	FALSE	FALSE	FALSE	FALSE
CD22	CD36	CD22/CD36	2269034	0.135466	0.158061	1	0	TRUE	FALSE	FALSE	FALSE	FALSE
CD22	CD35	CD22/CD35	2165027	0.571665	-0.0526009	1	0	FALSE	FALSE	FALSE	FALSE	FALSE
CD22	CD337	CD22/CD337	2248851	0.0511797	0.206785	1	0	TRUE	FALSE	FALSE	FALSE	FALSE
CD22	CD33	CD22/CD33	2171452	0.0260982	-0.207654	1	0	FALSE	FALSE	FALSE	FALSE	FALSE
CD22	CD328	CD22/CD328	2274622	0.186436	0.133945	1	0	TRUE	FALSE	FALSE	FALSE	FALSE
CD22	CD32	CD22/CD32	2355985	0.904722	-0.012678	1	0	FALSE	FALSE	FALSE	FALSE	FALSE
CD22	CD29	CD22/CD29	2285799	0.421453	0.0813533	1	0	TRUE	FALSE	FALSE	FALSE	FALSE
CD22	CD279	CD22/CD279	2294290	0.693049	0.0404516	1	0	TRUE	FALSE	FALSE	FALSE	FALSE
CD22	CD278	CD22/CD278	2131458	0.165026	0.132842	1	0	TRUE	FALSE	FALSE	FALSE	FALSE
CD22	CD268	CD22/CD268	2132665	0.46138	-0.0686187	1	0	FALSE	FALSE	FALSE	FALSE	FALSE
CD22	CD244	CD22/CD244	2229945	0.012026	0.274353	1	0	TRUE	FALSE	FALSE	FALSE	FALSE
CD200	mIgG2b	CD200/mIgG2b	2081293	0.23556	0.0901113	1	0	TRUE	FALSE	FALSE	TRUE	FALSE
CD200	mIgG2a	CD200/mIgG2a	2095266	0.373448	0.0793494	1	0	TRUE	FALSE	FALSE	TRUE	FALSE
CD200	mIgG1	CD200/mIgG1	2092420	0.693517	0.0235366	1	0	TRUE	FALSE	FALSE	TRUE	FALSE
CD200	TCRVb5	CD200/TCRVb5	2082703	0.238113	0.0975744	1	0	TRUE	FALSE	FALSE	FALSE	FALSE
CD200	HLA-ABC	CD200/HLA-ABC	2273379	0.000643086	-0.326207	1	0	FALSE	FALSE	FALSE	FALSE	FALSE
CD200	CD9	CD200/CD9	2229198	0.0175595	-0.188578	1	0	FALSE	FALSE	FALSE	FALSE	FALSE
CD200	CD50	CD200/CD50	2160313	0.49566	-0.0669448	1	0	FALSE	FALSE	FALSE	FALSE	FALSE
CD200	CD52	CD200/CD52	2188052	0.171979	-0.107132	1	0	FALSE	FALSE	FALSE	FALSE	FALSE
CD200	CD53	CD200/CD53	2260451	0.00115254	-0.281526	1	0	FALSE	FALSE	FALSE	FALSE	FALSE
CD200	CD54	CD200/CD54	2177745	0.270265	-0.112614	1	0	FALSE	FALSE	FALSE	FALSE	FALSE
CD200	CD55	CD200/CD55	2243607	0.00706989	-0.272402	1	0	FALSE	FALSE	FALSE	FALSE	FALSE
CD200	CD62P	CD200/CD62P	1990143	0.0978792	-0.0814552	1	0	FALSE	FALSE	FALSE	FALSE	FALSE
CD22	CD4	CD22/CD4	2221833	0.00941543	0.28206	1	0	TRUE	FALSE	FALSE	FALSE	FALSE
CD200	CD64	CD200/CD64	1780836	0.00173659	-0.132796	1	0	FALSE	FALSE	FALSE	FALSE	FALSE
CD200	CD7	CD200/CD7	2244686	0.00653609	-0.261122	1	0	FALSE	FALSE	FALSE	FALSE	FALSE
CD200	CD71	CD200/CD71	2176835	0.279933	-0.101019	1	0	FALSE	FALSE	FALSE	FALSE	FALSE
CD200	CD72	CD200/CD72	2187112	0.0424811	-0.157517	1	0	FALSE	FALSE	FALSE	FALSE	FALSE
CD200	CD8	CD200/CD8	2190946	0.155212	-0.141112	1	0	FALSE	FALSE	FALSE	FALSE	FALSE
CD200	CD84	CD200/CD84	2189474	0.161444	-0.118212	1	0	FALSE	FALSE	FALSE	FALSE	FALSE
CD200	CD86	CD200/CD86	2242951	0.00741326	-0.250254	1	0	FALSE	FALSE	FALSE	FALSE	FALSE
CD200	CD69	CD200/CD69	2158377	0.525712	-0.0595862	1	0	FALSE	FALSE	FALSE	FALSE	FALSE
CD25	CD4	CD25/CD4	2187307	0.00193903	0.299733	1	0	TRUE	FALSE	FALSE	FALSE	FALSE
CD22	CD45	CD22/CD45	2315149	0.397105	0.116382	1	0	TRUE	FALSE	FALSE	FALSE	FALSE
CD22	CD45RB	CD22/CD45RB	2296298	0.230655	0.130627	1	0	TRUE	FALSE	FALSE	FALSE	FALSE
CD229	CD40	CD229/CD40	2453967	0.000661911	-0.34215	1	0	FALSE	FALSE	FALSE	FALSE	FALSE
CD229	CD4	CD229/CD4	2349070	0.16609	-0.120183	1	0	FALSE	FALSE	FALSE	FALSE	FALSE
CD229	CD3E	CD229/CD3E	2437494	0.00243521	-0.301565	1	0	FALSE	FALSE	FALSE	FALSE	FALSE
CD229	CD38	CD229/CD38	2395664	0.0372906	-0.231417	1	0	FALSE	FALSE	FALSE	FALSE	FALSE
CD229	CD37	CD229/CD37	2363650	0.174944	-0.165314	1	0	FALSE	FALSE	FALSE	FALSE	FALSE
CD229	CD36	CD229/CD36	2309218	0.612787	-0.0434272	1	0	FALSE	FALSE	FALSE	FALSE	FALSE
CD229	CD35	CD229/CD35	2187896	0.0246856	-0.146448	1	0	FALSE	FALSE	FALSE	FALSE	FALSE
CD229	CD337	CD229/CD337	2322557	0.412214	-0.0734061	1	0	FALSE	FALSE	FALSE	FALSE	FALSE
CD229	CD33	CD229/CD33	1992589	0.258803	0.0743348	1	0	TRUE	FALSE	FALSE	FALSE	FALSE
CD229	CD328	CD229/CD328	2266016	0.674947	0.034257	1	0	TRUE	FALSE	FALSE	FALSE	FALSE
CD229	CD32	CD229/CD32	2291298	0.817568	0.0201965	1	0	TRUE	FALSE	FALSE	FALSE	FALSE
CD229	CD314	CD229/CD314	2347989	0.316685	-0.0983675	1	0	FALSE	FALSE	FALSE	FALSE	FALSE
CD229	CD29	CD229/CD29	2310092	0.389622	-0.0671692	1	0	FALSE	FALSE	FALSE	FALSE	FALSE
CD229	CD279	CD229/CD279	2346525	0.0547579	-0.155337	1	0	FALSE	FALSE	FALSE	FALSE	FALSE
CD229	CD278	CD229/CD278	2195334	0.266019	-0.0770471	1	0	FALSE	FALSE	FALSE	FALSE	FALSE
CD229	CD274	CD229/CD274	2389179	0.0529304	-0.198498	1	0	FALSE	FALSE	FALSE	FALSE	FALSE
CD229	CD27	CD229/CD27	2413067	0.0132391	-0.25306	1	0	FALSE	FALSE	FALSE	FALSE	FALSE
CD22	CD48	CD22/CD48	2228500	0.00538652	0.367812	1	0	TRUE	FALSE	FALSE	FALSE	FALSE
CD22	CD52	CD22/CD52	2213580	0.00191205	0.336412	1	0	TRUE	FALSE	FALSE	FALSE	FALSE
CD22	CD55	CD22/CD55	2322103	0.489304	0.0901045	1	0	TRUE	FALSE	FALSE	FALSE	FALSE
CD22	CD59	CD22/CD59	2196547	0.000470616	0.485107	1	0	TRUE	FALSE	FALSE	FALSE	FALSE
CD22	CD62P	CD22/CD62P	2091832	0.518043	0.0601414	1	0	TRUE	FALSE	FALSE	FALSE	FALSE
CD22	CD64	CD22/CD64	1855002	0.84101	-0.0180839	1	0	FALSE	FALSE	FALSE	FALSE	FALSE
CD22	CD45RA	CD22/CD45RA	2272896	0.0821101	0.183813	1	0	TRUE	FALSE	FALSE	FALSE	FALSE
CD22	CD69	CD22/CD69	2201506	0.000708836	0.379393	1	0	TRUE	FALSE	FALSE	FALSE	FALSE
CD22	CD86	CD22/CD86	2431664	0.0789715	-0.203393	1	0	FALSE	FALSE	FALSE	FALSE	FALSE
CD22	mIgG1	CD22/mIgG1	2220487	0.0148868	0.246127	1	0	TRUE	FALSE	FALSE	TRUE	FALSE
CD229	CD244	CD229/CD244	2370995	0.0751967	-0.165877	1	0	FALSE	FALSE	FALSE	FALSE	FALSE
CD229	CD25	CD229/CD25	2325765	0.430991	-0.0738385	1	0	FALSE	FALSE	FALSE	FALSE	FALSE
CD229	CD26	CD229/CD26	2371370	0.125627	-0.145291	1	0	FALSE	FALSE	FALSE	FALSE	FALSE
CD229	CD268	CD229/CD268	2157584	0.0198093	-0.156742	1	0	FALSE	FALSE	FALSE	FALSE	FALSE
CD22	CD84	CD22/CD84	2220631	0.00321939	0.329082	1	0	TRUE	FALSE	FALSE	FALSE	FALSE
CD25	CD40	CD25/CD40	2230301	0.0135896	0.260273	1	0	TRUE	FALSE	FALSE	FALSE	FALSE
CD25	CD41	CD25/CD41	2436249	0.0311539	-0.221741	1	0	FALSE	FALSE	FALSE	FALSE	FALSE
CD25	CD43	CD25/CD43	2445538	0.0180975	-0.260429	1	0	FALSE	FALSE	FALSE	FALSE	FALSE
CD274	mIgG1	CD274/mIgG1	2407371	0.075615	-0.176508	1	0	FALSE	FALSE	FALSE	TRUE	FALSE
CD274	TCRVb5	CD274/TCRVb5	2420679	0.127245	-0.163338	1	0	FALSE	FALSE	FALSE	FALSE	FALSE
CD274	CD64	CD274/CD64	1867679	0.587903	-0.0503584	1	0	FALSE	FALSE	FALSE	FALSE	FALSE
CD274	CD62P	CD274/CD62P	2193576	0.0692035	-0.17505	1	0	FALSE	FALSE	FALSE	FALSE	FALSE
CD274	CD52	CD274/CD52	2412673	0.178263	-0.140467	1	0	FALSE	FALSE	FALSE	FALSE	FALSE
CD274	CD50	CD274/CD50	2436470	0.0623113	-0.212635	1	0	FALSE	FALSE	FALSE	FALSE	FALSE
CD274	CD45RB	CD274/CD45RB	2490805	0.00162306	-0.331457	1	0	FALSE	FALSE	FALSE	FALSE	FALSE
CD274	CD45RA	CD274/CD45RA	2453451	0.0214747	-0.239385	1	0	FALSE	FALSE	FALSE	FALSE	FALSE
CD274	CD43	CD274/CD43	2496199	0.00138044	-0.357974	1	0	FALSE	FALSE	FALSE	FALSE	FALSE
CD274	CD41	CD274/CD41	2422534	0.1205	-0.166337	1	0	FALSE	FALSE	FALSE	FALSE	FALSE
CD274	CD40	CD274/CD40	2510115	0.000448679	-0.396039	1	0	FALSE	FALSE	FALSE	FALSE	FALSE
CD274	CD4	CD274/CD4	2420388	0.0619978	-0.197705	1	0	FALSE	FALSE	FALSE	FALSE	FALSE
CD274	CD36	CD274/CD36	2414594	0.074991	-0.183096	1	0	FALSE	FALSE	FALSE	FALSE	FALSE
CD274	CD35	CD274/CD35	2189201	0.25119	-0.107272	1	0	FALSE	FALSE	FALSE	FALSE	FALSE
CD274	CD337	CD274/CD337	2436276	0.0237075	-0.235341	1	0	FALSE	FALSE	FALSE	FALSE	FALSE
CD274	CD33	CD274/CD33	2149302	0.0932408	-0.161289	1	0	FALSE	FALSE	FALSE	FALSE	FALSE
CD274	CD328	CD274/CD328	2461756	0.00386958	-0.284574	1	0	FALSE	FALSE	FALSE	FALSE	FALSE
CD27	CD36	CD27/CD36	2398166	0.158222	-0.142296	1	0	FALSE	FALSE	FALSE	FALSE	FALSE
CD27	CD41	CD27/CD41	2478859	0.00493494	-0.301804	1	0	FALSE	FALSE	FALSE	FALSE	FALSE
CD27	CD45RA	CD27/CD45RA	2496021	0.00114752	-0.333833	1	0	FALSE	FALSE	FALSE	FALSE	FALSE
CD27	CD45RB	CD27/CD45RB	2473597	0.0056601	-0.286383	1	0	FALSE	FALSE	FALSE	FALSE	FALSE
CD27	CD52	CD27/CD52	2407547	0.218114	-0.126457	1	0	FALSE	FALSE	FALSE	FALSE	FALSE
CD27	CD62P	CD27/CD62P	2116525	0.961329	0.00489072	1	0	TRUE	FALSE	FALSE	FALSE	FALSE
CD274	mIgG2a	CD274/mIgG2a	2497916	0.00120761	-0.347711	1	0	FALSE	FALSE	FALSE	TRUE	FALSE
CD27	CD7	CD27/CD7	2500692	0.000969935	-0.345841	1	0	FALSE	FALSE	FALSE	FALSE	FALSE
CD27	mIgG2a	CD27/mIgG2a	2482066	0.0039402	-0.314565	1	0	FALSE	FALSE	FALSE	TRUE	FALSE
CD27	mIgG2b	CD27/mIgG2b	2392032	0.347422	-0.100503	1	0	FALSE	FALSE	FALSE	TRUE	FALSE
CD274	CD278	CD274/CD278	2262168	0.0889499	-0.168058	1	0	FALSE	FALSE	FALSE	FALSE	FALSE
CD274	CD279	CD274/CD279	2390394	0.0749522	-0.188327	1	0	FALSE	FALSE	FALSE	FALSE	FALSE
CD274	CD29	CD274/CD29	2471795	0.000694234	-0.331692	1	0	FALSE	FALSE	FALSE	FALSE	FALSE
CD274	CD32	CD274/CD32	2440541	0.0443466	-0.210978	1	0	FALSE	FALSE	FALSE	FALSE	FALSE
CD27	mIgG1	CD27/mIgG1	2412941	0.0571386	-0.187109	1	0	FALSE	FALSE	FALSE	TRUE	FALSE
CD27	CD35	CD27/CD35	2277858	0.0010329	-0.324813	1	0	FALSE	FALSE	FALSE	FALSE	FALSE
CD274	mIgG2b	CD274/mIgG2b	2404993	0.218869	-0.128208	1	0	FALSE	FALSE	FALSE	TRUE	FALSE
CD278	CD29	CD278/CD29	2164211	0.916196	-0.0066425	1	0	FALSE	FALSE	FALSE	FALSE	FALSE
CD278	CD71	CD278/CD71	2299842	0.00955879	-0.243537	1	0	FALSE	FALSE	FALSE	FALSE	FALSE
CD278	CD7	CD278/CD7	2257056	0.114075	-0.151884	1	0	FALSE	FALSE	FALSE	FALSE	FALSE
CD278	CD69	CD278/CD69	2241134	0.228659	-0.115523	1	0	FALSE	FALSE	FALSE	FALSE	FALSE
CD278	CD64	CD278/CD64	1736138	0.599368	-0.0240193	1	0	FALSE	FALSE	FALSE	FALSE	FALSE
CD278	CD62P	CD278/CD62P	2005037	0.49238	-0.036773	1	0	FALSE	FALSE	FALSE	FALSE	FALSE
CD278	CD55	CD278/CD55	2297485	0.0112227	-0.262942	1	0	FALSE	FALSE	FALSE	FALSE	FALSE
CD278	CD54	CD278/CD54	2232133	0.321646	-0.100353	1	0	FALSE	FALSE	FALSE	FALSE	FALSE
CD278	CD53	CD278/CD53	2115894	0.102659	0.153849	1	0	TRUE	FALSE	FALSE	FALSE	FALSE
CD278	CD52	CD278/CD52	2153122	0.38833	0.0719042	1	0	TRUE	FALSE	FALSE	FALSE	FALSE
CD278	CD50	CD278/CD50	2216400	0.535765	-0.0618105	1	0	FALSE	FALSE	FALSE	FALSE	FALSE
CD278	CD5	CD278/CD5	2126928	0.185255	0.116692	1	0	TRUE	FALSE	FALSE	FALSE	FALSE
CD278	CD49D	CD278/CD49D	2209502	0.64825	-0.0485871	1	0	FALSE	FALSE	FALSE	FALSE	FALSE
CD278	CD48	CD278/CD48	2299578	0.00973354	-0.262351	1	0	FALSE	FALSE	FALSE	FALSE	FALSE
CD278	CD47	CD278/CD47	2176973	0.754577	0.0332962	1	0	TRUE	FALSE	FALSE	FALSE	FALSE
CD278	CD45RB	CD278/CD45RB	2235204	0.255704	-0.0954386	1	0	FALSE	FALSE	FALSE	FALSE	FALSE
CD278	CD45RA	CD278/CD45RA	2216589	0.49658	-0.0513877	1	0	FALSE	FALSE	FALSE	FALSE	FALSE
CD278	CD44	CD278/CD44	2284725	0.0254764	-0.21581	1	0	FALSE	FALSE	FALSE	FALSE	FALSE
CD278	CD314	CD278/CD314	2155795	0.441593	0.0683622	1	0	TRUE	FALSE	FALSE	FALSE	FALSE
CD278	CD32	CD278/CD32	2223031	0.405249	-0.0659986	1	0	FALSE	FALSE	FALSE	FALSE	FALSE
CD278	CD328	CD278/CD328	2165473	0.814813	0.0152008	1	0	TRUE	FALSE	FALSE	FALSE	FALSE
CD278	CD33	CD278/CD33	1985295	0.306651	-0.0518389	1	0	FALSE	FALSE	FALSE	FALSE	FALSE
CD278	CD337	CD278/CD337	2247949	0.081108	-0.130963	1	0	FALSE	FALSE	FALSE	FALSE	FALSE
CD278	CD35	CD278/CD35	2073154	0.0552407	-0.095912	1	0	FALSE	FALSE	FALSE	FALSE	FALSE
CD278	CD279	CD278/CD279	2152451	0.971686	-0.00243753	1	0	FALSE	FALSE	FALSE	FALSE	FALSE
CD278	CD36	CD278/CD36	2273203	0.0178895	-0.16646	1	0	FALSE	FALSE	FALSE	FALSE	FALSE
CD278	CD38	CD278/CD38	2238794	0.250756	-0.11995	1	0	FALSE	FALSE	FALSE	FALSE	FALSE
CD278	CD3E	CD278/CD3E	2294581	0.0136231	-0.244701	1	0	FALSE	FALSE	FALSE	FALSE	FALSE
CD278	CD4	CD278/CD4	2234023	0.168571	-0.105895	1	0	FALSE	FALSE	FALSE	FALSE	FALSE
CD278	CD40	CD278/CD40	2253891	0.132238	-0.140363	1	0	FALSE	FALSE	FALSE	FALSE	FALSE
CD278	CD41	CD278/CD41	2167033	0.584005	0.0491129	1	0	TRUE	FALSE	FALSE	FALSE	FALSE
CD278	CD43	CD278/CD43	2186699	0.934062	0.00835362	1	0	TRUE	FALSE	FALSE	FALSE	FALSE
CD278	CD37	CD278/CD37	2143311	0.267768	0.127009	1	0	TRUE	FALSE	FALSE	FALSE	FALSE
CD200	CD5	CD200/CD5	2133282	0.838834	-0.0175827	1	0	FALSE	FALSE	FALSE	FALSE	FALSE
CD27	CD337	CD27/CD337	2445175	0.0138235	-0.254392	1	0	FALSE	FALSE	FALSE	FALSE	FALSE
CD27	CD328	CD27/CD328	2448704	0.00945962	-0.25564	1	0	FALSE	FALSE	FALSE	FALSE	FALSE
CD268	CD328	CD268/CD328	2137095	0.215276	-0.0762752	1	0	FALSE	FALSE	FALSE	FALSE	FALSE
CD268	CD32	CD268/CD32	2152617	0.215627	-0.089212	1	0	FALSE	FALSE	FALSE	FALSE	FALSE
CD268	CD314	CD268/CD314	2228177	0.00184085	-0.272467	1	0	FALSE	FALSE	FALSE	FALSE	FALSE
CD268	CD29	CD268/CD29	2084940	0.831944	-0.0127408	1	0	FALSE	FALSE	FALSE	FALSE	FALSE
CD268	CD279	CD268/CD279	2146343	0.0433026	-0.125912	1	0	FALSE	FALSE	FALSE	FALSE	FALSE
CD268	CD278	CD268/CD278	2059243	0.0141616	-0.122226	1	0	FALSE	FALSE	FALSE	FALSE	FALSE
CD268	CD274	CD268/CD274	2162483	0.143005	-0.145326	1	0	FALSE	FALSE	FALSE	FALSE	FALSE
CD268	CD27	CD268/CD27	2155834	0.192803	-0.130881	1	0	FALSE	FALSE	FALSE	FALSE	FALSE
CD26	CD62P	CD26/CD62P	2181322	0.128413	-0.14155	1	0	FALSE	FALSE	FALSE	FALSE	FALSE
CD26	CD45RB	CD26/CD45RB	2388157	0.392074	-0.0838981	1	0	FALSE	FALSE	FALSE	FALSE	FALSE
CD26	CD43	CD26/CD43	2507873	0.000541051	-0.372097	1	0	FALSE	FALSE	FALSE	FALSE	FALSE
CD26	CD35	CD26/CD35	2224866	0.044866	-0.188744	1	0	FALSE	FALSE	FALSE	FALSE	FALSE
CD26	CD278	CD26/CD278	2312293	0.00390575	-0.273413	1	0	FALSE	FALSE	FALSE	FALSE	FALSE
CD26	CD27	CD26/CD27	2419355	0.138435	-0.159012	1	0	FALSE	FALSE	FALSE	FALSE	FALSE
CD25	mIgG2b	CD25/mIgG2b	2346648	0.832352	-0.0202384	1	0	FALSE	FALSE	FALSE	TRUE	FALSE
CD25	mIgG2a	CD25/mIgG2a	2425675	0.055144	-0.195655	1	0	FALSE	FALSE	FALSE	TRUE	FALSE
CD25	mIgG1	CD25/mIgG1	2368407	0.238884	-0.0990606	1	0	FALSE	FALSE	FALSE	TRUE	FALSE
CD25	CD45RA	CD25/CD45RA	2365415	0.535423	-0.0600448	1	0	FALSE	FALSE	FALSE	FALSE	FALSE
CD25	CD45RB	CD25/CD45RB	2472744	0.00230457	-0.308654	1	0	FALSE	FALSE	FALSE	FALSE	FALSE
CD25	CD5	CD25/CD5	2294458	0.39063	0.0889085	1	0	TRUE	FALSE	FALSE	FALSE	FALSE
CD25	CD50	CD25/CD50	2332603	0.863839	0.0188675	1	0	TRUE	FALSE	FALSE	FALSE	FALSE
CD25	CD52	CD25/CD52	2359796	0.650875	-0.0447046	1	0	FALSE	FALSE	FALSE	FALSE	FALSE
CD25	CD54	CD25/CD54	2231764	0.014888	0.263585	1	0	TRUE	FALSE	FALSE	FALSE	FALSE
CD268	CD33	CD268/CD33	1955395	0.0200142	-0.116035	1	0	FALSE	FALSE	FALSE	FALSE	FALSE
CD25	CD62P	CD25/CD62P	2130475	0.576044	-0.0430455	1	0	FALSE	FALSE	FALSE	FALSE	FALSE
CD25	CD69	CD25/CD69	2474259	0.00262681	-0.319432	1	0	FALSE	FALSE	FALSE	FALSE	FALSE
CD25	CD71	CD25/CD71	2363370	0.603666	-0.0558008	1	0	FALSE	FALSE	FALSE	FALSE	FALSE
CD25	CD8	CD25/CD8	2308513	0.476308	0.0776726	1	0	TRUE	FALSE	FALSE	FALSE	FALSE
CD25	CD82	CD25/CD82	2306245	0.445365	0.101199	1	0	TRUE	FALSE	FALSE	FALSE	FALSE
CD25	CD84	CD25/CD84	2306710	0.459689	0.0776318	1	0	TRUE	FALSE	FALSE	FALSE	FALSE
CD25	TCRVb5	CD25/TCRVb5	2335790	0.931123	0.00894691	1	0	TRUE	FALSE	FALSE	FALSE	FALSE
CD25	CD64	CD25/CD64	1906072	0.0622645	-0.131652	1	0	FALSE	FALSE	FALSE	FALSE	FALSE
CD27	CD33	CD27/CD33	2131813	0.212295	-0.121567	1	0	FALSE	FALSE	FALSE	FALSE	FALSE
CD268	CD337	CD268/CD337	2100503	0.787992	-0.0190128	1	0	FALSE	FALSE	FALSE	FALSE	FALSE
CD268	CD36	CD268/CD36	2157503	0.0902588	-0.110388	1	0	FALSE	FALSE	FALSE	FALSE	FALSE
CD27	CD32	CD27/CD32	2459361	0.0150277	-0.255823	1	0	FALSE	FALSE	FALSE	FALSE	FALSE
CD27	CD29	CD27/CD29	2362560	0.353574	-0.0937851	1	0	FALSE	FALSE	FALSE	FALSE	FALSE
CD27	CD279	CD27/CD279	2385325	0.0957114	-0.17319	1	0	FALSE	FALSE	FALSE	FALSE	FALSE
CD27	CD278	CD27/CD278	2244709	0.197636	-0.125054	1	0	FALSE	FALSE	FALSE	FALSE	FALSE
CD268	mIgG2b	CD268/mIgG2b	2115575	0.696131	-0.0288186	1	0	FALSE	FALSE	FALSE	TRUE	FALSE
CD268	mIgG2a	CD268/mIgG2a	2112295	0.810975	-0.0207568	1	0	FALSE	FALSE	FALSE	TRUE	FALSE
CD268	mIgG1	CD268/mIgG1	2102201	0.599304	-0.0312544	1	0	FALSE	FALSE	FALSE	TRUE	FALSE
CD268	TCRVb5	CD268/TCRVb5	2067555	0.40128	0.070208	1	0	TRUE	FALSE	FALSE	FALSE	FALSE
CD268	CD9	CD268/CD9	2150322	0.237132	-0.0941938	1	0	FALSE	FALSE	FALSE	FALSE	FALSE
CD268	CD84	CD268/CD84	2204119	0.0125549	-0.225036	1	0	FALSE	FALSE	FALSE	FALSE	FALSE
CD268	CD8	CD268/CD8	2234503	0.00126714	-0.338842	1	0	FALSE	FALSE	FALSE	FALSE	FALSE
CD268	CD7	CD268/CD7	2169754	0.100541	-0.163133	1	0	FALSE	FALSE	FALSE	FALSE	FALSE
CD268	CD69	CD268/CD69	2197101	0.0208874	-0.22256	1	0	FALSE	FALSE	FALSE	FALSE	FALSE
CD268	CD64	CD268/CD64	1743832	0.00894972	-0.106427	1	0	FALSE	FALSE	FALSE	FALSE	FALSE
CD268	CD54	CD268/CD54	2249802	0.000322031	-0.372442	1	0	FALSE	FALSE	FALSE	FALSE	FALSE
CD268	CD53	CD268/CD53	2144446	0.24193	-0.104717	1	0	FALSE	FALSE	FALSE	FALSE	FALSE
CD268	CD52	CD268/CD52	2036086	0.107845	0.126672	1	0	TRUE	FALSE	FALSE	FALSE	FALSE
CD268	CD37	CD268/CD37	2169175	0.103504	-0.181937	1	0	FALSE	FALSE	FALSE	FALSE	FALSE
CD268	CD38	CD268/CD38	2244028	0.000548443	-0.366418	1	0	FALSE	FALSE	FALSE	FALSE	FALSE
CD268	CD4	CD268/CD4	2162323	0.0701055	-0.13215	1	0	FALSE	FALSE	FALSE	FALSE	FALSE
CD268	CD40	CD268/CD40	2161981	0.146381	-0.133131	1	0	FALSE	FALSE	FALSE	FALSE	FALSE
CD268	CD41	CD268/CD41	2166433	0.11849	-0.129676	1	0	FALSE	FALSE	FALSE	FALSE	FALSE
CD268	CD43	CD268/CD43	2206608	0.0110169	-0.250639	1	0	FALSE	FALSE	FALSE	FALSE	FALSE
CD268	CD35	CD268/CD35	1977493	0.138008	-0.0703464	1	0	FALSE	FALSE	FALSE	FALSE	FALSE
CD268	CD44	CD268/CD44	2222254	0.00345325	-0.300413	1	0	FALSE	FALSE	FALSE	FALSE	FALSE
CD268	CD45RB	CD268/CD45RB	2190745	0.026764	-0.175056	1	0	FALSE	FALSE	FALSE	FALSE	FALSE
CD268	CD47	CD268/CD47	2133723	0.445815	-0.0819034	1	0	FALSE	FALSE	FALSE	FALSE	FALSE
CD268	CD48	CD268/CD48	2238631	0.00088698	-0.341694	1	0	FALSE	FALSE	FALSE	FALSE	FALSE
CD268	CD49D	CD268/CD49D	2201837	0.0152805	-0.245022	1	0	FALSE	FALSE	FALSE	FALSE	FALSE
CD268	CD5	CD268/CD5	2177545	0.0441848	-0.174345	1	0	FALSE	FALSE	FALSE	FALSE	FALSE
CD268	CD50	CD268/CD50	2195214	0.023578	-0.217368	1	0	FALSE	FALSE	FALSE	FALSE	FALSE
CD268	CD45RA	CD268/CD45RA	2101100	0.993381	-0.000626265	1	0	FALSE	FALSE	FALSE	FALSE	FALSE
CD278	CD72	CD278/CD72	2237615	0.0581414	-0.155063	1	0	FALSE	FALSE	FALSE	FALSE	FALSE
CD200	CD49D	CD200/CD49D	2102891	0.480294	0.072115	1	0	TRUE	FALSE	FALSE	FALSE	FALSE
CD200	CD47	CD200/CD47	2192274	0.146101	-0.154707	1	0	FALSE	FALSE	FALSE	FALSE	FALSE
CD19	CD52	CD19/CD52	1903217	0.00606407	0.255657	1	0	TRUE	FALSE	FALSE	FALSE	FALSE
CD19	CD5	CD19/CD5	1884069	0.00205597	0.296457	1	0	TRUE	FALSE	FALSE	FALSE	FALSE
CD19	CD45RA	CD19/CD45RA	2056980	0.232227	-0.102983	1	0	FALSE	FALSE	FALSE	FALSE	FALSE
CD19	CD43	CD19/CD43	2028521	0.652645	-0.0488214	1	0	FALSE	FALSE	FALSE	FALSE	FALSE
CD19	CD41	CD19/CD41	1942434	0.0793258	0.172518	1	0	TRUE	FALSE	FALSE	FALSE	FALSE
CD19	CD4	CD19/CD4	1868396	0.000820597	0.31013	1	0	TRUE	FALSE	FALSE	FALSE	FALSE
CD19	CD36	CD19/CD36	1922609	0.0544936	0.165317	1	0	TRUE	FALSE	FALSE	FALSE	FALSE
CD19	CD337	CD19/CD337	2003715	0.851949	-0.0159367	1	0	FALSE	FALSE	FALSE	FALSE	FALSE
CD19	CD328	CD19/CD328	2082972	0.0226268	-0.175425	1	0	FALSE	FALSE	FALSE	FALSE	FALSE
CD19	CD32	CD19/CD32	2080152	0.0663788	-0.161265	1	0	FALSE	FALSE	FALSE	FALSE	FALSE
CD19	CD314	CD19/CD314	2042614	0.39293	-0.0855052	1	0	FALSE	FALSE	FALSE	FALSE	FALSE
CD19	CD29	CD19/CD29	2067062	0.0334897	-0.16051	1	0	FALSE	FALSE	FALSE	FALSE	FALSE
CD19	CD279	CD19/CD279	2110514	0.000454916	-0.267905	1	0	FALSE	FALSE	FALSE	FALSE	FALSE
CD19	CD278	CD19/CD278	1926582	0.156285	-0.0961611	1	0	FALSE	FALSE	FALSE	FALSE	FALSE
CD19	CD69	CD19/CD69	1959989	0.191886	0.1343	1	0	TRUE	FALSE	FALSE	FALSE	FALSE
CD19	CD274	CD19/CD274	2096957	0.027611	-0.23057	1	0	FALSE	FALSE	FALSE	FALSE	FALSE
CD19	CD244	CD19/CD244	2065841	0.0986886	-0.153735	1	0	FALSE	FALSE	FALSE	FALSE	FALSE
CD19	CD229	CD19/CD229	1954676	0.711989	0.0307747	1	0	TRUE	FALSE	FALSE	FALSE	FALSE
CD19	CD200	CD19/CD200	1890032	0.0987478	-0.10439	1	0	FALSE	FALSE	FALSE	FALSE	FALSE
CD19	CD197	CD19/CD197	2118266	0.00598682	-0.283847	1	0	FALSE	FALSE	FALSE	FALSE	FALSE
CD18	CD64	CD18/CD64	1906282	0.113854	-0.155683	1	0	FALSE	FALSE	FALSE	FALSE	FALSE
CD18	CD62P	CD18/CD62P	2243067	0.00256648	-0.284984	1	0	FALSE	FALSE	FALSE	FALSE	FALSE
CD18	CD45	CD18/CD45	2507399	0.000562724	-0.330724	1	0	FALSE	FALSE	FALSE	FALSE	FALSE
CD18	CD44	CD18/CD44	2423880	0.113478	-0.175857	1	0	FALSE	FALSE	FALSE	FALSE	FALSE
CD18	CD33	CD18/CD33	2223361	0.000456974	-0.36653	1	0	FALSE	FALSE	FALSE	FALSE	FALSE
CD18	CD29	CD18/CD29	2440188	0.0073877	-0.267592	1	0	FALSE	FALSE	FALSE	FALSE	FALSE
CD18	CD268	CD18/CD268	2235218	0.00119203	-0.3271	1	0	FALSE	FALSE	FALSE	FALSE	FALSE
CD18	CD229	CD18/CD229	2455375	0.000588583	-0.327632	1	0	FALSE	FALSE	FALSE	FALSE	FALSE
CD18	CD22	CD18/CD22	2207971	0.00118828	0.4451	1	0	TRUE	FALSE	FALSE	FALSE	FALSE
CD18	CD200	CD18/CD200	2215666	0.043535	-0.201784	1	0	FALSE	FALSE	FALSE	FALSE	FALSE
CD19	CD27	CD19/CD27	2121809	0.00452211	-0.297515	1	0	FALSE	FALSE	FALSE	FALSE	FALSE
CD19	CD86	CD19/CD86	2081985	0.0688613	-0.190962	1	0	FALSE	FALSE	FALSE	FALSE	FALSE
CD19	mIgG1	CD19/mIgG1	2049171	0.128685	-0.108029	1	0	FALSE	FALSE	FALSE	TRUE	FALSE
CD19	mIgG2a	CD19/mIgG2a	2025602	0.707412	-0.0371481	1	0	FALSE	FALSE	FALSE	TRUE	FALSE
CD197	mIgG1	CD197/mIgG1	2378843	0.25689	-0.112689	1	0	FALSE	FALSE	FALSE	TRUE	FALSE
CD197	TCRVb5	CD197/TCRVb5	2425155	0.104142	-0.170808	1	0	FALSE	FALSE	FALSE	FALSE	FALSE
CD197	CD84	CD197/CD84	2496138	0.00132017	-0.347036	1	0	FALSE	FALSE	FALSE	FALSE	FALSE
CD197	CD64	CD197/CD64	1892132	0.230071	-0.113379	1	0	FALSE	FALSE	FALSE	FALSE	FALSE
CD197	CD62P	CD197/CD62P	2212107	0.0234654	-0.217982	1	0	FALSE	FALSE	FALSE	FALSE	FALSE
CD197	CD52	CD197/CD52	2453512	0.0238914	-0.235358	1	0	FALSE	FALSE	FALSE	FALSE	FALSE
CD197	CD50	CD197/CD50	2433424	0.0724926	-0.199079	1	0	FALSE	FALSE	FALSE	FALSE	FALSE
CD197	CD45RB	CD197/CD45RB	2435467	0.0556179	-0.20292	1	0	FALSE	FALSE	FALSE	FALSE	FALSE
CD197	CD45RA	CD197/CD45RA	2414502	0.153167	-0.152017	1	0	FALSE	FALSE	FALSE	FALSE	FALSE
CD197	CD41	CD197/CD41	2430604	0.0830958	-0.186764	1	0	FALSE	FALSE	FALSE	FALSE	FALSE
CD197	CD4	CD197/CD4	2425078	0.0486406	-0.209706	1	0	FALSE	FALSE	FALSE	FALSE	FALSE
CD197	CD36	CD197/CD36	2417029	0.0664644	-0.185653	1	0	FALSE	FALSE	FALSE	FALSE	FALSE
CD197	CD35	CD197/CD35	2150459	0.829803	-0.0207387	1	0	FALSE	FALSE	FALSE	FALSE	FALSE
CD197	CD337	CD197/CD337	2479794	0.00119623	-0.341406	1	0	FALSE	FALSE	FALSE	FALSE	FALSE
CD197	CD33	CD197/CD33	2122305	0.311147	-0.0991606	1	0	FALSE	FALSE	FALSE	FALSE	FALSE
CD197	CD328	CD197/CD328	2342923	0.829533	-0.0206824	1	0	FALSE	FALSE	FALSE	FALSE	FALSE
CD197	CD32	CD197/CD32	2493581	0.00138844	-0.323132	1	0	FALSE	FALSE	FALSE	FALSE	FALSE
CD19	mIgG2b	CD19/mIgG2b	1953555	0.154235	0.128784	1	0	TRUE	FALSE	FALSE	TRUE	FALSE
CD197	CD1d	CD197/CD1d	2280439	0.0522663	-0.189395	1	0	FALSE	FALSE	FALSE	FALSE	FALSE
CD197	CD20	CD197/CD20	2414061	0.00430234	-0.284527	1	0	FALSE	FALSE	FALSE	FALSE	FALSE
CD197	CD200	CD197/CD200	2184320	0.207204	-0.122345	1	0	FALSE	FALSE	FALSE	FALSE	FALSE
CD197	CD229	CD197/CD229	2335223	0.476614	-0.0719899	1	0	FALSE	FALSE	FALSE	FALSE	FALSE
CD197	CD244	CD197/CD244	2451005	0.0144181	-0.260741	1	0	FALSE	FALSE	FALSE	FALSE	FALSE
CD18	CD1d	CD18/CD1d	2298541	0.0178638	-0.236039	1	0	FALSE	FALSE	FALSE	FALSE	FALSE
CD197	CD25	CD197/CD25	2481196	0.00155586	-0.337526	1	0	FALSE	FALSE	FALSE	FALSE	FALSE
CD197	CD27	CD197/CD27	2461461	0.0154144	-0.264076	1	0	FALSE	FALSE	FALSE	FALSE	FALSE
CD197	CD274	CD197/CD274	2468425	0.00993441	-0.28067	1	0	FALSE	FALSE	FALSE	FALSE	FALSE
CD197	CD278	CD197/CD278	2162119	0.506891	0.0638808	1	0	TRUE	FALSE	FALSE	FALSE	FALSE
CD197	CD279	CD197/CD279	2429797	0.0075239	-0.275796	1	0	FALSE	FALSE	FALSE	FALSE	FALSE
CD197	CD29	CD197/CD29	2397109	0.0878128	-0.173966	1	0	FALSE	FALSE	FALSE	FALSE	FALSE
CD197	CD314	CD197/CD314	2451920	0.024195	-0.244731	1	0	FALSE	FALSE	FALSE	FALSE	FALSE
CD197	CD268	CD197/CD268	2180842	0.0557491	-0.186107	1	0	FALSE	FALSE	FALSE	FALSE	FALSE
CD163	mIgG2b	CD163/mIgG2b	2025704	0.248482	-0.0813167	1	0	FALSE	FALSE	FALSE	TRUE	FALSE
CD163	mIgG2a	CD163/mIgG2a	2027401	0.255044	-0.0951674	1	0	FALSE	FALSE	FALSE	TRUE	FALSE
CD163	mIgG1	CD163/mIgG1	2003687	0.33648	-0.0546331	1	0	FALSE	FALSE	FALSE	TRUE	FALSE
CD163	CD328	CD163/CD328	1964619	0.894905	0.00754815	1	0	TRUE	FALSE	FALSE	FALSE	FALSE
CD163	CD32	CD163/CD32	1928943	0.18129	0.0923387	1	0	TRUE	FALSE	FALSE	FALSE	FALSE
CD163	CD314	CD163/CD314	1981826	0.978346	0.00231501	1	0	TRUE	FALSE	FALSE	FALSE	FALSE
CD163	CD29	CD163/CD29	1991500	0.389725	-0.0486481	1	0	FALSE	FALSE	FALSE	FALSE	FALSE
CD163	CD279	CD163/CD279	2026183	0.0441312	-0.117845	1	0	FALSE	FALSE	FALSE	FALSE	FALSE
CD163	CD278	CD163/CD278	1903554	0.146667	-0.070547	1	0	FALSE	FALSE	FALSE	FALSE	FALSE
CD163	CD274	CD163/CD274	2021289	0.32615	-0.0930732	1	0	FALSE	FALSE	FALSE	FALSE	FALSE
CD163	CD27	CD163/CD27	2039195	0.149937	-0.137219	1	0	FALSE	FALSE	FALSE	FALSE	FALSE
CD163	CD268	CD163/CD268	1779627	0.958622	-0.00237252	1	0	FALSE	FALSE	FALSE	FALSE	FALSE
CD163	CD25	CD163/CD25	1944576	0.471257	0.0516473	1	0	TRUE	FALSE	FALSE	FALSE	FALSE
CD163	CD244	CD163/CD244	1977385	0.92522	-0.00718973	1	0	FALSE	FALSE	FALSE	FALSE	FALSE
CD163	CD229	CD163/CD229	1950868	0.914432	-0.00682611	1	0	FALSE	FALSE	FALSE	FALSE	FALSE
CD163	CD22	CD163/CD22	1931332	0.187413	0.123571	1	0	TRUE	FALSE	FALSE	FALSE	FALSE
CD163	CD200	CD163/CD200	1884207	0.0145457	-0.111066	1	0	FALSE	FALSE	FALSE	FALSE	FALSE
CD163	CD20	CD163/CD20	1996060	0.10525	-0.0864908	1	0	FALSE	FALSE	FALSE	FALSE	FALSE
CD163	CD2	CD163/CD2	2066034	0.0335011	-0.21265	1	0	FALSE	FALSE	FALSE	FALSE	FALSE
CD163	CD1d	CD163/CD1d	1940138	0.027082	-0.107975	1	0	FALSE	FALSE	FALSE	FALSE	FALSE
CD162	CD52	CD162/CD52	2347790	0.917183	0.0106511	1	0	TRUE	FALSE	FALSE	FALSE	FALSE
CD162	CD53	CD162/CD53	2284100	0.163781	0.160608	1	0	TRUE	FALSE	FALSE	FALSE	FALSE
CD162	CD54	CD162/CD54	2429338	0.0882483	-0.182012	1	0	FALSE	FALSE	FALSE	FALSE	FALSE
CD162	CD62P	CD162/CD62P	2075044	0.292412	0.0898802	1	0	TRUE	FALSE	FALSE	FALSE	FALSE
CD162	CD64	CD162/CD64	1881192	0.365116	-0.0691888	1	0	FALSE	FALSE	FALSE	FALSE	FALSE
CD162	CD69	CD162/CD69	2495923	0.00141026	-0.347385	1	0	FALSE	FALSE	FALSE	FALSE	FALSE
CD163	CD33	CD163/CD33	1742153	0.624469	0.0220464	1	0	TRUE	FALSE	FALSE	FALSE	FALSE
CD162	CD84	CD162/CD84	2452391	0.0254951	-0.242096	1	0	FALSE	FALSE	FALSE	FALSE	FALSE
CD162	TCRVb5	CD162/TCRVb5	2438346	0.0548689	-0.201998	1	0	FALSE	FALSE	FALSE	FALSE	FALSE
CD162	mIgG1	CD162/mIgG1	2435734	0.0156946	-0.224006	1	0	FALSE	FALSE	FALSE	TRUE	FALSE
CD162	mIgG2a	CD162/mIgG2a	2501028	0.000944312	-0.357278	1	0	FALSE	FALSE	FALSE	TRUE	FALSE
CD162	mIgG2b	CD162/mIgG2b	2394286	0.322162	-0.102211	1	0	FALSE	FALSE	FALSE	TRUE	FALSE
CD163	CD19	CD163/CD19	1788310	0.0335202	-0.117585	1	0	FALSE	FALSE	FALSE	FALSE	FALSE
CD163	CD197	CD163/CD197	2038291	0.156588	-0.136507	1	0	FALSE	FALSE	FALSE	FALSE	FALSE
CD162	CD9	CD162/CD9	2199569	0.000664092	0.372429	1	0	TRUE	FALSE	FALSE	FALSE	FALSE
CD197	mIgG2a	CD197/mIgG2a	2411441	0.191959	-0.140923	1	0	FALSE	FALSE	FALSE	TRUE	FALSE
CD163	CD337	CD163/CD337	2003511	0.393264	-0.058735	1	0	FALSE	FALSE	FALSE	FALSE	FALSE
CD163	CD36	CD163/CD36	2096294	0.00102494	-0.203342	1	0	FALSE	FALSE	FALSE	FALSE	FALSE
CD163	TCRVb5	CD163/TCRVb5	1992180	0.800909	-0.0193967	1	0	FALSE	FALSE	FALSE	FALSE	FALSE
CD163	HLA-ABC	CD163/HLA-ABC	2104138	0.00193296	-0.298848	1	0	FALSE	FALSE	FALSE	FALSE	FALSE
CD163	CD9	CD163/CD9	2096485	0.00333355	-0.226042	1	0	FALSE	FALSE	FALSE	FALSE	FALSE
CD163	CD86	CD163/CD86	2113957	0.000803998	-0.306093	1	0	FALSE	FALSE	FALSE	FALSE	FALSE
CD163	CD84	CD163/CD84	1990651	0.842664	-0.0170326	1	0	FALSE	FALSE	FALSE	FALSE	FALSE
CD163	CD8	CD163/CD8	2057406	0.056727	-0.191993	1	0	FALSE	FALSE	FALSE	FALSE	FALSE
CD163	CD72	CD163/CD72	2015410	0.107875	-0.119304	1	0	FALSE	FALSE	FALSE	FALSE	FALSE
CD163	CD71	CD163/CD71	2063712	0.0387669	-0.191865	1	0	FALSE	FALSE	FALSE	FALSE	FALSE
CD163	CD7	CD163/CD7	2069159	0.0273887	-0.21257	1	0	FALSE	FALSE	FALSE	FALSE	FALSE
CD163	CD69	CD163/CD69	2040567	0.140257	-0.133102	1	0	FALSE	FALSE	FALSE	FALSE	FALSE
CD163	CD64	CD163/CD64	1612355	0.22075	-0.0497067	1	0	FALSE	FALSE	FALSE	FALSE	FALSE
CD163	CD62P	CD163/CD62P	1851534	0.106001	-0.0693004	1	0	FALSE	FALSE	FALSE	FALSE	FALSE
CD163	CD55	CD163/CD55	2081954	0.0113059	-0.250599	1	0	FALSE	FALSE	FALSE	FALSE	FALSE
CD163	CD54	CD163/CD54	2087922	0.00723778	-0.272898	1	0	FALSE	FALSE	FALSE	FALSE	FALSE
CD163	CD53	CD163/CD53	1980760	0.926702	-0.00768601	1	0	FALSE	FALSE	FALSE	FALSE	FALSE
CD163	CD52	CD163/CD52	2021832	0.312227	-0.0750112	1	0	FALSE	FALSE	FALSE	FALSE	FALSE
CD163	CD50	CD163/CD50	2090373	0.00598918	-0.256206	1	0	FALSE	FALSE	FALSE	FALSE	FALSE
CD163	CD37	CD163/CD37	2008784	0.507877	-0.0727408	1	0	FALSE	FALSE	FALSE	FALSE	FALSE
CD163	CD38	CD163/CD38	2035878	0.175437	-0.135328	1	0	FALSE	FALSE	FALSE	FALSE	FALSE
CD163	CD3E	CD163/CD3E	2086155	0.00827791	-0.251696	1	0	FALSE	FALSE	FALSE	FALSE	FALSE
CD163	CD4	CD163/CD4	1981626	0.761495	-0.0208021	1	0	FALSE	FALSE	FALSE	FALSE	FALSE
CD163	CD40	CD163/CD40	2086483	0.00807528	-0.230464	1	0	FALSE	FALSE	FALSE	FALSE	FALSE
CD163	CD41	CD163/CD41	1953997	0.460072	0.062182	1	0	TRUE	FALSE	FALSE	FALSE	FALSE
CD163	CD35	CD163/CD35	1916376	0.00387779	-0.124523	1	0	FALSE	FALSE	FALSE	FALSE	FALSE
CD163	CD43	CD163/CD43	2052155	0.0765373	-0.170119	1	0	FALSE	FALSE	FALSE	FALSE	FALSE
CD163	CD45RA	CD163/CD45RA	1982868	0.977233	-0.00206003	1	0	FALSE	FALSE	FALSE	FALSE	FALSE
CD163	CD45RB	CD163/CD45RB	2035837	0.152991	-0.110604	1	0	FALSE	FALSE	FALSE	FALSE	FALSE
CD163	CD47	CD163/CD47	2049881	0.0867135	-0.177787	1	0	FALSE	FALSE	FALSE	FALSE	FALSE
CD163	CD48	CD163/CD48	2104331	0.001901	-0.318878	1	0	FALSE	FALSE	FALSE	FALSE	FALSE
CD163	CD49D	CD163/CD49D	2004430	0.58176	-0.0527989	1	0	FALSE	FALSE	FALSE	FALSE	FALSE
CD163	CD5	CD163/CD5	2006153	0.456473	-0.0599822	1	0	FALSE	FALSE	FALSE	FALSE	FALSE
CD163	CD44	CD163/CD44	2065487	0.0346831	-0.205907	1	0	FALSE	FALSE	FALSE	FALSE	FALSE
CD197	mIgG2b	CD197/mIgG2b	2413751	0.154025	-0.147584	1	0	FALSE	FALSE	FALSE	TRUE	FALSE
CD1d	CD2	CD1d/CD2	2304250	0.0123058	-0.258664	1	0	FALSE	FALSE	FALSE	FALSE	FALSE
CD1d	CD20	CD1d/CD20	2208343	0.111207	-0.100674	1	0	FALSE	FALSE	FALSE	FALSE	FALSE
CD20	CD7	CD20/CD7	2446200	0.000330612	-0.353515	1	0	FALSE	FALSE	FALSE	FALSE	FALSE
CD20	CD69	CD20/CD69	2357929	0.116072	-0.155527	1	0	FALSE	FALSE	FALSE	FALSE	FALSE
CD20	CD64	CD20/CD64	1869006	0.0465099	-0.100279	1	0	FALSE	FALSE	FALSE	FALSE	FALSE
CD20	CD62P	CD20/CD62P	2049272	0.715033	0.0213656	1	0	TRUE	FALSE	FALSE	FALSE	FALSE
CD20	CD53	CD20/CD53	2373047	0.0379396	-0.195236	1	0	FALSE	FALSE	FALSE	FALSE	FALSE
CD20	CD52	CD20/CD52	2396673	0.013444	-0.21542	1	0	FALSE	FALSE	FALSE	FALSE	FALSE
CD20	CD50	CD20/CD50	2359920	0.105877	-0.167394	1	0	FALSE	FALSE	FALSE	FALSE	FALSE
CD20	CD5	CD20/CD5	2335330	0.21899	-0.11288	1	0	FALSE	FALSE	FALSE	FALSE	FALSE
CD20	CD47	CD20/CD47	2430680	0.00121583	-0.342531	1	0	FALSE	FALSE	FALSE	FALSE	FALSE
CD20	CD45RB	CD20/CD45RB	2359464	0.0931062	-0.14812	1	0	FALSE	FALSE	FALSE	FALSE	FALSE
CD20	CD45RA	CD20/CD45RA	2300213	0.75893	-0.0266276	1	0	FALSE	FALSE	FALSE	FALSE	FALSE
CD20	CD43	CD20/CD43	2372636	0.0564179	-0.197062	1	0	FALSE	FALSE	FALSE	FALSE	FALSE
CD20	CD41	CD20/CD41	2339633	0.248877	-0.112103	1	0	FALSE	FALSE	FALSE	FALSE	FALSE
CD20	CD40	CD20/CD40	2372065	0.0581274	-0.185799	1	0	FALSE	FALSE	FALSE	FALSE	FALSE
CD20	CD4	CD20/CD4	2384268	0.0128174	-0.209494	1	0	FALSE	FALSE	FALSE	FALSE	FALSE
CD20	CD38	CD20/CD38	2435497	0.000821947	-0.36563	1	0	FALSE	FALSE	FALSE	FALSE	FALSE
CD20	CD36	CD20/CD36	2353295	0.0685524	-0.139852	1	0	FALSE	FALSE	FALSE	FALSE	FALSE
CD20	CD244	CD20/CD244	2303424	0.562582	-0.0500346	1	0	FALSE	FALSE	FALSE	FALSE	FALSE
CD20	CD25	CD20/CD25	2368625	0.0355175	-0.173642	1	0	FALSE	FALSE	FALSE	FALSE	FALSE
CD20	CD268	CD20/CD268	2107005	0.156636	-0.080291	1	0	FALSE	FALSE	FALSE	FALSE	FALSE
CD20	CD27	CD20/CD27	2392860	0.0177748	-0.236825	1	0	FALSE	FALSE	FALSE	FALSE	FALSE
CD20	CD274	CD20/CD274	2297258	0.853972	-0.0181503	1	0	FALSE	FALSE	FALSE	FALSE	FALSE
CD20	CD278	CD20/CD278	2152125	0.664069	-0.0268854	1	0	FALSE	FALSE	FALSE	FALSE	FALSE
CD20	CD72	CD20/CD72	2402079	0.000850409	-0.290353	1	0	FALSE	FALSE	FALSE	FALSE	FALSE
CD20	CD279	CD20/CD279	2329110	0.0658739	-0.138264	1	0	FALSE	FALSE	FALSE	FALSE	FALSE
CD20	CD314	CD20/CD314	2397927	0.0113736	-0.244046	1	0	FALSE	FALSE	FALSE	FALSE	FALSE
CD20	CD32	CD20/CD32	2339800	0.225131	-0.102849	1	0	FALSE	FALSE	FALSE	FALSE	FALSE
CD20	CD328	CD20/CD328	2357001	0.0475382	-0.142015	1	0	FALSE	FALSE	FALSE	FALSE	FALSE
CD20	CD33	CD20/CD33	2133963	0.00704327	-0.154197	1	0	FALSE	FALSE	FALSE	FALSE	FALSE
CD20	CD337	CD20/CD337	2336128	0.148019	-0.114308	1	0	FALSE	FALSE	FALSE	FALSE	FALSE
CD20	CD35	CD20/CD35	2161273	0.0573798	-0.109566	1	0	FALSE	FALSE	FALSE	FALSE	FALSE
CD20	CD29	CD20/CD29	2380255	0.00480782	-0.198374	1	0	FALSE	FALSE	FALSE	FALSE	FALSE
CD20	CD229	CD20/CD229	2302160	0.158657	-0.108302	1	0	FALSE	FALSE	FALSE	FALSE	FALSE
CD20	CD8	CD20/CD8	2442431	0.000458562	-0.359108	1	0	FALSE	FALSE	FALSE	FALSE	FALSE
CD20	CD86	CD20/CD86	2383447	0.0311603	-0.211663	1	0	FALSE	FALSE	FALSE	FALSE	FALSE
CD200	CD45RB	CD200/CD45RB	2131380	0.967592	-0.0033154	1	0	FALSE	FALSE	FALSE	FALSE	FALSE
CD200	CD45RA	CD200/CD45RA	2144960	0.713487	-0.0277917	1	0	FALSE	FALSE	FALSE	FALSE	FALSE
CD200	CD45	CD200/CD45	2264067	0.00143358	-0.307767	1	0	FALSE	FALSE	FALSE	FALSE	FALSE
CD200	CD44	CD200/CD44	2208985	0.0632909	-0.181493	1	0	FALSE	FALSE	FALSE	FALSE	FALSE
CD200	CD43	CD200/CD43	2209094	0.0629172	-0.182705	1	0	FALSE	FALSE	FALSE	FALSE	FALSE
CD200	CD41	CD200/CD41	2222606	0.0288013	-0.188653	1	0	FALSE	FALSE	FALSE	FALSE	FALSE
CD200	CD40	CD200/CD40	2136372	0.917985	-0.00952286	1	0	FALSE	FALSE	FALSE	FALSE	FALSE
CD200	CD4	CD200/CD4	2185670	0.113321	-0.115251	1	0	FALSE	FALSE	FALSE	FALSE	FALSE
CD200	CD38	CD200/CD38	2215603	0.0436935	-0.209204	1	0	FALSE	FALSE	FALSE	FALSE	FALSE
CD200	CD37	CD200/CD37	2206212	0.0734293	-0.195842	1	0	FALSE	FALSE	FALSE	FALSE	FALSE
CD200	CD36	CD200/CD36	2146575	0.444293	-0.052283	1	0	FALSE	FALSE	FALSE	FALSE	FALSE
CD200	CD35	CD200/CD35	2013785	0.0975597	-0.0804948	1	0	FALSE	FALSE	FALSE	FALSE	FALSE
mIgG1	mIgG2b	mIgG1/mIgG2b	2348454	0.614532	-0.0433402	1	0	FALSE	FALSE	FALSE	TRUE	FALSE
CD200	CD328	CD200/CD328	2138061	0.584592	-0.0336955	1	0	FALSE	FALSE	FALSE	FALSE	FALSE
CD200	CD32	CD200/CD32	2256405	0.0023099	-0.220713	1	0	FALSE	FALSE	FALSE	FALSE	FALSE
CD200	CD314	CD200/CD314	2216785	0.036544	-0.185122	1	0	FALSE	FALSE	FALSE	FALSE	FALSE
CD200	CD29	CD200/CD29	2162537	0.144813	-0.0906082	1	0	FALSE	FALSE	FALSE	FALSE	FALSE
CD20	TCRVb5	CD20/TCRVb5	2330262	0.340716	-0.0853119	1	0	FALSE	FALSE	FALSE	FALSE	FALSE
CD20	mIgG1	CD20/mIgG1	2321766	0.209453	-0.0892405	1	0	FALSE	FALSE	FALSE	TRUE	FALSE
CD20	mIgG2a	CD20/mIgG2a	2316281	0.53587	-0.0581686	1	0	FALSE	FALSE	FALSE	TRUE	FALSE
CD20	mIgG2b	CD20/mIgG2b	2321286	0.421876	-0.0682402	1	0	FALSE	FALSE	FALSE	TRUE	FALSE
CD200	CD22	CD200/CD22	2076500	0.179149	0.1256	1	0	TRUE	FALSE	FALSE	FALSE	FALSE
CD200	CD229	CD200/CD229	2117100	0.483102	-0.0481417	1	0	FALSE	FALSE	FALSE	FALSE	FALSE
CD20	CD84	CD20/CD84	2353816	0.135828	-0.135506	1	0	FALSE	FALSE	FALSE	FALSE	FALSE
CD200	CD244	CD200/CD244	2159006	0.370174	-0.0711835	1	0	FALSE	FALSE	FALSE	FALSE	FALSE
CD200	CD26	CD200/CD26	2248353	0.00498213	-0.267205	1	0	FALSE	FALSE	FALSE	FALSE	FALSE
CD200	CD268	CD200/CD268	2012797	0.0108401	-0.125655	1	0	FALSE	FALSE	FALSE	FALSE	FALSE
CD200	CD27	CD200/CD27	2213420	0.0494973	-0.190664	1	0	FALSE	FALSE	FALSE	FALSE	FALSE
CD200	CD274	CD200/CD274	2129319	0.946273	0.00684257	1	0	TRUE	FALSE	FALSE	FALSE	FALSE
CD200	CD278	CD200/CD278	2061802	0.0918731	-0.0867299	1	0	FALSE	FALSE	FALSE	FALSE	FALSE
CD200	CD279	CD200/CD279	2118223	0.593608	-0.0336508	1	0	FALSE	FALSE	FALSE	FALSE	FALSE
CD200	CD25	CD200/CD25	2192338	0.0782053	-0.135378	1	0	FALSE	FALSE	FALSE	FALSE	FALSE
CD200	CD48	CD200/CD48	2207889	0.0671504	-0.185557	1	0	FALSE	FALSE	FALSE	FALSE	FALSE
CD20	CD22	CD20/CD22	2271897	0.692195	0.0388304	1	0	TRUE	FALSE	FALSE	FALSE	FALSE
CD2	mIgG2b	CD2/mIgG2b	2419839	0.118371	-0.161645	1	0	FALSE	FALSE	FALSE	TRUE	FALSE
CD1d	CD5	CD1d/CD5	2216359	0.547026	-0.052753	1	0	FALSE	FALSE	FALSE	FALSE	FALSE
CD1d	CD49D	CD1d/CD49D	2228475	0.475378	-0.0736083	1	0	FALSE	FALSE	FALSE	FALSE	FALSE
CD1d	CD48	CD1d/CD48	2268631	0.0964973	-0.172434	1	0	FALSE	FALSE	FALSE	FALSE	FALSE
CD1d	CD47	CD1d/CD47	2326404	0.00247452	-0.314036	1	0	FALSE	FALSE	FALSE	FALSE	FALSE
CD1d	CD45RB	CD1d/CD45RB	2174724	0.628154	0.0413164	1	0	TRUE	FALSE	FALSE	FALSE	FALSE
CD1d	CD45RA	CD1d/CD45RA	2188346	0.858679	0.0143046	1	0	TRUE	FALSE	FALSE	FALSE	FALSE
CD1d	CD44	CD1d/CD44	2316244	0.00532802	-0.277841	1	0	FALSE	FALSE	FALSE	FALSE	FALSE
CD1d	CD43	CD1d/CD43	2223489	0.551171	-0.0606346	1	0	FALSE	FALSE	FALSE	FALSE	FALSE
CD1d	CD41	CD1d/CD41	2281481	0.0493516	-0.173129	1	0	FALSE	FALSE	FALSE	FALSE	FALSE
CD1d	CD40	CD1d/CD40	2243708	0.283048	-0.100362	1	0	FALSE	FALSE	FALSE	FALSE	FALSE
CD1d	CD4	CD1d/CD4	2264006	0.0555812	-0.15154	1	0	FALSE	FALSE	FALSE	FALSE	FALSE
CD1d	CD38	CD1d/CD38	2312434	0.0070067	-0.277737	1	0	FALSE	FALSE	FALSE	FALSE	FALSE
CD1d	CD36	CD1d/CD36	2223339	0.32098	-0.072296	1	0	FALSE	FALSE	FALSE	FALSE	FALSE
CD1d	CD35	CD1d/CD35	2031475	0.45539	-0.039315	1	0	FALSE	FALSE	FALSE	FALSE	FALSE
CD1d	CD337	CD1d/CD337	2271812	0.0353249	-0.158781	1	0	FALSE	FALSE	FALSE	FALSE	FALSE
CD1d	CD33	CD1d/CD33	2031809	0.0401289	-0.104665	1	0	FALSE	FALSE	FALSE	FALSE	FALSE
CD1d	CD328	CD1d/CD328	2214276	0.418869	-0.0539345	1	0	FALSE	FALSE	FALSE	FALSE	FALSE
CD1d	CD200	CD1d/CD200	2041701	0.27324	-0.0599558	1	0	FALSE	FALSE	FALSE	FALSE	FALSE
CD1d	CD22	CD1d/CD22	2178691	0.644142	0.0450482	1	0	TRUE	FALSE	FALSE	FALSE	FALSE
CD1d	CD229	CD1d/CD229	2197031	0.295603	-0.0749166	1	0	FALSE	FALSE	FALSE	FALSE	FALSE
CD1d	CD244	CD1d/CD244	2256835	0.0999255	-0.140767	1	0	FALSE	FALSE	FALSE	FALSE	FALSE
CD1d	CD25	CD1d/CD25	2228799	0.313628	-0.0831667	1	0	FALSE	FALSE	FALSE	FALSE	FALSE
CD1d	CD26	CD1d/CD26	2289384	0.0313833	-0.203525	1	0	FALSE	FALSE	FALSE	FALSE	FALSE
CD1d	CD50	CD1d/CD50	2254550	0.183669	-0.128129	1	0	FALSE	FALSE	FALSE	FALSE	FALSE
CD1d	CD268	CD1d/CD268	2060578	0.0140578	-0.130478	1	0	FALSE	FALSE	FALSE	FALSE	FALSE
CD1d	CD274	CD1d/CD274	2193740	0.91517	0.0102529	1	0	TRUE	FALSE	FALSE	FALSE	FALSE
CD1d	CD278	CD1d/CD278	2085881	0.364781	-0.0507294	1	0	FALSE	FALSE	FALSE	FALSE	FALSE
CD1d	CD279	CD1d/CD279	2243009	0.0527947	-0.135708	1	0	FALSE	FALSE	FALSE	FALSE	FALSE
CD1d	CD29	CD1d/CD29	2161830	0.828998	0.0143344	1	0	TRUE	FALSE	FALSE	FALSE	FALSE
CD1d	CD314	CD1d/CD314	2254294	0.171317	-0.122074	1	0	FALSE	FALSE	FALSE	FALSE	FALSE
CD1d	CD32	CD1d/CD32	2178567	0.672199	0.0332176	1	0	TRUE	FALSE	FALSE	FALSE	FALSE
CD1d	CD27	CD1d/CD27	2284510	0.0416426	-0.197705	1	0	FALSE	FALSE	FALSE	FALSE	FALSE
CD20	CD200	CD20/CD200	2214727	0.000541541	-0.18927	1	0	FALSE	FALSE	FALSE	FALSE	FALSE
CD1d	CD52	CD1d/CD52	2136667	0.149673	0.119766	1	0	TRUE	FALSE	FALSE	FALSE	FALSE
CD1d	CD54	CD1d/CD54	2312617	0.00691631	-0.272626	1	0	FALSE	FALSE	FALSE	FALSE	FALSE
CD2	mIgG1	CD2/mIgG1	2429254	0.0232137	-0.217342	1	0	FALSE	FALSE	FALSE	TRUE	FALSE
CD2	CD9	CD2/CD9	2511367	0.000362168	-0.395559	1	0	FALSE	FALSE	FALSE	FALSE	FALSE
CD2	CD84	CD2/CD84	2488117	0.00242706	-0.313136	1	0	FALSE	FALSE	FALSE	FALSE	FALSE
CD2	CD72	CD2/CD72	2410644	0.0360258	-0.227516	1	0	FALSE	FALSE	FALSE	FALSE	FALSE
CD2	CD64	CD2/CD64	1926683	0.0331452	-0.218021	1	0	FALSE	FALSE	FALSE	FALSE	FALSE
CD2	CD62P	CD2/CD62P	2223911	0.0107237	-0.255123	1	0	FALSE	FALSE	FALSE	FALSE	FALSE
CD2	CD53	CD2/CD53	2413093	0.134512	-0.165014	1	0	FALSE	FALSE	FALSE	FALSE	FALSE
CD2	CD50	CD2/CD50	2422254	0.122003	-0.164717	1	0	FALSE	FALSE	FALSE	FALSE	FALSE
CD2	CD4	CD2/CD4	2431913	0.0335567	-0.236359	1	0	FALSE	FALSE	FALSE	FALSE	FALSE
CD2	CD36	CD2/CD36	2494646	0.00034258	-0.360455	1	0	FALSE	FALSE	FALSE	FALSE	FALSE
CD2	CD35	CD2/CD35	2278137	0.00100857	-0.324242	1	0	FALSE	FALSE	FALSE	FALSE	FALSE
CD2	CD33	CD2/CD33	2211048	0.00136877	-0.331439	1	0	FALSE	FALSE	FALSE	FALSE	FALSE
CD2	CD328	CD2/CD328	2442815	0.0137972	-0.246044	1	0	FALSE	FALSE	FALSE	FALSE	FALSE
CD2	CD29	CD2/CD29	2412506	0.0399388	-0.203494	1	0	FALSE	FALSE	FALSE	FALSE	FALSE
CD2	CD279	CD2/CD279	2433488	0.00584642	-0.289734	1	0	FALSE	FALSE	FALSE	FALSE	FALSE
CD2	CD278	CD2/CD278	2221520	0.459154	-0.0705464	1	0	FALSE	FALSE	FALSE	FALSE	FALSE
CD2	CD25	CD2/CD25	2449937	0.0138024	-0.262488	1	0	FALSE	FALSE	FALSE	FALSE	FALSE
CD1d	CD55	CD1d/CD55	2304702	0.0119395	-0.258434	1	0	FALSE	FALSE	FALSE	FALSE	FALSE
CD1d	CD62P	CD1d/CD62P	2046184	0.111322	-0.0824188	1	0	FALSE	FALSE	FALSE	FALSE	FALSE
CD1d	CD69	CD1d/CD69	2250772	0.214857	-0.121093	1	0	FALSE	FALSE	FALSE	FALSE	FALSE
CD1d	CD71	CD1d/CD71	2319065	0.00432919	-0.278116	1	0	FALSE	FALSE	FALSE	FALSE	FALSE
CD1d	CD8	CD1d/CD8	2298851	0.0175133	-0.243227	1	0	FALSE	FALSE	FALSE	FALSE	FALSE
CD1d	CD84	CD1d/CD84	2244324	0.270327	-0.0979649	1	0	FALSE	FALSE	FALSE	FALSE	FALSE
CD1d	CD53	CD1d/CD53	2251382	0.161663	-0.124969	1	0	FALSE	FALSE	FALSE	FALSE	FALSE
CD1d	CD86	CD1d/CD86	2256312	0.170327	-0.130767	1	0	FALSE	FALSE	FALSE	FALSE	FALSE
CD1d	TCRVb5	CD1d/TCRVb5	2253194	0.189576	-0.112365	1	0	FALSE	FALSE	FALSE	FALSE	FALSE
CD1d	mIgG1	CD1d/mIgG1	2318947	0.000793352	-0.210607	1	0	FALSE	FALSE	FALSE	TRUE	FALSE
CD1d	mIgG2a	CD1d/mIgG2a	2210340	0.775276	-0.0259122	1	0	FALSE	FALSE	FALSE	TRUE	FALSE
CD1d	mIgG2b	CD1d/mIgG2b	2209512	0.736609	-0.0265063	1	0	FALSE	FALSE	FALSE	TRUE	FALSE
CD2	CD200	CD2/CD200	2195779	0.124021	-0.155201	1	0	FALSE	FALSE	FALSE	FALSE	FALSE
CD2	CD229	CD2/CD229	2427708	0.00496446	-0.278414	1	0	FALSE	FALSE	FALSE	FALSE	FALSE
CD1d	CD9	CD1d/CD9	2311881	0.00667253	-0.230306	1	0	FALSE	FALSE	FALSE	FALSE	FALSE
CD278	CD8	CD278/CD8	2174234	0.705916	0.0375503	1	0	TRUE	FALSE	FALSE	FALSE	FALSE
CD278	CD84	CD278/CD84	2228171	0.362011	-0.0798628	1	0	FALSE	FALSE	FALSE	FALSE	FALSE
CD278	CD86	CD278/CD86	2292307	0.0158087	-0.231487	1	0	FALSE	FALSE	FALSE	FALSE	FALSE
CD45	CD64	CD45/CD64	1967478	0.00124415	-0.311512	1	0	FALSE	FALSE	FALSE	FALSE	FALSE
CD44	mIgG2b	CD44/mIgG2b	2483272	0.00287634	-0.300123	1	0	FALSE	FALSE	FALSE	TRUE	FALSE
CD44	mIgG1	CD44/mIgG1	2463968	0.00227126	-0.282009	1	0	FALSE	FALSE	FALSE	TRUE	FALSE
CD44	CD7	CD44/CD7	2369826	0.707717	-0.0430621	1	0	FALSE	FALSE	FALSE	FALSE	FALSE
CD44	CD64	CD44/CD64	1938299	0.0145644	-0.238711	1	0	FALSE	FALSE	FALSE	FALSE	FALSE
CD44	CD62P	CD44/CD62P	2213591	0.0213519	-0.221094	1	0	FALSE	FALSE	FALSE	FALSE	FALSE
CD44	CD52	CD44/CD52	2490050	0.00210156	-0.304825	1	0	FALSE	FALSE	FALSE	FALSE	FALSE
CD44	CD50	CD44/CD50	2393217	0.369403	-0.0928042	1	0	FALSE	FALSE	FALSE	FALSE	FALSE
CD44	CD45	CD44/CD45	2510949	0.000418243	-0.385727	1	0	FALSE	FALSE	FALSE	FALSE	FALSE
CD43	mIgG2b	CD43/mIgG2b	2382330	0.469946	-0.0801366	1	0	FALSE	FALSE	FALSE	TRUE	FALSE
CD43	mIgG1	CD43/mIgG1	2473121	0.00111986	-0.325074	1	0	FALSE	FALSE	FALSE	TRUE	FALSE
CD43	TCRVb5	CD43/TCRVb5	2418187	0.141735	-0.161455	1	0	FALSE	FALSE	FALSE	FALSE	FALSE
CD43	CD86	CD43/CD86	2433506	0.0722017	-0.198576	1	0	FALSE	FALSE	FALSE	FALSE	FALSE
CD43	CD84	CD43/CD84	2461263	0.0150113	-0.267445	1	0	FALSE	FALSE	FALSE	FALSE	FALSE
CD45RA	CD45RB	CD45RA/CD45RB	2435601	0.0485243	-0.190347	1	0	FALSE	FALSE	FALSE	FALSE	FALSE
CD43	CD72	CD43/CD72	2376906	0.182615	-0.153429	1	0	FALSE	FALSE	FALSE	FALSE	FALSE
CD43	CD64	CD43/CD64	1905659	0.117739	-0.148897	1	0	FALSE	FALSE	FALSE	FALSE	FALSE
CD43	CD62P	CD43/CD62P	2206879	0.0324204	-0.210591	1	0	FALSE	FALSE	FALSE	FALSE	FALSE
CD43	CD54	CD43/CD54	2457804	0.0192435	-0.253276	1	0	FALSE	FALSE	FALSE	FALSE	FALSE
CD43	CD53	CD43/CD53	2436968	0.0422277	-0.240627	1	0	FALSE	FALSE	FALSE	FALSE	FALSE
CD43	CD52	CD43/CD52	2455837	0.020842	-0.248989	1	0	FALSE	FALSE	FALSE	FALSE	FALSE
CD43	CD50	CD43/CD50	2310989	0.347342	0.111685	1	0	TRUE	FALSE	FALSE	FALSE	FALSE
CD43	CD45RB	CD43/CD45RB	2460624	0.0132607	-0.269412	1	0	FALSE	FALSE	FALSE	FALSE	FALSE
CD43	CD45RA	CD43/CD45RA	2398529	0.28408	-0.11646	1	0	FALSE	FALSE	FALSE	FALSE	FALSE
CD41	mIgG2b	CD41/mIgG2b	2376131	0.559291	-0.0594211	1	0	FALSE	FALSE	FALSE	TRUE	FALSE
CD41	mIgG2a	CD41/mIgG2a	2378023	0.576786	-0.0590277	1	0	FALSE	FALSE	FALSE	TRUE	FALSE
CD41	mIgG1	CD41/mIgG1	2300342	0.525164	0.0596786	1	0	TRUE	FALSE	FALSE	TRUE	FALSE
CD41	TCRVb5	CD41/TCRVb5	2412848	0.177005	-0.143529	1	0	FALSE	FALSE	FALSE	FALSE	FALSE
CD41	CD9	CD41/CD9	2406762	0.21953	-0.132189	1	0	FALSE	FALSE	FALSE	FALSE	FALSE
CD41	CD84	CD41/CD84	2498817	0.00107004	-0.342578	1	0	FALSE	FALSE	FALSE	FALSE	FALSE
CD43	CD69	CD43/CD69	2475776	0.00609992	-0.309375	1	0	FALSE	FALSE	FALSE	FALSE	FALSE
CD45RA	CD47	CD45RA/CD47	2452622	0.0225489	-0.252335	1	0	FALSE	FALSE	FALSE	FALSE	FALSE
CD45RA	CD49D	CD45RA/CD49D	2452564	0.0226258	-0.258272	1	0	FALSE	FALSE	FALSE	FALSE	FALSE
CD45RA	CD50	CD45RA/CD50	2412010	0.169845	-0.144402	1	0	FALSE	FALSE	FALSE	FALSE	FALSE
CD47	mIgG2a	CD47/mIgG2a	2510738	0.000425756	-0.39606	1	0	FALSE	FALSE	FALSE	TRUE	FALSE
CD47	mIgG1	CD47/mIgG1	2409708	0.0673418	-0.190297	1	0	FALSE	FALSE	FALSE	TRUE	FALSE
CD47	TCRVb5	CD47/TCRVb5	2371573	0.668984	-0.0461419	1	0	FALSE	FALSE	FALSE	FALSE	FALSE
CD47	CD84	CD47/CD84	2441753	0.0459275	-0.223757	1	0	FALSE	FALSE	FALSE	FALSE	FALSE
CD47	CD8	CD47/CD8	2455737	0.0217565	-0.247805	1	0	FALSE	FALSE	FALSE	FALSE	FALSE
CD47	CD71	CD47/CD71	2453954	0.0241489	-0.262817	1	0	FALSE	FALSE	FALSE	FALSE	FALSE
CD47	CD64	CD47/CD64	1892459	0.226671	-0.124677	1	0	FALSE	FALSE	FALSE	FALSE	FALSE
CD47	CD62P	CD47/CD62P	2210204	0.0264395	-0.228036	1	0	FALSE	FALSE	FALSE	FALSE	FALSE
CD47	CD52	CD47/CD52	2462784	0.0136593	-0.267695	1	0	FALSE	FALSE	FALSE	FALSE	FALSE
CD47	CD50	CD47/CD50	2429794	0.0863635	-0.197921	1	0	FALSE	FALSE	FALSE	FALSE	FALSE
CD45RB	mIgG2b	CD45RB/mIgG2b	2354342	0.86724	-0.0163861	1	0	FALSE	FALSE	FALSE	TRUE	FALSE
CD45RB	mIgG2a	CD45RB/mIgG2a	2496016	0.00108203	-0.335164	1	0	FALSE	FALSE	FALSE	TRUE	FALSE
CD45RB	mIgG1	CD45RB/mIgG1	2459263	0.00252902	-0.270656	1	0	FALSE	FALSE	FALSE	TRUE	FALSE
CD45RB	TCRVb5	CD45RB/TCRVb5	2403153	0.228192	-0.118246	1	0	FALSE	FALSE	FALSE	FALSE	FALSE
CD45RB	CD84	CD45RB/CD84	2420122	0.113046	-0.163126	1	0	FALSE	FALSE	FALSE	FALSE	FALSE
CD45RB	CD69	CD45RB/CD69	2490662	0.00164093	-0.323371	1	0	FALSE	FALSE	FALSE	FALSE	FALSE
CD45RB	CD64	CD45RB/CD64	1854321	0.796796	-0.0191753	1	0	FALSE	FALSE	FALSE	FALSE	FALSE
CD45RA	CD52	CD45RA/CD52	2450730	0.024279	-0.21673	1	0	FALSE	FALSE	FALSE	FALSE	FALSE
CD45RA	CD53	CD45RA/CD53	2379997	0.417909	-0.085612	1	0	FALSE	FALSE	FALSE	FALSE	FALSE
CD45RA	CD62P	CD45RA/CD62P	2141880	0.534087	-0.0457759	1	0	FALSE	FALSE	FALSE	FALSE	FALSE
CD45RA	CD64	CD45RA/CD64	1892002	0.208875	-0.0832739	1	0	FALSE	FALSE	FALSE	FALSE	FALSE
CD45RA	CD69	CD45RA/CD69	2479949	0.003826	-0.303459	1	0	FALSE	FALSE	FALSE	FALSE	FALSE
CD45RA	CD72	CD45RA/CD72	2358091	0.33591	-0.0968462	1	0	FALSE	FALSE	FALSE	FALSE	FALSE
CD41	CD72	CD41/CD72	2440048	0.00573785	-0.295163	1	0	FALSE	FALSE	FALSE	FALSE	FALSE
CD45RA	CD84	CD45RA/CD84	2506875	0.000450376	-0.352079	1	0	FALSE	FALSE	FALSE	FALSE	FALSE
CD45RA	TCRVb5	CD45RA/TCRVb5	2365267	0.733205	-0.0337721	1	0	FALSE	FALSE	FALSE	FALSE	FALSE
CD45RA	mIgG1	CD45RA/mIgG1	2326917	0.996644	-0.000424935	1	0	FALSE	FALSE	FALSE	TRUE	FALSE
CD45RA	mIgG2a	CD45RA/mIgG2a	2402178	0.248989	-0.114463	1	0	FALSE	FALSE	FALSE	TRUE	FALSE
CD45RA	mIgG2b	CD45RA/mIgG2b	2352832	0.907019	-0.0108857	1	0	FALSE	FALSE	FALSE	TRUE	FALSE
CD45RB	CD52	CD45RB/CD52	2420156	0.112873	-0.152783	1	0	FALSE	FALSE	FALSE	FALSE	FALSE
CD45RB	CD62P	CD45RB/CD62P	2156686	0.31862	-0.0786271	1	0	FALSE	FALSE	FALSE	FALSE	FALSE
CD45RA	CD9	CD45RA/CD9	2459806	0.0135198	-0.251012	1	0	FALSE	FALSE	FALSE	FALSE	FALSE
CD41	CD69	CD41/CD69	2488577	0.00245854	-0.331487	1	0	FALSE	FALSE	FALSE	FALSE	FALSE
CD41	CD64	CD41/CD64	1885599	0.305693	-0.0864326	1	0	FALSE	FALSE	FALSE	FALSE	FALSE
CD41	CD62P	CD41/CD62P	2152794	0.406734	-0.0719012	1	0	FALSE	FALSE	FALSE	FALSE	FALSE
CD4	CD64	CD4/CD64	1923646	0.0201528	-0.155879	1	0	FALSE	FALSE	FALSE	FALSE	FALSE
CD4	CD62P	CD4/CD62P	2178648	0.0740588	-0.13416	1	0	FALSE	FALSE	FALSE	FALSE	FALSE
CD4	CD54	CD4/CD54	2393683	0.205491	-0.137811	1	0	FALSE	FALSE	FALSE	FALSE	FALSE
CD4	CD52	CD4/CD52	2422316	0.0543985	-0.187623	1	0	FALSE	FALSE	FALSE	FALSE	FALSE
CD4	CD50	CD4/CD50	2419725	0.0641107	-0.20114	1	0	FALSE	FALSE	FALSE	FALSE	FALSE
CD4	CD5	CD4/CD5	2380030	0.257268	-0.112927	1	0	FALSE	FALSE	FALSE	FALSE	FALSE
CD4	CD49D	CD4/CD49D	2275064	0.161479	0.168156	1	0	TRUE	FALSE	FALSE	FALSE	FALSE
CD4	CD47	CD4/CD47	2277162	0.176069	0.155754	1	0	TRUE	FALSE	FALSE	FALSE	FALSE
CD4	CD45RA	CD4/CD45RA	2425682	0.0412089	-0.193137	1	0	FALSE	FALSE	FALSE	FALSE	FALSE
CD4	CD43	CD4/CD43	2436973	0.0251499	-0.244408	1	0	FALSE	FALSE	FALSE	FALSE	FALSE
CD4	CD41	CD4/CD41	2474861	0.00199684	-0.305605	1	0	FALSE	FALSE	FALSE	FALSE	FALSE
CD4	CD40	CD4/CD40	2339729	0.957463	-0.00560263	1	0	FALSE	FALSE	FALSE	FALSE	FALSE
CD3E	CD64	CD3E/CD64	1913155	0.0773733	-0.166877	1	0	FALSE	FALSE	FALSE	FALSE	FALSE
CD3E	CD62P	CD3E/CD62P	2225928	0.00931117	-0.259494	1	0	FALSE	FALSE	FALSE	FALSE	FALSE
CD38	mIgG2b	CD38/mIgG2b	2389724	0.374556	-0.0988142	1	0	FALSE	FALSE	FALSE	TRUE	FALSE
CD38	mIgG1	CD38/mIgG1	2445736	0.00825741	-0.27386	1	0	FALSE	FALSE	FALSE	TRUE	FALSE
CD38	TCRVb5	CD38/TCRVb5	2392317	0.372839	-0.103321	1	0	FALSE	FALSE	FALSE	FALSE	FALSE
CD37	TCRVb5	CD37/TCRVb5	2480534	0.00419902	-0.356194	1	0	FALSE	FALSE	FALSE	FALSE	FALSE
CD37	mIgG1	CD37/mIgG1	2404254	0.0879211	-0.192924	1	0	FALSE	FALSE	FALSE	TRUE	FALSE
CD37	mIgG2b	CD37/mIgG2b	2493475	0.00133245	-0.406552	1	0	FALSE	FALSE	FALSE	TRUE	FALSE
CD38	CD4	CD38/CD4	2247524	0.0434734	0.241622	1	0	TRUE	FALSE	FALSE	FALSE	FALSE
CD38	CD40	CD38/CD40	2245646	0.0164024	0.286541	1	0	TRUE	FALSE	FALSE	FALSE	FALSE
CD38	CD41	CD38/CD41	2494549	0.00156775	-0.373271	1	0	FALSE	FALSE	FALSE	FALSE	FALSE
CD4	CD69	CD4/CD69	2468791	0.00313413	-0.314756	1	0	FALSE	FALSE	FALSE	FALSE	FALSE
CD38	CD45RA	CD38/CD45RA	2492476	0.00151221	-0.349418	1	0	FALSE	FALSE	FALSE	FALSE	FALSE
CD38	CD50	CD38/CD50	2421755	0.124718	-0.185722	1	0	FALSE	FALSE	FALSE	FALSE	FALSE
CD38	CD62P	CD38/CD62P	2237236	0.00405042	-0.287043	1	0	FALSE	FALSE	FALSE	FALSE	FALSE
CD38	CD71	CD38/CD71	2336219	0.706919	0.048317	1	0	TRUE	FALSE	FALSE	FALSE	FALSE
CD38	CD8	CD38/CD8	2357638	0.918292	-0.0112297	1	0	FALSE	FALSE	FALSE	FALSE	FALSE
CD38	CD84	CD38/CD84	2398875	0.299391	-0.123459	1	0	FALSE	FALSE	FALSE	FALSE	FALSE
CD38	HLA-ABC	CD38/HLA-ABC	2378666	0.567015	-0.0607665	1	0	FALSE	FALSE	FALSE	FALSE	FALSE
CD38	CD5	CD38/CD5	2496384	0.000721253	-0.413773	1	0	FALSE	FALSE	FALSE	FALSE	FALSE
CD47	mIgG2b	CD47/mIgG2b	2406262	0.208417	-0.1391	1	0	FALSE	FALSE	FALSE	TRUE	FALSE
CD4	CD72	CD4/CD72	2222357	0.0684406	0.19368	1	0	TRUE	FALSE	FALSE	FALSE	FALSE
CD4	CD84	CD4/CD84	2488933	0.00062313	-0.346013	1	0	FALSE	FALSE	FALSE	FALSE	FALSE
CD41	CD53	CD41/CD53	2439485	0.0368302	-0.228819	1	0	FALSE	FALSE	FALSE	FALSE	FALSE
CD41	CD52	CD41/CD52	2441545	0.0464358	-0.204139	1	0	FALSE	FALSE	FALSE	FALSE	FALSE
CD41	CD50	CD41/CD50	2455643	0.0218773	-0.257931	1	0	FALSE	FALSE	FALSE	FALSE	FALSE
CD41	CD5	CD41/CD5	2446979	0.0229076	-0.24426	1	0	FALSE	FALSE	FALSE	FALSE	FALSE
CD41	CD49D	CD41/CD49D	2404780	0.247695	-0.13296	1	0	FALSE	FALSE	FALSE	FALSE	FALSE
CD41	CD47	CD41/CD47	2482587	0.003797	-0.33216	1	0	FALSE	FALSE	FALSE	FALSE	FALSE
CD41	CD45RB	CD41/CD45RB	2464509	0.0103598	-0.266619	1	0	FALSE	FALSE	FALSE	FALSE	FALSE
CD41	CD45RA	CD41/CD45RA	2417472	0.134951	-0.151673	1	0	FALSE	FALSE	FALSE	FALSE	FALSE
CD41	CD43	CD41/CD43	2488008	0.00256401	-0.327252	1	0	FALSE	FALSE	FALSE	FALSE	FALSE
CD40	mIgG2b	CD40/mIgG2b	2432124	0.0662888	-0.191162	1	0	FALSE	FALSE	FALSE	TRUE	FALSE
CD40	mIgG2a	CD40/mIgG2a	2431689	0.0788763	-0.190415	1	0	FALSE	FALSE	FALSE	TRUE	FALSE
CD40	mIgG1	CD40/mIgG1	2395412	0.131761	-0.145603	1	0	FALSE	FALSE	FALSE	TRUE	FALSE
CD40	TCRVb5	CD40/TCRVb5	2385454	0.460647	-0.0801932	1	0	FALSE	FALSE	FALSE	FALSE	FALSE
CD40	CD84	CD40/CD84	2459338	0.0168905	-0.254983	1	0	FALSE	FALSE	FALSE	FALSE	FALSE
CD40	CD82	CD40/CD82	2489334	0.00232439	-0.383138	1	0	FALSE	FALSE	FALSE	FALSE	FALSE
CD40	CD64	CD40/CD64	1919197	0.0537569	-0.170157	1	0	FALSE	FALSE	FALSE	FALSE	FALSE
CD40	CD62P	CD40/CD62P	2174052	0.178831	-0.12487	1	0	FALSE	FALSE	FALSE	FALSE	FALSE
CD4	CD9	CD4/CD9	2230173	0.0171682	0.25919	1	0	TRUE	FALSE	FALSE	FALSE	FALSE
CD4	TCRVb5	CD4/TCRVb5	2376597	0.370365	-0.0871081	1	0	FALSE	FALSE	FALSE	FALSE	FALSE
CD4	mIgG1	CD4/mIgG1	2368365	0.223966	-0.100059	1	0	FALSE	FALSE	FALSE	TRUE	FALSE
CD4	mIgG2a	CD4/mIgG2a	2477274	0.00166121	-0.316708	1	0	FALSE	FALSE	FALSE	TRUE	FALSE
CD4	mIgG2b	CD4/mIgG2b	2343502	0.836633	-0.0199863	1	0	FALSE	FALSE	FALSE	TRUE	FALSE
CD40	CD41	CD40/CD41	2484493	0.00331253	-0.31515	1	0	FALSE	FALSE	FALSE	FALSE	FALSE
CD4	CD82	CD4/CD82	2492649	0.000482076	-0.459772	1	0	FALSE	FALSE	FALSE	FALSE	FALSE
CD40	CD45RA	CD40/CD45RA	2485621	0.00253596	-0.309935	1	0	FALSE	FALSE	FALSE	FALSE	FALSE
CD40	CD47	CD40/CD47	2318807	0.444233	0.0870643	1	0	TRUE	FALSE	FALSE	FALSE	FALSE
CD40	CD49D	CD40/CD49D	2214238	0.00192449	0.367713	1	0	TRUE	FALSE	FALSE	FALSE	FALSE
CD40	CD5	CD40/CD5	2491395	0.00107683	-0.367991	1	0	FALSE	FALSE	FALSE	FALSE	FALSE
CD40	CD50	CD40/CD50	2464857	0.0124763	-0.284097	1	0	FALSE	FALSE	FALSE	FALSE	FALSE
CD40	CD52	CD40/CD52	2504751	0.000663926	-0.353939	1	0	FALSE	FALSE	FALSE	FALSE	FALSE
CD40	CD54	CD40/CD54	2400838	0.285573	-0.113332	1	0	FALSE	FALSE	FALSE	FALSE	FALSE
CD40	CD45RB	CD40/CD45RB	2496263	0.00106109	-0.350068	1	0	FALSE	FALSE	FALSE	FALSE	FALSE
CD48	CD55	CD48/CD55	2411464	0.191784	-0.16305	1	0	FALSE	FALSE	FALSE	FALSE	FALSE
CD48	CD59	CD48/CD59	2334978	0.686414	0.0487385	1	0	TRUE	FALSE	FALSE	FALSE	FALSE
CD48	CD62P	CD48/CD62P	2210793	0.025486	-0.22816	1	0	FALSE	FALSE	FALSE	FALSE	FALSE
CD69	mIgG1	CD69/mIgG1	2430488	0.0215783	-0.228734	1	0	FALSE	FALSE	FALSE	TRUE	FALSE
CD69	CD84	CD69/CD84	2483777	0.00333235	-0.316997	1	0	FALSE	FALSE	FALSE	FALSE	FALSE
CD69	CD72	CD69/CD72	2466808	0.000756349	-0.373113	1	0	FALSE	FALSE	FALSE	FALSE	FALSE
CD64	mIgG2b	CD64/mIgG2b	1879511	0.357548	-0.0620363	1	0	FALSE	FALSE	FALSE	TRUE	FALSE
CD64	mIgG2a	CD64/mIgG2a	1864220	0.653606	-0.0373791	1	0	FALSE	FALSE	FALSE	TRUE	FALSE
CD64	mIgG1	CD64/mIgG1	1878501	0.226697	-0.0616764	1	0	FALSE	FALSE	FALSE	TRUE	FALSE
CD64	TCRVb5	CD64/TCRVb5	1846294	0.984736	0.00145836	1	0	TRUE	FALSE	FALSE	FALSE	FALSE
CD64	CD9	CD64/CD9	1949216	0.00564521	-0.204177	1	0	FALSE	FALSE	FALSE	FALSE	FALSE
CD64	CD86	CD64/CD86	1965019	0.00156495	-0.287611	1	0	FALSE	FALSE	FALSE	FALSE	FALSE
CD64	CD84	CD64/CD84	1921033	0.0462171	-0.16419	1	0	FALSE	FALSE	FALSE	FALSE	FALSE
CD64	CD8	CD64/CD8	1924474	0.0383726	-0.209077	1	0	FALSE	FALSE	FALSE	FALSE	FALSE
CD64	CD71	CD64/CD71	1952479	0.00473142	-0.260692	1	0	FALSE	FALSE	FALSE	FALSE	FALSE
CD64	CD7	CD64/CD7	1886440	0.295127	-0.102139	1	0	FALSE	FALSE	FALSE	FALSE	FALSE
CD64	CD69	CD64/CD69	1944154	0.00930457	-0.241143	1	0	FALSE	FALSE	FALSE	FALSE	FALSE
CD62P	mIgG2a	CD62P/mIgG2a	2214338	0.0203523	-0.199888	1	0	FALSE	FALSE	FALSE	TRUE	FALSE
CD62P	mIgG1	CD62P/mIgG1	2093582	0.91272	0.00630442	1	0	TRUE	FALSE	FALSE	TRUE	FALSE
CD62P	TCRVb5	CD62P/TCRVb5	2146409	0.499639	-0.0570364	1	0	FALSE	FALSE	FALSE	FALSE	FALSE
CD54	mIgG2a	CD54/mIgG2a	2503205	0.00079291	-0.35121	1	0	FALSE	FALSE	FALSE	TRUE	FALSE
CD54	mIgG2b	CD54/mIgG2b	2421691	0.108917	-0.16858	1	0	FALSE	FALSE	FALSE	TRUE	FALSE
CD55	CD59	CD55/CD59	2370825	0.691186	-0.0461391	1	0	FALSE	FALSE	FALSE	FALSE	FALSE
CD55	CD62P	CD55/CD62P	2237159	0.0040744	-0.285496	1	0	FALSE	FALSE	FALSE	FALSE	FALSE
CD55	CD64	CD55/CD64	1892898	0.222163	-0.120418	1	0	FALSE	FALSE	FALSE	FALSE	FALSE
CD55	mIgG1	CD55/mIgG1	2413187	0.056418	-0.192381	1	0	FALSE	FALSE	FALSE	TRUE	FALSE
CD69	mIgG2b	CD69/mIgG2b	2483052	0.0029229	-0.31161	1	0	FALSE	FALSE	FALSE	TRUE	FALSE
CD59	CD7	CD59/CD7	2490334	0.00215744	-0.509889	1	0	FALSE	FALSE	FALSE	FALSE	FALSE
CD62P	CD69	CD62P/CD69	2189156	0.087253	-0.157891	1	0	FALSE	FALSE	FALSE	FALSE	FALSE
CD62P	CD7	CD62P/CD7	2126513	0.846705	-0.018693	1	0	FALSE	FALSE	FALSE	FALSE	FALSE
CD62P	CD71	CD62P/CD71	2156289	0.360571	-0.0921071	1	0	FALSE	FALSE	FALSE	FALSE	FALSE
CD62P	CD8	CD62P/CD8	2180155	0.135664	-0.147845	1	0	FALSE	FALSE	FALSE	FALSE	FALSE
CD62P	CD84	CD62P/CD84	2130292	0.765061	-0.0267751	1	0	FALSE	FALSE	FALSE	FALSE	FALSE
CD62P	CD86	CD62P/CD86	2255068	0.000946498	-0.307697	1	0	FALSE	FALSE	FALSE	FALSE	FALSE
CD62P	CD64	CD62P/CD64	1692135	0.652965	-0.0191523	1	0	FALSE	FALSE	FALSE	FALSE	FALSE
CD54	mIgG1	CD54/mIgG1	2421888	0.035388	-0.205558	1	0	FALSE	FALSE	FALSE	TRUE	FALSE
CD7	mIgG1	CD7/mIgG1	2415987	0.0487356	-0.18627	1	0	FALSE	FALSE	FALSE	TRUE	FALSE
CD71	CD84	CD71/CD84	2496604	0.00127311	-0.342654	1	0	FALSE	FALSE	FALSE	FALSE	FALSE
mIgG1	mIgG2a	mIgG1/mIgG2a	2410634	0.0642768	-0.169402	1	0	FALSE	FALSE	FALSE	TRUE	FALSE
TCRVb5	mIgG2b	TCRVb5/mIgG2b	2292444	0.202323	0.130219	1	0	TRUE	FALSE	FALSE	TRUE	FALSE
TCRVb5	mIgG2a	TCRVb5/mIgG2a	2500256	0.000954536	-0.341348	1	0	FALSE	FALSE	FALSE	TRUE	FALSE
TCRVb5	mIgG1	TCRVb5/mIgG1	2389285	0.166668	-0.125709	1	0	FALSE	FALSE	FALSE	TRUE	FALSE
CD9	mIgG2b	CD9/mIgG2b	2389485	0.362802	-0.0959674	1	0	FALSE	FALSE	FALSE	TRUE	FALSE
CD9	mIgG2a	CD9/mIgG2a	2453947	0.0224541	-0.251307	1	0	FALSE	FALSE	FALSE	TRUE	FALSE
CD9	mIgG1	CD9/mIgG1	2429378	0.0213986	-0.203885	1	0	FALSE	FALSE	FALSE	TRUE	FALSE
CD9	TCRVb5	CD9/TCRVb5	2378886	0.536415	-0.0683097	1	0	FALSE	FALSE	FALSE	FALSE	FALSE
CD9	HLA-ABC	CD9/HLA-ABC	2332907	0.672132	0.044158	1	0	TRUE	FALSE	FALSE	FALSE	FALSE
CD86	mIgG2b	CD86/mIgG2b	2472388	0.00619689	-0.28752	1	0	FALSE	FALSE	FALSE	TRUE	FALSE
CD86	mIgG1	CD86/mIgG1	2476278	0.000869417	-0.317713	1	0	FALSE	FALSE	FALSE	TRUE	FALSE
CD84	mIgG2b	CD84/mIgG2b	2367649	0.683462	-0.0420995	1	0	FALSE	FALSE	FALSE	TRUE	FALSE
CD84	mIgG2a	CD84/mIgG2a	2432263	0.0744305	-0.186191	1	0	FALSE	FALSE	FALSE	TRUE	FALSE
CD84	mIgG1	CD84/mIgG1	2379239	0.247465	-0.107166	1	0	FALSE	FALSE	FALSE	TRUE	FALSE
CD84	TCRVb5	CD84/TCRVb5	2393263	0.354441	-0.0966847	1	0	FALSE	FALSE	FALSE	FALSE	FALSE
CD84	CD9	CD84/CD9	2394006	0.338907	-0.104743	1	0	FALSE	FALSE	FALSE	FALSE	FALSE
CD82	HLA-DR	CD82/HLA-DR	2382908	0.504619	-0.114585	1	0	FALSE	FALSE	FALSE	FALSE	FALSE
CD71	TCRVb5	CD71/TCRVb5	2444223	0.0402413	-0.222159	1	0	FALSE	FALSE	FALSE	FALSE	FALSE
CD71	mIgG1	CD71/mIgG1	2400306	0.105773	-0.162118	1	0	FALSE	FALSE	FALSE	TRUE	FALSE
CD71	mIgG2b	CD71/mIgG2b	2507464	0.000428575	-0.365691	1	0	FALSE	FALSE	FALSE	TRUE	FALSE
CD72	CD8	CD72/CD8	2167758	0.000667156	0.381899	1	0	TRUE	FALSE	FALSE	FALSE	FALSE
CD72	CD84	CD72/CD84	2231856	0.0525971	0.207121	1	0	TRUE	FALSE	FALSE	FALSE	FALSE
CD72	TCRVb5	CD72/TCRVb5	2250156	0.127565	0.157552	1	0	TRUE	FALSE	FALSE	FALSE	FALSE
CD7	mIgG2b	CD7/mIgG2b	2459175	0.0146223	-0.245274	1	0	FALSE	FALSE	FALSE	TRUE	FALSE
CD72	mIgG1	CD72/mIgG1	2335503	0.345889	-0.081972	1	0	FALSE	FALSE	FALSE	TRUE	FALSE
CD72	mIgG2b	CD72/mIgG2b	2360048	0.314113	-0.0995221	1	0	FALSE	FALSE	FALSE	TRUE	FALSE
CD8	CD84	CD8/CD84	2498835	0.00106852	-0.33569	1	0	FALSE	FALSE	FALSE	FALSE	FALSE
CD8	HLA-ABC	CD8/HLA-ABC	2480856	0.00429187	-0.325265	1	0	FALSE	FALSE	FALSE	FALSE	FALSE
CD8	TCRVb5	CD8/TCRVb5	2395604	0.334729	-0.100085	1	0	FALSE	FALSE	FALSE	FALSE	FALSE
CD8	mIgG1	CD8/mIgG1	2438760	0.0129865	-0.238447	1	0	FALSE	FALSE	FALSE	TRUE	FALSE
CD8	mIgG2b	CD8/mIgG2b	2421714	0.108804	-0.162471	1	0	FALSE	FALSE	FALSE	TRUE	FALSE
CD72	mIgG2a	CD72/mIgG2a	2403099	0.0541289	-0.203155	1	0	FALSE	FALSE	FALSE	TRUE	FALSE
CD37	CD84	CD37/CD84	2482222	0.00372524	-0.389998	1	0	FALSE	FALSE	FALSE	FALSE	FALSE
CD54	TCRVb5	CD54/TCRVb5	2341110	0.800052	0.0263806	1	0	TRUE	FALSE	FALSE	FALSE	FALSE
CD54	CD8	CD54/CD8	2340726	0.783095	0.0277114	1	0	TRUE	FALSE	FALSE	FALSE	FALSE
CD50	CD69	CD50/CD69	2460984	0.0158724	-0.266174	1	0	FALSE	FALSE	FALSE	FALSE	FALSE
CD50	CD64	CD50/CD64	1946800	0.00754256	-0.248858	1	0	FALSE	FALSE	FALSE	FALSE	FALSE
CD50	CD62P	CD50/CD62P	2181108	0.12972	-0.150462	1	0	FALSE	FALSE	FALSE	FALSE	FALSE
CD50	CD54	CD50/CD54	2275979	0.0850604	0.191061	1	0	TRUE	FALSE	FALSE	FALSE	FALSE
CD50	CD53	CD50/CD53	2297560	0.275271	0.131695	1	0	TRUE	FALSE	FALSE	FALSE	FALSE
CD50	CD52	CD50/CD52	2412138	0.182149	-0.14816	1	0	FALSE	FALSE	FALSE	FALSE	FALSE
CD5	mIgG2b	CD5/mIgG2b	2369646	0.541039	-0.0626507	1	0	FALSE	FALSE	FALSE	TRUE	FALSE
CD5	mIgG2a	CD5/mIgG2a	2409984	0.14804	-0.157854	1	0	FALSE	FALSE	FALSE	TRUE	FALSE
CD5	mIgG1	CD5/mIgG1	2337392	0.710065	-0.0350447	1	0	FALSE	FALSE	FALSE	TRUE	FALSE
CD5	TCRVb5	CD5/TCRVb5	2455057	0.0135145	-0.261354	1	0	FALSE	FALSE	FALSE	FALSE	FALSE
CD5	CD9	CD5/CD9	2288026	0.208292	0.136006	1	0	TRUE	FALSE	FALSE	FALSE	FALSE
CD5	CD72	CD5/CD72	2333524	0.600972	-0.0569337	1	0	FALSE	FALSE	FALSE	FALSE	FALSE
CD5	CD64	CD5/CD64	1940659	0.0097569	-0.205973	1	0	FALSE	FALSE	FALSE	FALSE	FALSE
CD5	CD62P	CD5/CD62P	2137071	0.531492	-0.0512307	1	0	FALSE	FALSE	FALSE	FALSE	FALSE
CD5	CD53	CD5/CD53	2321206	0.695691	0.0434615	1	0	TRUE	FALSE	FALSE	FALSE	FALSE
CD5	CD52	CD5/CD52	2462864	0.00817419	-0.272014	1	0	FALSE	FALSE	FALSE	FALSE	FALSE
CD49D	mIgG2b	CD49D/mIgG2b	2348186	0.967123	0.00483597	1	0	TRUE	FALSE	FALSE	TRUE	FALSE
CD48	CD64	CD48/CD64	1965493	0.00149774	-0.321509	1	0	FALSE	FALSE	FALSE	FALSE	FALSE
CD48	mIgG1	CD48/mIgG1	2480206	0.000630322	-0.350175	1	0	FALSE	FALSE	FALSE	TRUE	FALSE
CD48	mIgG2b	CD48/mIgG2b	2463104	0.0114227	-0.27116	1	0	FALSE	FALSE	FALSE	TRUE	FALSE
CD49D	CD5	CD49D/CD5	2485608	0.0016892	-0.383134	1	0	FALSE	FALSE	FALSE	FALSE	FALSE
CD49D	CD50	CD49D/CD50	2384412	0.483399	-0.0891295	1	0	FALSE	FALSE	FALSE	FALSE	FALSE
CD49D	CD52	CD49D/CD52	2431371	0.0777283	-0.198517	1	0	FALSE	FALSE	FALSE	FALSE	FALSE
CD50	CD71	CD50/CD71	2452733	0.025916	-0.255242	1	0	FALSE	FALSE	FALSE	FALSE	FALSE
CD49D	CD62P	CD49D/CD62P	2257558	0.000761963	-0.330966	1	0	FALSE	FALSE	FALSE	FALSE	FALSE
CD49D	CD8	CD49D/CD8	2371271	0.683852	-0.0437153	1	0	FALSE	FALSE	FALSE	FALSE	FALSE
CD49D	CD84	CD49D/CD84	2373260	0.641755	-0.0549987	1	0	FALSE	FALSE	FALSE	FALSE	FALSE
CD49D	HLA-ABC	CD49D/HLA-ABC	2302747	0.261045	0.115748	1	0	TRUE	FALSE	FALSE	FALSE	FALSE
CD49D	TCRVb5	CD49D/TCRVb5	2383343	0.489816	-0.076922	1	0	FALSE	FALSE	FALSE	FALSE	FALSE
CD49D	mIgG1	CD49D/mIgG1	2481167	0.000581976	-0.360701	1	0	FALSE	FALSE	FALSE	TRUE	FALSE
CD49D	mIgG2a	CD49D/mIgG2a	2416689	0.155006	-0.166183	1	0	FALSE	FALSE	FALSE	TRUE	FALSE
CD49D	CD71	CD49D/CD71	2254718	0.0280116	0.268958	1	0	TRUE	FALSE	FALSE	FALSE	FALSE
CD54	CD84	CD54/CD84	2416245	0.153881	-0.149062	1	0	FALSE	FALSE	FALSE	FALSE	FALSE
CD50	CD72	CD50/CD72	2289455	0.517447	0.0734086	1	0	TRUE	FALSE	FALSE	FALSE	FALSE
CD50	CD84	CD50/CD84	2412899	0.176639	-0.149652	1	0	FALSE	FALSE	FALSE	FALSE	FALSE
CD54	CD64	CD54/CD64	1942088	0.0109266	-0.256278	1	0	FALSE	FALSE	FALSE	FALSE	FALSE
CD54	CD62P	CD54/CD62P	2198746	0.0521047	-0.198124	1	0	FALSE	FALSE	FALSE	FALSE	FALSE
CD53	mIgG2b	CD53/mIgG2b	2433116	0.0454106	-0.214441	1	0	FALSE	FALSE	FALSE	TRUE	FALSE
CD53	mIgG2a	CD53/mIgG2a	2393908	0.286034	-0.11838	1	0	FALSE	FALSE	FALSE	TRUE	FALSE
CD53	mIgG1	CD53/mIgG1	2396355	0.0921013	-0.16102	1	0	FALSE	FALSE	FALSE	TRUE	FALSE
CD53	TCRVb5	CD53/TCRVb5	2281738	0.15209	0.159054	1	0	TRUE	FALSE	FALSE	FALSE	FALSE
CD53	HLA-ABC	CD53/HLA-ABC	2206749	0.00177876	0.319726	1	0	TRUE	FALSE	FALSE	FALSE	FALSE
CD53	CD84	CD53/CD84	2299710	0.303207	0.114834	1	0	TRUE	FALSE	FALSE	FALSE	FALSE
CD53	CD69	CD53/CD69	2504770	0.000385497	-0.403561	1	0	FALSE	FALSE	FALSE	FALSE	FALSE
CD53	CD62P	CD53/CD62P	2224800	0.00622267	-0.240372	1	0	FALSE	FALSE	FALSE	FALSE	FALSE
CD52	mIgG2b	CD52/mIgG2b	2310656	0.385688	0.0855132	1	0	TRUE	FALSE	FALSE	TRUE	FALSE
CD52	mIgG2a	CD52/mIgG2a	2409378	0.203202	-0.132539	1	0	FALSE	FALSE	FALSE	TRUE	FALSE
CD52	mIgG1	CD52/mIgG1	2437900	0.0131792	-0.217663	1	0	FALSE	FALSE	FALSE	TRUE	FALSE
CD52	TCRVb5	CD52/TCRVb5	2323919	0.532529	0.0638417	1	0	TRUE	FALSE	FALSE	FALSE	FALSE
CD52	CD9	CD52/CD9	2355306	0.927497	-0.00957093	1	0	FALSE	FALSE	FALSE	FALSE	FALSE
CD52	CD86	CD52/CD86	2470600	0.00827138	-0.271383	1	0	FALSE	FALSE	FALSE	FALSE	FALSE
CD52	CD84	CD52/CD84	2478376	0.00467364	-0.290388	1	0	FALSE	FALSE	FALSE	FALSE	FALSE
CD50	CD86	CD50/CD86	2368981	0.721808	-0.0410315	1	0	FALSE	FALSE	FALSE	FALSE	FALSE
CD50	CD9	CD50/CD9	2353345	0.973161	-0.00388617	1	0	FALSE	FALSE	FALSE	FALSE	FALSE
CD50	TCRVb5	CD50/TCRVb5	2420072	0.130664	-0.16524	1	0	FALSE	FALSE	FALSE	FALSE	FALSE
CD50	mIgG1	CD50/mIgG1	2408361	0.0720143	-0.181939	1	0	FALSE	FALSE	FALSE	TRUE	FALSE
CD50	mIgG2a	CD50/mIgG2a	2450184	0.0299681	-0.240975	1	0	FALSE	FALSE	FALSE	TRUE	FALSE
CD50	mIgG2b	CD50/mIgG2b	2418422	0.126029	-0.16593	1	0	FALSE	FALSE	FALSE	TRUE	FALSE
CD50	CD8	CD50/CD8	2440939	0.0495378	-0.210745	1	0	FALSE	FALSE	FALSE	FALSE	FALSE
CD52	CD53	CD52/CD53	2405170	0.182564	-0.142326	1	0	FALSE	FALSE	FALSE	FALSE	FALSE
CD52	CD62P	CD52/CD62P	2197871	0.05293	-0.150523	1	0	FALSE	FALSE	FALSE	FALSE	FALSE
CD52	CD64	CD52/CD64	1813156	0.362048	0.0650784	1	0	TRUE	FALSE	FALSE	FALSE	FALSE
CD52	CD69	CD52/CD69	2410967	0.190875	-0.132512	1	0	FALSE	FALSE	FALSE	FALSE	FALSE
CD52	CD71	CD52/CD71	2480726	0.0041425	-0.294092	1	0	FALSE	FALSE	FALSE	FALSE	FALSE
CD52	CD72	CD52/CD72	2429891	0.0108755	-0.260717	1	0	FALSE	FALSE	FALSE	FALSE	FALSE
CD52	CD8	CD52/CD8	2405730	0.233674	-0.120141	1	0	FALSE	FALSE	FALSE	FALSE	FALSE
CD52	CD54	CD52/CD54	2511607	0.000374702	-0.361282	1	0	FALSE	FALSE	FALSE	FALSE	FALSE
CD37	CD8	CD37/CD8	2453891	0.0242375	-0.316906	1	0	FALSE	FALSE	FALSE	FALSE	FALSE
CD37	CD71	CD37/CD71	2482595	0.00379484	-0.417367	1	0	FALSE	FALSE	FALSE	FALSE	FALSE
CD37	CD64	CD37/CD64	1959511	0.00257759	-0.317053	1	0	FALSE	FALSE	FALSE	FALSE	FALSE
CD32	CD37	CD32/CD37	2490201	0.00179963	-0.390235	1	0	FALSE	FALSE	FALSE	FALSE	FALSE
CD32	CD36	CD32/CD36	2373285	0.364614	-0.0790444	1	0	FALSE	FALSE	FALSE	FALSE	FALSE
CD32	CD35	CD32/CD35	2218729	0.0553324	-0.141116	1	0	FALSE	FALSE	FALSE	FALSE	FALSE
CD32	CD337	CD32/CD337	2385852	0.236473	-0.11113	1	0	FALSE	FALSE	FALSE	FALSE	FALSE
CD32	CD33	CD32/CD33	2140780	0.126685	-0.106595	1	0	FALSE	FALSE	FALSE	FALSE	FALSE
CD32	CD328	CD32/CD328	2394918	0.149733	-0.121303	1	0	FALSE	FALSE	FALSE	FALSE	FALSE
CD314	mIgG2b	CD314/mIgG2b	2442084	0.0353867	-0.213222	1	0	FALSE	FALSE	FALSE	TRUE	FALSE
CD314	mIgG2a	CD314/mIgG2a	2477566	0.00469324	-0.30176	1	0	FALSE	FALSE	FALSE	TRUE	FALSE
CD314	mIgG1	CD314/mIgG1	2356980	0.493357	-0.0626315	1	0	FALSE	FALSE	FALSE	TRUE	FALSE
CD314	TCRVb5	CD314/TCRVb5	2407574	0.201823	-0.132934	1	0	FALSE	FALSE	FALSE	FALSE	FALSE
CD314	CD86	CD314/CD86	2497238	0.00108632	-0.351248	1	0	FALSE	FALSE	FALSE	FALSE	FALSE
CD314	CD84	CD314/CD84	2424752	0.0968142	-0.176663	1	0	FALSE	FALSE	FALSE	FALSE	FALSE
CD314	CD64	CD314/CD64	1952387	0.00476811	-0.234155	1	0	FALSE	FALSE	FALSE	FALSE	FALSE
CD314	CD62P	CD314/CD62P	2247263	0.00156038	-0.27915	1	0	FALSE	FALSE	FALSE	FALSE	FALSE
CD314	CD54	CD314/CD54	2491559	0.00168833	-0.334965	1	0	FALSE	FALSE	FALSE	FALSE	FALSE
CD314	CD53	CD314/CD53	2472877	0.00396962	-0.314609	1	0	FALSE	FALSE	FALSE	FALSE	FALSE
CD314	CD52	CD314/CD52	2410564	0.179196	-0.141084	1	0	FALSE	FALSE	FALSE	FALSE	FALSE
CD29	mIgG2a	CD29/mIgG2a	2349412	0.527987	-0.0596994	1	0	FALSE	FALSE	FALSE	TRUE	FALSE
CD29	mIgG2b	CD29/mIgG2b	2394930	0.0841125	-0.146296	1	0	FALSE	FALSE	FALSE	TRUE	FALSE
CD314	CD32	CD314/CD32	2506681	0.000407169	-0.347766	1	0	FALSE	FALSE	FALSE	FALSE	FALSE
CD314	CD328	CD314/CD328	2420563	0.0447985	-0.189916	1	0	FALSE	FALSE	FALSE	FALSE	FALSE
CD314	CD33	CD314/CD33	2140950	0.140861	-0.127476	1	0	FALSE	FALSE	FALSE	FALSE	FALSE
CD314	CD35	CD314/CD35	2168824	0.482992	-0.0627986	1	0	FALSE	FALSE	FALSE	FALSE	FALSE
CD32	CD38	CD32/CD38	2504671	0.000570907	-0.382643	1	0	FALSE	FALSE	FALSE	FALSE	FALSE
CD314	CD36	CD314/CD36	2418645	0.0553457	-0.194005	1	0	FALSE	FALSE	FALSE	FALSE	FALSE
CD314	CD40	CD314/CD40	2499259	0.00092518	-0.359852	1	0	FALSE	FALSE	FALSE	FALSE	FALSE
CD314	CD41	CD314/CD41	2428889	0.0820119	-0.184371	1	0	FALSE	FALSE	FALSE	FALSE	FALSE
CD314	CD43	CD314/CD43	2485168	0.00272364	-0.328427	1	0	FALSE	FALSE	FALSE	FALSE	FALSE
CD314	CD45RA	CD314/CD45RA	2391770	0.335005	-0.0978504	1	0	FALSE	FALSE	FALSE	FALSE	FALSE
CD314	CD45RB	CD314/CD45RB	2466432	0.00801271	-0.277032	1	0	FALSE	FALSE	FALSE	FALSE	FALSE
CD314	CD50	CD314/CD50	2436867	0.0551759	-0.218292	1	0	FALSE	FALSE	FALSE	FALSE	FALSE
CD314	CD4	CD314/CD4	2476538	0.00150587	-0.325308	1	0	FALSE	FALSE	FALSE	FALSE	FALSE
CD29	mIgG1	CD29/mIgG1	2326002	0.511098	-0.0471489	1	0	FALSE	FALSE	FALSE	TRUE	FALSE
CD32	CD4	CD32/CD4	2493918	0.000348144	-0.32576	1	0	FALSE	FALSE	FALSE	FALSE	FALSE
CD32	CD41	CD32/CD41	2440510	0.0444199	-0.203829	1	0	FALSE	FALSE	FALSE	FALSE	FALSE
CD328	CD49D	CD328/CD49D	2452373	0.00741695	-0.287885	1	0	FALSE	FALSE	FALSE	FALSE	FALSE
CD328	CD47	CD328/CD47	2399836	0.13475	-0.159148	1	0	FALSE	FALSE	FALSE	FALSE	FALSE
CD328	CD45RB	CD328/CD45RB	2357538	0.53833	-0.0553403	1	0	FALSE	FALSE	FALSE	FALSE	FALSE
CD328	CD44	CD328/CD44	2490355	0.00041247	-0.348654	1	0	FALSE	FALSE	FALSE	FALSE	FALSE
CD328	CD43	CD328/CD43	2403867	0.112668	-0.163319	1	0	FALSE	FALSE	FALSE	FALSE	FALSE
CD328	CD41	CD328/CD41	2379227	0.302069	-0.0980235	1	0	FALSE	FALSE	FALSE	FALSE	FALSE
CD328	CD40	CD328/CD40	2439813	0.0166219	-0.237396	1	0	FALSE	FALSE	FALSE	FALSE	FALSE
CD328	CD4	CD328/CD4	2369608	0.240126	-0.100633	1	0	FALSE	FALSE	FALSE	FALSE	FALSE
CD328	CD38	CD328/CD38	2468551	0.0023543	-0.331355	1	0	FALSE	FALSE	FALSE	FALSE	FALSE
CD328	CD37	CD328/CD37	2450709	0.0082885	-0.31874	1	0	FALSE	FALSE	FALSE	FALSE	FALSE
CD328	CD36	CD328/CD36	2383409	0.125685	-0.12089	1	0	FALSE	FALSE	FALSE	FALSE	FALSE
CD328	CD35	CD328/CD35	2146916	0.606017	-0.0312772	1	0	FALSE	FALSE	FALSE	FALSE	FALSE
CD328	CD337	CD328/CD337	2373110	0.196322	-0.10919	1	0	FALSE	FALSE	FALSE	FALSE	FALSE
CD328	CD33	CD328/CD33	2090884	0.557011	-0.0357195	1	0	FALSE	FALSE	FALSE	FALSE	FALSE
CD32	mIgG2b	CD32/mIgG2b	2422018	0.0985312	-0.156802	1	0	FALSE	FALSE	FALSE	TRUE	FALSE
CD32	mIgG2a	CD32/mIgG2a	2413208	0.161665	-0.141472	1	0	FALSE	FALSE	FALSE	TRUE	FALSE
CD32	mIgG1	CD32/mIgG1	2421662	0.0311595	-0.182314	1	0	FALSE	FALSE	FALSE	TRUE	FALSE
CD32	CD45RA	CD32/CD45RA	2346649	0.971982	0.00321091	1	0	TRUE	FALSE	FALSE	FALSE	FALSE
CD32	CD45RB	CD32/CD45RB	2402858	0.215071	-0.118051	1	0	FALSE	FALSE	FALSE	FALSE	FALSE
CD32	CD47	CD32/CD47	2483412	0.00298175	-0.328312	1	0	FALSE	FALSE	FALSE	FALSE	FALSE
CD32	CD49D	CD32/CD49D	2481692	0.00337715	-0.327636	1	0	FALSE	FALSE	FALSE	FALSE	FALSE
CD32	CD5	CD32/CD5	2409916	0.133549	-0.151494	1	0	FALSE	FALSE	FALSE	FALSE	FALSE
CD32	CD50	CD32/CD50	2510322	0.000355	-0.380017	1	0	FALSE	FALSE	FALSE	FALSE	FALSE
CD32	CD40	CD32/CD40	2425591	0.0936517	-0.176316	1	0	FALSE	FALSE	FALSE	FALSE	FALSE
CD32	CD52	CD32/CD52	2402803	0.237781	-0.112234	1	0	FALSE	FALSE	FALSE	FALSE	FALSE
CD32	CD62P	CD32/CD62P	2215207	0.0164438	-0.175232	1	0	FALSE	FALSE	FALSE	FALSE	FALSE
CD32	CD64	CD32/CD64	1918337	0.0492566	-0.130008	1	0	FALSE	FALSE	FALSE	FALSE	FALSE
CD32	CD7	CD32/CD7	2500342	0.000813225	-0.353073	1	0	FALSE	FALSE	FALSE	FALSE	FALSE
CD32	CD72	CD32/CD72	2464876	0.000757544	-0.329994	1	0	FALSE	FALSE	FALSE	FALSE	FALSE
CD32	CD9	CD32/CD9	2425470	0.088849	-0.17465	1	0	FALSE	FALSE	FALSE	FALSE	FALSE
CD32	TCRVb5	CD32/TCRVb5	2354369	0.922667	-0.00942035	1	0	FALSE	FALSE	FALSE	FALSE	FALSE
CD32	CD53	CD32/CD53	2463158	0.00748884	-0.273871	1	0	FALSE	FALSE	FALSE	FALSE	FALSE
CD328	CD5	CD328/CD5	2439824	0.0101039	-0.240779	1	0	FALSE	FALSE	FALSE	FALSE	FALSE
CD29	TCRVb5	CD29/TCRVb5	2403575	0.0619258	-0.168714	1	0	FALSE	FALSE	FALSE	FALSE	FALSE
CD29	CD84	CD29/CD84	2384340	0.15191	-0.137906	1	0	FALSE	FALSE	FALSE	FALSE	FALSE
CD279	CD84	CD279/CD84	2337477	0.550815	-0.058282	1	0	FALSE	FALSE	FALSE	FALSE	FALSE
CD279	CD69	CD279/CD69	2387511	0.0862546	-0.174874	1	0	FALSE	FALSE	FALSE	FALSE	FALSE
CD279	CD64	CD279/CD64	1922280	0.00583104	-0.158893	1	0	FALSE	FALSE	FALSE	FALSE	FALSE
CD279	CD62P	CD279/CD62P	2073029	0.830547	0.0131393	1	0	TRUE	FALSE	FALSE	FALSE	FALSE
CD279	CD54	CD279/CD54	2469785	0.000346332	-0.37766	1	0	FALSE	FALSE	FALSE	FALSE	FALSE
CD279	CD53	CD279/CD53	2433093	0.00366039	-0.295717	1	0	FALSE	FALSE	FALSE	FALSE	FALSE
CD279	CD52	CD279/CD52	2382595	0.10564	-0.147389	1	0	FALSE	FALSE	FALSE	FALSE	FALSE
CD279	CD50	CD279/CD50	2370029	0.186917	-0.137558	1	0	FALSE	FALSE	FALSE	FALSE	FALSE
CD279	CD5	CD279/CD5	2323837	0.654906	-0.043605	1	0	FALSE	FALSE	FALSE	FALSE	FALSE
CD279	CD49D	CD279/CD49D	2459699	0.000809255	-0.363725	1	0	FALSE	FALSE	FALSE	FALSE	FALSE
CD279	CD45RB	CD279/CD45RB	2365021	0.20109	-0.116365	1	0	FALSE	FALSE	FALSE	FALSE	FALSE
CD279	CD45RA	CD279/CD45RA	2422008	0.0106851	-0.22234	1	0	FALSE	FALSE	FALSE	FALSE	FALSE
CD279	CD43	CD279/CD43	2356840	0.307161	-0.109917	1	0	FALSE	FALSE	FALSE	FALSE	FALSE
CD279	CD41	CD279/CD41	2284512	0.537852	0.0597614	1	0	TRUE	FALSE	FALSE	FALSE	FALSE
CD279	CD40	CD279/CD40	2429612	0.00761835	-0.268949	1	0	FALSE	FALSE	FALSE	FALSE	FALSE
CD279	CD4	CD279/CD4	2397613	0.0217106	-0.207564	1	0	FALSE	FALSE	FALSE	FALSE	FALSE
CD279	CD3E	CD279/CD3E	2470084	0.000337473	-0.362027	1	0	FALSE	FALSE	FALSE	FALSE	FALSE
CD278	CD9	CD278/CD9	2219368	0.473073	-0.0637409	1	0	FALSE	FALSE	FALSE	FALSE	FALSE
CD278	HLA-ABC	CD278/HLA-ABC	2274722	0.0457515	-0.188268	1	0	FALSE	FALSE	FALSE	FALSE	FALSE
CD278	TCRVb5	CD278/TCRVb5	2174623	0.723076	0.0305084	1	0	TRUE	FALSE	FALSE	FALSE	FALSE
CD278	mIgG1	CD278/mIgG1	2168643	0.95815	-0.0034146	1	0	FALSE	FALSE	FALSE	TRUE	FALSE
CD278	mIgG2a	CD278/mIgG2a	2134685	0.189488	0.117897	1	0	TRUE	FALSE	FALSE	TRUE	FALSE
CD278	mIgG2b	CD278/mIgG2b	2204377	0.685499	-0.0320154	1	0	FALSE	FALSE	FALSE	TRUE	FALSE
CD279	CD86	CD279/CD86	2446640	0.00225817	-0.302489	1	0	FALSE	FALSE	FALSE	FALSE	FALSE
CD279	CD29	CD279/CD29	2270063	0.813528	0.0179125	1	0	TRUE	FALSE	FALSE	FALSE	FALSE
CD279	CD32	CD279/CD32	2365803	0.20077	-0.111286	1	0	FALSE	FALSE	FALSE	FALSE	FALSE
CD279	CD328	CD279/CD328	2290643	0.914984	0.0083307	1	0	TRUE	FALSE	FALSE	FALSE	FALSE
CD279	CD33	CD279/CD33	2114071	0.117562	-0.0989044	1	0	FALSE	FALSE	FALSE	FALSE	FALSE
CD279	CD337	CD279/CD337	2324756	0.490382	-0.06144	1	0	FALSE	FALSE	FALSE	FALSE	FALSE
CD279	CD35	CD279/CD35	2131469	0.590781	-0.0335224	1	0	FALSE	FALSE	FALSE	FALSE	FALSE
CD279	CD36	CD279/CD36	2360509	0.134865	-0.124442	1	0	FALSE	FALSE	FALSE	FALSE	FALSE
CD279	CD314	CD279/CD314	2301163	0.845043	0.019111	1	0	TRUE	FALSE	FALSE	FALSE	FALSE
CD29	CD9	CD29/CD9	2399718	0.0728611	-0.168901	1	0	FALSE	FALSE	FALSE	FALSE	FALSE
CD279	TCRVb5	CD279/TCRVb5	2371620	0.170809	-0.130464	1	0	FALSE	FALSE	FALSE	FALSE	FALSE
CD279	mIgG2a	CD279/mIgG2a	2416716	0.0174727	-0.229713	1	0	FALSE	FALSE	FALSE	TRUE	FALSE
CD29	CD8	CD29/CD8	2412477	0.0400021	-0.212527	1	0	FALSE	FALSE	FALSE	FALSE	FALSE
CD29	CD72	CD29/CD72	2339687	0.226253	-0.108538	1	0	FALSE	FALSE	FALSE	FALSE	FALSE
CD29	CD71	CD29/CD71	2403425	0.0643815	-0.19068	1	0	FALSE	FALSE	FALSE	FALSE	FALSE
CD29	CD7	CD29/CD7	2397899	0.0845507	-0.170784	1	0	FALSE	FALSE	FALSE	FALSE	FALSE
CD29	CD69	CD29/CD69	2454491	0.00268657	-0.295906	1	0	FALSE	FALSE	FALSE	FALSE	FALSE
CD29	CD64	CD29/CD64	1815472	0.756743	0.016898	1	0	TRUE	FALSE	FALSE	FALSE	FALSE
CD29	CD62P	CD29/CD62P	2171282	0.0462383	-0.123866	1	0	FALSE	FALSE	FALSE	FALSE	FALSE
CD29	CD55	CD29/CD55	2449641	0.00382691	-0.298622	1	0	FALSE	FALSE	FALSE	FALSE	FALSE
CD29	CD54	CD29/CD54	2468803	0.000886244	-0.343169	1	0	FALSE	FALSE	FALSE	FALSE	FALSE
CD29	CD53	CD29/CD53	2374344	0.177572	-0.133058	1	0	FALSE	FALSE	FALSE	FALSE	FALSE
CD29	CD52	CD29/CD52	2416623	0.0306771	-0.190042	1	0	FALSE	FALSE	FALSE	FALSE	FALSE
CD29	CD50	CD29/CD50	2337545	0.71632	-0.0381	1	0	FALSE	FALSE	FALSE	FALSE	FALSE
CD29	CD5	CD29/CD5	2372447	0.185039	-0.124195	1	0	FALSE	FALSE	FALSE	FALSE	FALSE
CD29	CD49D	CD29/CD49D	2396952	0.088473	-0.183227	1	0	FALSE	FALSE	FALSE	FALSE	FALSE
CD29	CD47	CD29/CD47	2427973	0.0162482	-0.256393	1	0	FALSE	FALSE	FALSE	FALSE	FALSE
CD29	CD45RA	CD29/CD45RA	2354599	0.422101	-0.0688833	1	0	FALSE	FALSE	FALSE	FALSE	FALSE
CD29	CD44	CD29/CD44	2434920	0.0104671	-0.252262	1	0	FALSE	FALSE	FALSE	FALSE	FALSE
CD279	mIgG2b	CD279/mIgG2b	2307189	0.971969	0.00313862	1	0	TRUE	FALSE	FALSE	TRUE	FALSE
CD29	CD314	CD29/CD314	2397920	0.0767196	-0.167511	1	0	FALSE	FALSE	FALSE	FALSE	FALSE
CD29	CD32	CD29/CD32	2456020	0.00198305	-0.258479	1	0	FALSE	FALSE	FALSE	FALSE	FALSE
CD29	CD328	CD29/CD328	2402220	0.0226897	-0.170409	1	0	FALSE	FALSE	FALSE	FALSE	FALSE
CD29	CD33	CD29/CD33	2099131	0.262584	-0.0649801	1	0	FALSE	FALSE	FALSE	FALSE	FALSE
CD29	CD337	CD29/CD337	2315094	0.80367	-0.0216495	1	0	FALSE	FALSE	FALSE	FALSE	FALSE
CD279	mIgG1	CD279/mIgG1	2330233	0.389385	-0.0654896	1	0	FALSE	FALSE	FALSE	TRUE	FALSE
CD29	CD35	CD29/CD35	2077152	0.395617	0.0539906	1	0	TRUE	FALSE	FALSE	FALSE	FALSE
CD29	CD37	CD29/CD37	2395516	0.0946991	-0.192712	1	0	FALSE	FALSE	FALSE	FALSE	FALSE
CD29	CD38	CD29/CD38	2471507	0.000710877	-0.368986	1	0	FALSE	FALSE	FALSE	FALSE	FALSE
CD29	CD4	CD29/CD4	2372096	0.132991	-0.124872	1	0	FALSE	FALSE	FALSE	FALSE	FALSE
CD29	CD40	CD29/CD40	2392088	0.110984	-0.160383	1	0	FALSE	FALSE	FALSE	FALSE	FALSE
CD29	CD41	CD29/CD41	2312187	0.834736	0.0201047	1	0	TRUE	FALSE	FALSE	FALSE	FALSE
CD29	CD43	CD29/CD43	2391784	0.112529	-0.161306	1	0	FALSE	FALSE	FALSE	FALSE	FALSE
CD29	CD36	CD29/CD36	2309647	0.897273	-0.0102116	1	0	FALSE	FALSE	FALSE	FALSE	FALSE
CD162	CD49D	CD162/CD49D	2429420	0.087907	-0.206075	1	0	FALSE	FALSE	FALSE	FALSE	FALSE
CD328	CD50	CD328/CD50	2436949	0.0197778	-0.234302	1	0	FALSE	FALSE	FALSE	FALSE	FALSE
CD328	CD53	CD328/CD53	2359527	0.457839	-0.0722217	1	0	FALSE	FALSE	FALSE	FALSE	FALSE
CD35	mIgG2b	CD35/mIgG2b	2212227	0.0760464	-0.13153	1	0	FALSE	FALSE	FALSE	TRUE	FALSE
CD35	mIgG2a	CD35/mIgG2a	2182421	0.324983	-0.0864173	1	0	FALSE	FALSE	FALSE	TRUE	FALSE
CD35	mIgG1	CD35/mIgG1	2220018	0.0155345	-0.139662	1	0	FALSE	FALSE	FALSE	TRUE	FALSE
CD35	TCRVb5	CD35/TCRVb5	2175196	0.409587	-0.0666258	1	0	FALSE	FALSE	FALSE	FALSE	FALSE
CD35	CD9	CD35/CD9	2223589	0.0450437	-0.157528	1	0	FALSE	FALSE	FALSE	FALSE	FALSE
CD35	CD86	CD35/CD86	2283793	0.000616469	-0.317275	1	0	FALSE	FALSE	FALSE	FALSE	FALSE
CD35	CD84	CD35/CD84	2269611	0.00195025	-0.275999	1	0	FALSE	FALSE	FALSE	FALSE	FALSE
CD35	CD8	CD35/CD8	2275487	0.00126263	-0.313246	1	0	FALSE	FALSE	FALSE	FALSE	FALSE
CD35	CD72	CD35/CD72	2216427	0.00986336	-0.195893	1	0	FALSE	FALSE	FALSE	FALSE	FALSE
CD35	CD71	CD35/CD71	2227982	0.0374422	-0.199143	1	0	FALSE	FALSE	FALSE	FALSE	FALSE
CD35	CD7	CD35/CD7	2277466	0.00106799	-0.318158	1	0	FALSE	FALSE	FALSE	FALSE	FALSE
CD35	CD69	CD35/CD69	2227291	0.0389914	-0.192913	1	0	FALSE	FALSE	FALSE	FALSE	FALSE
CD35	CD64	CD35/CD64	1750369	0.172854	-0.0561287	1	0	FALSE	FALSE	FALSE	FALSE	FALSE
CD35	CD62P	CD35/CD62P	1904750	0.453832	0.0341083	1	0	TRUE	FALSE	FALSE	FALSE	FALSE
CD35	CD53	CD35/CD53	2195541	0.144255	-0.126032	1	0	FALSE	FALSE	FALSE	FALSE	FALSE
CD35	CD52	CD35/CD52	2233383	0.0260477	-0.170063	1	0	FALSE	FALSE	FALSE	FALSE	FALSE
CD35	CD50	CD35/CD50	2203415	0.136332	-0.143711	1	0	FALSE	FALSE	FALSE	FALSE	FALSE
CD337	mIgG1	CD337/mIgG1	2353000	0.343413	-0.0778877	1	0	FALSE	FALSE	FALSE	TRUE	FALSE
CD337	mIgG2a	CD337/mIgG2a	2408122	0.10328	-0.163532	1	0	FALSE	FALSE	FALSE	TRUE	FALSE
CD337	mIgG2b	CD337/mIgG2b	2338461	0.895408	-0.0123337	1	0	FALSE	FALSE	FALSE	TRUE	FALSE
CD35	CD36	CD35/CD36	2239783	0.00625819	-0.186136	1	0	FALSE	FALSE	FALSE	FALSE	FALSE
CD35	CD37	CD35/CD37	2260162	0.00429729	-0.321383	1	0	FALSE	FALSE	FALSE	FALSE	FALSE
CD35	CD3E	CD35/CD3E	2276386	0.00117047	-0.314107	1	0	FALSE	FALSE	FALSE	FALSE	FALSE
CD36	CD37	CD36/CD37	2396099	0.172381	-0.172872	1	0	FALSE	FALSE	FALSE	FALSE	FALSE
CD35	CD4	CD35/CD4	2217080	0.0324331	-0.150207	1	0	FALSE	FALSE	FALSE	FALSE	FALSE
CD35	CD41	CD35/CD41	2191228	0.231598	-0.102932	1	0	FALSE	FALSE	FALSE	FALSE	FALSE
CD35	CD43	CD35/CD43	2226057	0.0418936	-0.198976	1	0	FALSE	FALSE	FALSE	FALSE	FALSE
CD35	CD45RA	CD35/CD45RA	2189407	0.226353	-0.086116	1	0	FALSE	FALSE	FALSE	FALSE	FALSE
CD35	CD47	CD35/CD47	2257729	0.00515938	-0.277734	1	0	FALSE	FALSE	FALSE	FALSE	FALSE
CD35	CD49D	CD35/CD49D	2247907	0.0104522	-0.250495	1	0	FALSE	FALSE	FALSE	FALSE	FALSE
CD35	CD5	CD35/CD5	2134924	0.987614	-0.00143486	1	0	FALSE	FALSE	FALSE	FALSE	FALSE
CD35	CD40	CD35/CD40	2235381	0.0238833	-0.207948	1	0	FALSE	FALSE	FALSE	FALSE	FALSE
CD337	TCRVb5	CD337/TCRVb5	2445219	0.0132535	-0.25036	1	0	FALSE	FALSE	FALSE	FALSE	FALSE
CD36	CD38	CD36/CD38	2388466	0.232893	-0.131223	1	0	FALSE	FALSE	FALSE	FALSE	FALSE
CD36	CD40	CD36/CD40	2386926	0.246739	-0.11731	1	0	FALSE	FALSE	FALSE	FALSE	FALSE
CD37	CD62P	CD37/CD62P	2247544	0.00178538	-0.348629	1	0	FALSE	FALSE	FALSE	FALSE	FALSE
CD37	CD52	CD37/CD52	2392932	0.365511	-0.113217	1	0	FALSE	FALSE	FALSE	FALSE	FALSE
CD37	CD45RA	CD37/CD45RA	2473382	0.00604572	-0.348132	1	0	FALSE	FALSE	FALSE	FALSE	FALSE
CD37	CD41	CD37/CD41	2496869	0.00131045	-0.420812	1	0	FALSE	FALSE	FALSE	FALSE	FALSE
CD37	CD4	CD37/CD4	2222092	0.0095762	0.342793	1	0	TRUE	FALSE	FALSE	FALSE	FALSE
CD36	mIgG2b	CD36/mIgG2b	2372610	0.365363	-0.0812563	1	0	FALSE	FALSE	FALSE	TRUE	FALSE
CD36	mIgG2a	CD36/mIgG2a	2426386	0.0407855	-0.202754	1	0	FALSE	FALSE	FALSE	TRUE	FALSE
CD36	mIgG1	CD36/mIgG1	2379763	0.118619	-0.123852	1	0	FALSE	FALSE	FALSE	TRUE	FALSE
CD36	TCRVb5	CD36/TCRVb5	2418009	0.0613029	-0.181038	1	0	FALSE	FALSE	FALSE	FALSE	FALSE
CD36	CD9	CD36/CD9	2420930	0.0510552	-0.192283	1	0	FALSE	FALSE	FALSE	FALSE	FALSE
CD36	CD86	CD36/CD86	2455924	0.00672891	-0.279031	1	0	FALSE	FALSE	FALSE	FALSE	FALSE
CD36	CD84	CD36/CD84	2380937	0.299541	-0.100502	1	0	FALSE	FALSE	FALSE	FALSE	FALSE
CD36	CD8	CD36/CD8	2425275	0.0433088	-0.197878	1	0	FALSE	FALSE	FALSE	FALSE	FALSE
CD36	CD72	CD36/CD72	2297222	0.908774	0.0113777	1	0	TRUE	FALSE	FALSE	FALSE	FALSE
CD36	CD71	CD36/CD71	2416683	0.0676249	-0.189962	1	0	FALSE	FALSE	FALSE	FALSE	FALSE
CD36	CD7	CD36/CD7	2468446	0.00277545	-0.292788	1	0	FALSE	FALSE	FALSE	FALSE	FALSE
CD36	CD69	CD36/CD69	2408745	0.0991509	-0.166305	1	0	FALSE	FALSE	FALSE	FALSE	FALSE
CD36	CD41	CD36/CD41	2389252	0.226043	-0.121586	1	0	FALSE	FALSE	FALSE	FALSE	FALSE
CD36	CD43	CD36/CD43	2435030	0.0250847	-0.240513	1	0	FALSE	FALSE	FALSE	FALSE	FALSE
CD36	CD44	CD36/CD44	2490189	0.000500402	-0.326961	1	0	FALSE	FALSE	FALSE	FALSE	FALSE
CD36	CD45RA	CD36/CD45RA	2384168	0.255229	-0.10537	1	0	FALSE	FALSE	FALSE	FALSE	FALSE
CD36	CD45RB	CD36/CD45RB	2430921	0.0263857	-0.203164	1	0	FALSE	FALSE	FALSE	FALSE	FALSE
CD36	CD47	CD36/CD47	2421313	0.0534064	-0.212601	1	0	FALSE	FALSE	FALSE	FALSE	FALSE
CD36	CD4	CD36/CD4	2414888	0.0313627	-0.196941	1	0	FALSE	FALSE	FALSE	FALSE	FALSE
CD36	CD49D	CD36/CD49D	2332435	0.946506	0.0072854	1	0	TRUE	FALSE	FALSE	FALSE	FALSE
CD36	CD50	CD36/CD50	2338906	0.937505	-0.00844393	1	0	FALSE	FALSE	FALSE	FALSE	FALSE
CD36	CD52	CD36/CD52	2373138	0.388693	-0.0805246	1	0	FALSE	FALSE	FALSE	FALSE	FALSE
CD36	CD53	CD36/CD53	2338028	0.832811	-0.0212609	1	0	FALSE	FALSE	FALSE	FALSE	FALSE
CD36	CD54	CD36/CD54	2417121	0.0661586	-0.189091	1	0	FALSE	FALSE	FALSE	FALSE	FALSE
CD36	CD62P	CD36/CD62P	2202099	0.0162617	-0.16043	1	0	FALSE	FALSE	FALSE	FALSE	FALSE
CD36	CD64	CD36/CD64	1925816	0.0151697	-0.142519	1	0	FALSE	FALSE	FALSE	FALSE	FALSE
CD36	CD5	CD36/CD5	2432785	0.017977	-0.235598	1	0	FALSE	FALSE	FALSE	FALSE	FALSE
CD328	CD52	CD328/CD52	2398807	0.137183	-0.132981	1	0	FALSE	FALSE	FALSE	FALSE	FALSE
CD337	CD9	CD337/CD9	2328697	0.897604	0.0132927	1	0	TRUE	FALSE	FALSE	FALSE	FALSE
CD337	CD72	CD337/CD72	2391383	0.0403645	-0.200317	1	0	FALSE	FALSE	FALSE	FALSE	FALSE
CD33	CD50	CD33/CD50	2200093	0.00337857	-0.295297	1	0	FALSE	FALSE	FALSE	FALSE	FALSE
CD33	CD5	CD33/CD5	2079845	0.887607	-0.0121259	1	0	FALSE	FALSE	FALSE	FALSE	FALSE
CD33	CD49D	CD33/CD49D	2178564	0.0163895	-0.242539	1	0	FALSE	FALSE	FALSE	FALSE	FALSE
CD33	CD47	CD33/CD47	2167419	0.0335618	-0.22961	1	0	FALSE	FALSE	FALSE	FALSE	FALSE
CD33	CD45RB	CD33/CD45RB	2168351	0.0261936	-0.177477	1	0	FALSE	FALSE	FALSE	FALSE	FALSE
CD33	CD45RA	CD33/CD45RA	2084895	0.893823	-0.00976972	1	0	FALSE	FALSE	FALSE	FALSE	FALSE
CD33	CD45	CD33/CD45	2214824	0.000986776	-0.338503	1	0	FALSE	FALSE	FALSE	FALSE	FALSE
CD33	CD43	CD33/CD43	2174094	0.0220272	-0.231569	1	0	FALSE	FALSE	FALSE	FALSE	FALSE
CD33	CD41	CD33/CD41	2155834	0.0658241	-0.156045	1	0	FALSE	FALSE	FALSE	FALSE	FALSE
CD33	CD40	CD33/CD40	2160986	0.049222	-0.179093	1	0	FALSE	FALSE	FALSE	FALSE	FALSE
CD33	CD4	CD33/CD4	2205869	0.000655434	-0.241645	1	0	FALSE	FALSE	FALSE	FALSE	FALSE
CD33	CD3E	CD33/CD3E	2212675	0.00118995	-0.315612	1	0	FALSE	FALSE	FALSE	FALSE	FALSE
CD33	CD37	CD33/CD37	2214353	0.00102834	-0.357638	1	0	FALSE	FALSE	FALSE	FALSE	FALSE
CD33	CD36	CD33/CD36	2161327	0.0188464	-0.156419	1	0	FALSE	FALSE	FALSE	FALSE	FALSE
CD33	CD35	CD33/CD35	1987904	0.0137143	-0.112645	1	0	FALSE	FALSE	FALSE	FALSE	FALSE
CD33	CD337	CD33/CD337	2153532	0.036044	-0.147144	1	0	FALSE	FALSE	FALSE	FALSE	FALSE
CD328	mIgG2b	CD328/mIgG2b	2252182	0.0783569	0.154707	1	0	TRUE	FALSE	FALSE	TRUE	FALSE
CD328	CD54	CD328/CD54	2475895	0.00134277	-0.33172	1	0	FALSE	FALSE	FALSE	FALSE	FALSE
CD328	CD55	CD328/CD55	2482506	0.000792502	-0.349884	1	0	FALSE	FALSE	FALSE	FALSE	FALSE
CD328	CD62P	CD328/CD62P	2123844	0.647828	-0.0290173	1	0	FALSE	FALSE	FALSE	FALSE	FALSE
CD328	CD64	CD328/CD64	1849692	0.655594	-0.0244614	1	0	FALSE	FALSE	FALSE	FALSE	FALSE
CD328	CD69	CD328/CD69	2470618	0.00201533	-0.306056	1	0	FALSE	FALSE	FALSE	FALSE	FALSE
CD328	CD7	CD328/CD7	2441668	0.0148221	-0.247363	1	0	FALSE	FALSE	FALSE	FALSE	FALSE
CD33	CD52	CD33/CD52	2096157	0.702111	-0.0283854	1	0	FALSE	FALSE	FALSE	FALSE	FALSE
CD328	CD71	CD328/CD71	2424764	0.0397421	-0.208196	1	0	FALSE	FALSE	FALSE	FALSE	FALSE
CD328	CD8	CD328/CD8	2442467	0.0141013	-0.25124	1	0	FALSE	FALSE	FALSE	FALSE	FALSE
CD328	CD84	CD328/CD84	2442648	0.0134041	-0.239763	1	0	FALSE	FALSE	FALSE	FALSE	FALSE
CD328	CD9	CD328/CD9	2413093	0.0684885	-0.164382	1	0	FALSE	FALSE	FALSE	FALSE	FALSE
CD328	TCRVb5	CD328/TCRVb5	2380321	0.284438	-0.0986131	1	0	FALSE	FALSE	FALSE	FALSE	FALSE
CD328	mIgG1	CD328/mIgG1	2403295	0.0333964	-0.156233	1	0	FALSE	FALSE	FALSE	TRUE	FALSE
CD328	mIgG2a	CD328/mIgG2a	2390709	0.196944	-0.12168	1	0	FALSE	FALSE	FALSE	TRUE	FALSE
CD328	CD72	CD328/CD72	2383891	0.0514022	-0.182746	1	0	FALSE	FALSE	FALSE	FALSE	FALSE
CD337	CD84	CD337/CD84	2421190	0.0527722	-0.203528	1	0	FALSE	FALSE	FALSE	FALSE	FALSE
CD33	CD53	CD33/CD53	2199103	0.00234362	-0.265632	1	0	FALSE	FALSE	FALSE	FALSE	FALSE
CD33	CD55	CD33/CD55	2195972	0.00466363	-0.291086	1	0	FALSE	FALSE	FALSE	FALSE	FALSE
CD337	CD71	CD337/CD71	2449271	0.0106536	-0.267119	1	0	FALSE	FALSE	FALSE	FALSE	FALSE
CD337	CD69	CD337/CD69	2471283	0.00229974	-0.315212	1	0	FALSE	FALSE	FALSE	FALSE	FALSE
CD337	CD64	CD337/CD64	1851742	0.702861	-0.0249867	1	0	FALSE	FALSE	FALSE	FALSE	FALSE
CD337	CD62P	CD337/CD62P	2201623	0.0178508	-0.168143	1	0	FALSE	FALSE	FALSE	FALSE	FALSE
CD337	CD53	CD337/CD53	2452113	0.00550543	-0.285136	1	0	FALSE	FALSE	FALSE	FALSE	FALSE
CD337	CD52	CD337/CD52	2352174	0.699871	-0.0374421	1	0	FALSE	FALSE	FALSE	FALSE	FALSE
CD337	CD50	CD337/CD50	2423373	0.0486233	-0.214202	1	0	FALSE	FALSE	FALSE	FALSE	FALSE
CD337	CD5	CD337/CD5	2398991	0.109852	-0.162285	1	0	FALSE	FALSE	FALSE	FALSE	FALSE
CD337	CD49D	CD337/CD49D	2462973	0.00421277	-0.324302	1	0	FALSE	FALSE	FALSE	FALSE	FALSE
CD337	CD47	CD337/CD47	2467925	0.00294851	-0.325589	1	0	FALSE	FALSE	FALSE	FALSE	FALSE
CD337	CD45RB	CD337/CD45RB	2428345	0.0310572	-0.21072	1	0	FALSE	FALSE	FALSE	FALSE	FALSE
CD337	CD45RA	CD337/CD45RA	2388656	0.212428	-0.115753	1	0	FALSE	FALSE	FALSE	FALSE	FALSE
CD337	CD43	CD337/CD43	2472114	0.0021608	-0.335202	1	0	FALSE	FALSE	FALSE	FALSE	FALSE
CD337	CD41	CD337/CD41	2420074	0.0577297	-0.189543	1	0	FALSE	FALSE	FALSE	FALSE	FALSE
CD337	CD4	CD337/CD4	2346077	0.564566	-0.0538384	1	0	FALSE	FALSE	FALSE	FALSE	FALSE
CD337	CD38	CD337/CD38	2474353	0.00182388	-0.355066	1	0	FALSE	FALSE	FALSE	FALSE	FALSE
CD337	CD37	CD337/CD37	2474978	0.00173885	-0.39325	1	0	FALSE	FALSE	FALSE	FALSE	FALSE
CD33	CD62P	CD33/CD62P	1933056	0.139161	-0.0694823	1	0	FALSE	FALSE	FALSE	FALSE	FALSE
CD33	CD64	CD33/CD64	1651014	0.964225	-0.00184224	1	0	FALSE	FALSE	FALSE	FALSE	FALSE
CD33	CD69	CD33/CD69	2132920	0.202459	-0.121319	1	0	FALSE	FALSE	FALSE	FALSE	FALSE
CD33	CD7	CD33/CD7	2141252	0.138863	-0.147065	1	0	FALSE	FALSE	FALSE	FALSE	FALSE
CD33	CD71	CD33/CD71	2198127	0.0039449	-0.273744	1	0	FALSE	FALSE	FALSE	FALSE	FALSE
CD33	CD84	CD33/CD84	2180557	0.0137309	-0.215311	1	0	FALSE	FALSE	FALSE	FALSE	FALSE
CD33	CD54	CD33/CD54	2225784	0.0003645	-0.370585	1	0	FALSE	FALSE	FALSE	FALSE	FALSE
CD33	CD86	CD33/CD86	2194291	0.00530442	-0.261539	1	0	FALSE	FALSE	FALSE	FALSE	FALSE
CD33	TCRVb5	CD33/TCRVb5	2098438	0.660854	-0.0350034	1	0	FALSE	FALSE	FALSE	FALSE	FALSE
CD33	mIgG1	CD33/mIgG1	2106067	0.260475	-0.0656419	1	0	FALSE	FALSE	FALSE	TRUE	FALSE
CD33	mIgG2a	CD33/mIgG2a	2124777	0.282923	-0.0947567	1	0	FALSE	FALSE	FALSE	TRUE	FALSE
CD33	mIgG2b	CD33/mIgG2b	2130524	0.20261	-0.0919616	1	0	FALSE	FALSE	FALSE	TRUE	FALSE
CD337	CD35	CD337/CD35	2167426	0.323567	-0.0728675	1	0	FALSE	FALSE	FALSE	FALSE	FALSE
CD337	CD36	CD337/CD36	2325552	0.8654	-0.0156523	1	0	FALSE	FALSE	FALSE	FALSE	FALSE
CD33	CD9	CD33/CD9	2187923	0.00779275	-0.217304	1	0	FALSE	FALSE	FALSE	FALSE	FALSE
CD162	CD45RB	CD162/CD45RB	2436471	0.0528098	-0.198139	1	0	FALSE	FALSE	FALSE	FALSE	FALSE
mIgG2a	mIgG2b	mIgG2a/mIgG2b	2365636	0.726999	-0.0356261	1	0	FALSE	FALSE	FALSE	TRUE	FALSE
CD127	CD278	CD127/CD278	2290018	0.0183143	-0.225739	1	0	FALSE	FALSE	FALSE	FALSE	FALSE
CD11b	CD14	CD11b/CD14	2091929	0.606951	-0.0312223	1	0	FALSE	FALSE	FALSE	FALSE	FALSE
CD152	CD64	CD152/CD64	1890149	0.233366	-0.0863151	1	0	FALSE	FALSE	FALSE	FALSE	FALSE
CD11b	CD150	CD11b/CD150	2382883	0.0483848	-0.184585	1	0	FALSE	FALSE	FALSE	FALSE	FALSE
CD11b	CD152	CD11b/CD152	2283301	0.801957	0.0219902	1	0	TRUE	FALSE	FALSE	FALSE	FALSE
CD152	CD62P	CD152/CD62P	2182322	0.112381	-0.121429	1	0	FALSE	FALSE	FALSE	FALSE	FALSE
CD11b	CD158	CD11b/CD158	1820923	0.101554	-0.0858386	1	0	FALSE	FALSE	FALSE	FALSE	FALSE
CD11c	CD45RA	CD11c/CD45RA	2411684	0.109371	-0.153024	1	0	FALSE	FALSE	FALSE	FALSE	FALSE
CD152	CD53	CD152/CD53	2346020	0.97219	-0.00383068	1	0	FALSE	FALSE	FALSE	FALSE	FALSE
CD11b	CD16	CD11b/CD16	2327802	0.470899	-0.0692013	1	0	FALSE	FALSE	FALSE	FALSE	FALSE
CD11b	CD137	CD11b/CD137	2128613	0.812808	-0.0156258	1	0	FALSE	FALSE	FALSE	FALSE	FALSE
CD11b	CD161	CD11b/CD161	2217420	0.613033	-0.0345738	1	0	FALSE	FALSE	FALSE	FALSE	FALSE
CD11b	CD163	CD11b/CD163	1959458	0.530556	-0.035285	1	0	FALSE	FALSE	FALSE	FALSE	FALSE
CD11b	CD18	CD11b/CD18	2389886	0.0329023	-0.206276	1	0	FALSE	FALSE	FALSE	FALSE	FALSE
CD152	CD52	CD152/CD52	2463367	0.011692	-0.249401	1	0	FALSE	FALSE	FALSE	FALSE	FALSE
CD152	CD50	CD152/CD50	2478784	0.00434499	-0.310916	1	0	FALSE	FALSE	FALSE	FALSE	FALSE
CD11b	CD19	CD11b/CD19	1982894	0.636167	-0.0335705	1	0	FALSE	FALSE	FALSE	FALSE	FALSE
CD11b	CD197	CD11b/CD197	2419772	0.00490654	-0.273544	1	0	FALSE	FALSE	FALSE	FALSE	FALSE
CD11b	CD1d	CD11b/CD1d	2190099	0.336133	-0.0606441	1	0	FALSE	FALSE	FALSE	FALSE	FALSE
CD152	CD5	CD152/CD5	2481777	0.0019562	-0.32391	1	0	FALSE	FALSE	FALSE	FALSE	FALSE
CD127	CD16	CD127/CD16	2407254	0.225801	-0.126693	1	0	FALSE	FALSE	FALSE	FALSE	FALSE
CD11b	CD162	CD11b/CD162	2334885	0.377702	-0.080041	1	0	FALSE	FALSE	FALSE	FALSE	FALSE
CD11b	CD127	CD11b/CD127	2383520	0.0467605	-0.193241	1	0	FALSE	FALSE	FALSE	FALSE	FALSE
CD11b	CD11c	CD11b/CD11c	2371188	0.0517037	-0.165943	1	0	FALSE	FALSE	FALSE	FALSE	FALSE
CD127	CD163	CD127/CD163	2072947	0.0212906	-0.210984	1	0	FALSE	FALSE	FALSE	FALSE	FALSE
CD154	CD161	CD154/CD161	2221495	0.0451545	-0.166298	1	0	FALSE	FALSE	FALSE	FALSE	FALSE
CD127	CD229	CD127/CD229	2411726	0.0144108	-0.247296	1	0	FALSE	FALSE	FALSE	FALSE	FALSE
CD154	CD158	CD154/CD158	1794165	0.0106664	-0.17987	1	0	FALSE	FALSE	FALSE	FALSE	FALSE
CD152	mIgG2b	CD152/mIgG2b	2335526	0.776322	0.0281295	1	0	TRUE	FALSE	FALSE	TRUE	FALSE
CD127	CD22	CD127/CD22	2255768	0.0297305	0.248123	1	0	TRUE	FALSE	FALSE	FALSE	FALSE
CD152	mIgG2a	CD152/mIgG2a	2435787	0.0586843	-0.194173	1	0	FALSE	FALSE	FALSE	TRUE	FALSE
CD152	mIgG1	CD152/mIgG1	2340839	0.750345	-0.0286372	1	0	FALSE	FALSE	FALSE	TRUE	FALSE
CD152	TCRVb5	CD152/TCRVb5	2447137	0.030903	-0.216165	1	0	FALSE	FALSE	FALSE	FALSE	FALSE
CD11a	CD35	CD11a/CD35	2261428	0.00390241	-0.27938	1	0	FALSE	FALSE	FALSE	FALSE	FALSE
CD127	CD200	CD127/CD200	2260635	0.00190348	-0.285856	1	0	FALSE	FALSE	FALSE	FALSE	FALSE
CD152	CD9	CD152/CD9	2411398	0.169808	-0.144457	1	0	FALSE	FALSE	FALSE	FALSE	FALSE
CD11a	CD44	CD11a/CD44	2513527	0.000335916	-0.409024	1	0	FALSE	FALSE	FALSE	FALSE	FALSE
CD152	CD84	CD152/CD84	2509193	0.000390819	-0.365139	1	0	FALSE	FALSE	FALSE	FALSE	FALSE
CD11a	CD45	CD11a/CD45	2423742	0.114183	-0.154373	1	0	FALSE	FALSE	FALSE	FALSE	FALSE
CD11c	CD64	CD11c/CD64	1876281	0.340856	-0.0681481	1	0	FALSE	FALSE	FALSE	FALSE	FALSE
CD11c	CD45RB	CD11c/CD45RB	2434125	0.0338848	-0.211569	1	0	FALSE	FALSE	FALSE	FALSE	FALSE
CD11a	CD62P	CD11a/CD62P	2230597	0.00665844	-0.259448	1	0	FALSE	FALSE	FALSE	FALSE	FALSE
CD11a	CD64	CD11a/CD64	1947974	0.00686147	-0.261968	1	0	FALSE	FALSE	FALSE	FALSE	FALSE
CD127	CD1d	CD127/CD1d	2257157	0.164193	-0.132808	1	0	FALSE	FALSE	FALSE	FALSE	FALSE
CD152	CD72	CD152/CD72	2345576	0.506162	-0.0706106	1	0	FALSE	FALSE	FALSE	FALSE	FALSE
CD152	CD71	CD152/CD71	2485601	0.00266111	-0.319498	1	0	FALSE	FALSE	FALSE	FALSE	FALSE
CD127	CD158	CD127/CD158	1850404	0.138687	-0.137045	1	0	FALSE	FALSE	FALSE	FALSE	FALSE
CD154	CD162	CD154/CD162	2308212	0.062132	-0.203359	1	0	FALSE	FALSE	FALSE	FALSE	FALSE
CD152	CD49D	CD152/CD49D	2410385	0.185981	-0.153944	1	0	FALSE	FALSE	FALSE	FALSE	FALSE
CD152	CD47	CD152/CD47	2437052	0.0550051	-0.215009	1	0	FALSE	FALSE	FALSE	FALSE	FALSE
CD11b	CD22	CD11b/CD22	2260259	0.414846	0.0834711	1	0	TRUE	FALSE	FALSE	FALSE	FALSE
CD152	CD25	CD152/CD25	2421340	0.06256	-0.185145	1	0	FALSE	FALSE	FALSE	FALSE	FALSE
CD152	CD244	CD152/CD244	2436110	0.0311928	-0.222195	1	0	FALSE	FALSE	FALSE	FALSE	FALSE
CD152	CD229	CD152/CD229	2302718	0.988004	-0.00132164	1	0	FALSE	FALSE	FALSE	FALSE	FALSE
CD152	CD22	CD152/CD22	2273804	0.0833858	0.192185	1	0	TRUE	FALSE	FALSE	FALSE	FALSE
CD152	CD200	CD152/CD200	2169048	0.364583	-0.0716652	1	0	FALSE	FALSE	FALSE	FALSE	FALSE
CD152	CD20	CD152/CD20	2413497	0.00390877	-0.246028	1	0	FALSE	FALSE	FALSE	FALSE	FALSE
CD11b	CD229	CD11b/CD229	2223598	0.581481	0.0424173	1	0	TRUE	FALSE	FALSE	FALSE	FALSE
CD152	CD1d	CD152/CD1d	2210766	0.746163	-0.0270824	1	0	FALSE	FALSE	FALSE	FALSE	FALSE
CD152	CD268	CD152/CD268	2174410	0.0719035	-0.139804	1	0	FALSE	FALSE	FALSE	FALSE	FALSE
CD11c	mIgG2b	CD11c/mIgG2b	2424674	0.0565655	-0.182363	1	0	FALSE	FALSE	FALSE	TRUE	FALSE
CD11b	CD244	CD11b/CD244	2405117	0.00704518	-0.235444	1	0	FALSE	FALSE	FALSE	FALSE	FALSE
CD152	CD163	CD152/CD163	1972634	0.815566	0.0172465	1	0	TRUE	FALSE	FALSE	FALSE	FALSE
CD152	CD162	CD152/CD162	2412860	0.168233	-0.144411	1	0	FALSE	FALSE	FALSE	FALSE	FALSE
CD11b	CD25	CD11b/CD25	2292424	0.837951	-0.0179471	1	0	FALSE	FALSE	FALSE	FALSE	FALSE
CD152	CD161	CD152/CD161	2295956	0.28498	-0.0898221	1	0	FALSE	FALSE	FALSE	FALSE	FALSE
CD152	CD16	CD152/CD16	2459136	0.0158377	-0.252737	1	0	FALSE	FALSE	FALSE	FALSE	FALSE
CD11b	CD26	CD11b/CD26	2380757	0.0541529	-0.183883	1	0	FALSE	FALSE	FALSE	FALSE	FALSE
CD14	CD25	CD14/CD25	2148355	0.315629	-0.0760619	1	0	FALSE	FALSE	FALSE	FALSE	FALSE
CD152	CD158	CD152/CD158	1845640	0.162799	-0.100435	1	0	FALSE	FALSE	FALSE	FALSE	FALSE
CD152	CD19	CD152/CD19	1951974	0.138801	0.144374	1	0	TRUE	FALSE	FALSE	FALSE	FALSE
CD11c	CD44	CD11c/CD44	2336085	0.880511	0.0155143	1	0	TRUE	FALSE	FALSE	FALSE	FALSE
CD11c	CD45	CD11c/CD45	2370114	0.539901	-0.0617718	1	0	FALSE	FALSE	FALSE	FALSE	FALSE
CD152	CD278	CD152/CD278	2206630	0.666995	-0.0360221	1	0	FALSE	FALSE	FALSE	FALSE	FALSE
CD152	CD45RB	CD152/CD45RB	2438077	0.0439862	-0.202619	1	0	FALSE	FALSE	FALSE	FALSE	FALSE
CD152	CD45RA	CD152/CD45RA	2478721	0.00364721	-0.273147	1	0	FALSE	FALSE	FALSE	FALSE	FALSE
CD11b	CD20	CD11b/CD20	2298249	0.133059	-0.105012	1	0	FALSE	FALSE	FALSE	FALSE	FALSE
CD11b	CD200	CD11b/CD200	2093918	0.760197	-0.0184118	1	0	FALSE	FALSE	FALSE	FALSE	FALSE
CD152	CD43	CD152/CD43	2496304	0.00117983	-0.356835	1	0	FALSE	FALSE	FALSE	FALSE	FALSE
CD152	CD41	CD152/CD41	2459977	0.015039	-0.247942	1	0	FALSE	FALSE	FALSE	FALSE	FALSE
CD152	CD40	CD152/CD40	2445674	0.0347187	-0.220922	1	0	FALSE	FALSE	FALSE	FALSE	FALSE
CD152	CD4	CD152/CD4	2384818	0.267752	-0.109669	1	0	FALSE	FALSE	FALSE	FALSE	FALSE
CD137	HLA-DR	CD137/HLA-DR	2173660	0.812693	-0.0290133	1	0	FALSE	FALSE	FALSE	FALSE	FALSE
CD152	CD38	CD152/CD38	2498449	0.000995928	-0.393572	1	0	FALSE	FALSE	FALSE	FALSE	FALSE
CD152	CD37	CD152/CD37	2455367	0.019893	-0.30034	1	0	FALSE	FALSE	FALSE	FALSE	FALSE
CD152	CD36	CD152/CD36	2424136	0.0416323	-0.193485	1	0	FALSE	FALSE	FALSE	FALSE	FALSE
CD152	CD35	CD152/CD35	2160073	0.624925	-0.0382189	1	0	FALSE	FALSE	FALSE	FALSE	FALSE
CD152	CD337	CD152/CD337	2357955	0.587321	-0.0523859	1	0	FALSE	FALSE	FALSE	FALSE	FALSE
CD152	CD33	CD152/CD33	2124938	0.268297	-0.0835812	1	0	FALSE	FALSE	FALSE	FALSE	FALSE
CD152	CD328	CD152/CD328	2404033	0.102724	-0.14758	1	0	FALSE	FALSE	FALSE	FALSE	FALSE
CD152	CD32	CD152/CD32	2460977	0.0120714	-0.239137	1	0	FALSE	FALSE	FALSE	FALSE	FALSE
CD137	TCRVb5	CD137/TCRVb5	2202880	0.341728	-0.0799021	1	0	FALSE	FALSE	FALSE	FALSE	FALSE
CD152	CD29	CD152/CD29	2329592	0.822292	-0.0200643	1	0	FALSE	FALSE	FALSE	FALSE	FALSE
CD152	CD279	CD152/CD279	2406660	0.0284486	-0.203577	1	0	FALSE	FALSE	FALSE	FALSE	FALSE
CD127	CD14	CD127/CD14	2115128	0.9463	0.00626926	1	0	TRUE	FALSE	FALSE	FALSE	FALSE
CD11b	CD2	CD11b/CD2	2376882	0.0661413	-0.182831	1	0	FALSE	FALSE	FALSE	FALSE	FALSE
CD152	CD154	CD152/CD154	2251956	0.552959	-0.0593631	1	0	FALSE	FALSE	FALSE	FALSE	FALSE
CD154	CD163	CD154/CD163	1895184	0.808358	-0.0181242	1	0	FALSE	FALSE	FALSE	FALSE	FALSE
CD11a	CD200	CD11a/CD200	2252192	0.00372059	-0.285335	1	0	FALSE	FALSE	FALSE	FALSE	FALSE
CD158	CD161	CD158/CD161	1760589	0.38203	-0.0430729	1	0	FALSE	FALSE	FALSE	FALSE	FALSE
CD158	CD16	CD158/CD16	1871610	0.0387322	-0.19269	1	0	FALSE	FALSE	FALSE	FALSE	FALSE
CD137	CD52	CD137/CD52	2160751	0.953864	0.00473247	1	0	TRUE	FALSE	FALSE	FALSE	FALSE
CD102	CD62P	CD102/CD62P	2098462	0.616285	-0.0317408	1	0	FALSE	FALSE	FALSE	FALSE	FALSE
CD154	mIgG2b	CD154/mIgG2b	2255130	0.486616	-0.0662479	1	0	FALSE	FALSE	FALSE	TRUE	FALSE
CD154	mIgG2a	CD154/mIgG2a	2341985	0.00794711	-0.279417	1	0	FALSE	FALSE	FALSE	TRUE	FALSE
CD154	mIgG1	CD154/mIgG1	2195036	0.782037	0.0240291	1	0	TRUE	FALSE	FALSE	TRUE	FALSE
CD154	TCRVb5	CD154/TCRVb5	2274959	0.270151	-0.113602	1	0	FALSE	FALSE	FALSE	FALSE	FALSE
CD14	CD22	CD14/CD22	2125942	0.844762	-0.0183441	1	0	FALSE	FALSE	FALSE	FALSE	FALSE
CD158	CD162	CD158/CD162	1773168	0.512617	0.0510553	1	0	TRUE	FALSE	FALSE	FALSE	FALSE
CD102	CD64	CD102/CD64	1872278	0.108227	-0.0924017	1	0	FALSE	FALSE	FALSE	FALSE	FALSE
CD137	CD54	CD137/CD54	2209990	0.268492	-0.113116	1	0	FALSE	FALSE	FALSE	FALSE	FALSE
CD11c	CD5	CD11c/CD5	2413653	0.0776258	-0.180936	1	0	FALSE	FALSE	FALSE	FALSE	FALSE
CD102	CD71	CD102/CD71	2413020	0.0186352	-0.243669	1	0	FALSE	FALSE	FALSE	FALSE	FALSE
CD102	CD72	CD102/CD72	2261275	0.750702	0.0301476	1	0	TRUE	FALSE	FALSE	FALSE	FALSE
CD137	CD62P	CD137/CD62P	2035612	0.0428191	-0.10397	1	0	FALSE	FALSE	FALSE	FALSE	FALSE
CD154	CD84	CD154/CD84	2321723	0.0281346	-0.228323	1	0	FALSE	FALSE	FALSE	FALSE	FALSE
CD102	CD8	CD102/CD8	2393343	0.0565838	-0.186746	1	0	FALSE	FALSE	FALSE	FALSE	FALSE
CD137	CD64	CD137/CD64	1792347	0.0156297	-0.108567	1	0	FALSE	FALSE	FALSE	FALSE	FALSE
CD154	CD8	CD154/CD8	2189897	0.368904	0.100668	1	0	TRUE	FALSE	FALSE	FALSE	FALSE
CD102	CD69	CD102/CD69	2450273	0.00138588	-0.326877	1	0	FALSE	FALSE	FALSE	FALSE	FALSE
CD102	CD54	CD102/CD54	2384978	0.0860139	-0.179196	1	0	FALSE	FALSE	FALSE	FALSE	FALSE
CD11c	CD69	CD11c/CD69	2357670	0.738507	-0.0341212	1	0	FALSE	FALSE	FALSE	FALSE	FALSE
CD158	CD163	CD158/CD163	1574260	0.181941	-0.0517647	1	0	FALSE	FALSE	FALSE	FALSE	FALSE
CD158	CD29	CD158/CD29	1789007	0.697486	-0.0217106	1	0	FALSE	FALSE	FALSE	FALSE	FALSE
CD102	CD49D	CD102/CD49D	2298419	0.805559	0.0275127	1	0	TRUE	FALSE	FALSE	FALSE	FALSE
CD158	CD279	CD158/CD279	1754713	0.68828	0.0237671	1	0	TRUE	FALSE	FALSE	FALSE	FALSE
CD158	CD278	CD158/CD278	1742945	0.099404	-0.0753497	1	0	FALSE	FALSE	FALSE	FALSE	FALSE
CD158	CD274	CD158/CD274	1836880	0.268392	-0.104872	1	0	FALSE	FALSE	FALSE	FALSE	FALSE
CD158	CD27	CD158/CD27	1769338	0.446858	0.0743481	1	0	TRUE	FALSE	FALSE	FALSE	FALSE
CD158	CD268	CD158/CD268	1645525	0.309747	-0.0449974	1	0	FALSE	FALSE	FALSE	FALSE	FALSE
CD137	CD5	CD137/CD5	2270168	0.00639432	-0.239535	1	0	FALSE	FALSE	FALSE	FALSE	FALSE
CD158	CD25	CD158/CD25	1760559	0.444981	0.0537866	1	0	TRUE	FALSE	FALSE	FALSE	FALSE
CD158	CD244	CD158/CD244	1793717	0.888025	-0.0105418	1	0	FALSE	FALSE	FALSE	FALSE	FALSE
CD158	CD229	CD158/CD229	1768083	0.782458	-0.0172188	1	0	FALSE	FALSE	FALSE	FALSE	FALSE
CD158	CD22	CD158/CD22	1804197	0.839039	-0.0183827	1	0	FALSE	FALSE	FALSE	FALSE	FALSE
CD137	CD50	CD137/CD50	2184545	0.618841	-0.0496896	1	0	FALSE	FALSE	FALSE	FALSE	FALSE
CD158	CD20	CD158/CD20	1829659	0.023025	-0.122444	1	0	FALSE	FALSE	FALSE	FALSE	FALSE
CD158	CD2	CD158/CD2	1882229	0.0182442	-0.23732	1	0	FALSE	FALSE	FALSE	FALSE	FALSE
CD102	CD5	CD102/CD5	2376543	0.0889358	-0.163785	1	0	FALSE	FALSE	FALSE	FALSE	FALSE
CD158	CD1d	CD158/CD1d	1734943	0.18847	-0.061885	1	0	FALSE	FALSE	FALSE	FALSE	FALSE
CD102	CD50	CD102/CD50	2343354	0.439607	-0.0830807	1	0	FALSE	FALSE	FALSE	FALSE	FALSE
CD158	CD197	CD158/CD197	1891303	0.00901431	-0.25021	1	0	FALSE	FALSE	FALSE	FALSE	FALSE
CD102	CD52	CD102/CD52	2337833	0.508357	-0.0586912	1	0	FALSE	FALSE	FALSE	FALSE	FALSE
CD158	CD18	CD158/CD18	1901654	0.00375904	-0.292999	1	0	FALSE	FALSE	FALSE	FALSE	FALSE
CD102	CD84	CD102/CD84	2239460	0.116415	0.153456	1	0	TRUE	FALSE	FALSE	FALSE	FALSE
CD11a	CD22	CD11a/CD22	2252119	0.0241209	0.321238	1	0	TRUE	FALSE	FALSE	FALSE	FALSE
CD102	CD86	CD102/CD86	2421540	0.0108976	-0.256155	1	0	FALSE	FALSE	FALSE	FALSE	FALSE
CD102	HLA-ABC	CD102/HLA-ABC	2460324	0.000613641	-0.321555	1	0	FALSE	FALSE	FALSE	FALSE	FALSE
CD154	CD36	CD154/CD36	2314884	0.0151852	-0.224283	1	0	FALSE	FALSE	FALSE	FALSE	FALSE
CD154	CD35	CD154/CD35	2071608	0.336653	-0.0711633	1	0	FALSE	FALSE	FALSE	FALSE	FALSE
CD154	CD337	CD154/CD337	2303777	0.0321787	-0.206138	1	0	FALSE	FALSE	FALSE	FALSE	FALSE
CD154	CD33	CD154/CD33	2033115	0.120491	-0.118928	1	0	FALSE	FALSE	FALSE	FALSE	FALSE
CD154	CD328	CD154/CD328	2222704	0.759379	-0.0275873	1	0	FALSE	FALSE	FALSE	FALSE	FALSE
CD154	CD32	CD154/CD32	2337492	0.00912207	-0.244896	1	0	FALSE	FALSE	FALSE	FALSE	FALSE
CD154	CD314	CD154/CD314	2319076	0.0304661	-0.237476	1	0	FALSE	FALSE	FALSE	FALSE	FALSE
CD154	CD29	CD154/CD29	2261490	0.136401	-0.136737	1	0	FALSE	FALSE	FALSE	FALSE	FALSE
CD154	CD279	CD154/CD279	2232209	0.325772	-0.0906649	1	0	FALSE	FALSE	FALSE	FALSE	FALSE
CD137	CD82	CD137/CD82	2046249	0.00491258	0.35944	1	0	TRUE	FALSE	FALSE	FALSE	FALSE
CD154	CD278	CD154/CD278	2090175	0.701495	-0.0315254	1	0	FALSE	FALSE	FALSE	FALSE	FALSE
CD11a	CD161	CD11a/CD161	2374341	0.00448892	-0.269521	1	0	FALSE	FALSE	FALSE	FALSE	FALSE
CD154	CD268	CD154/CD268	2087319	0.0230614	-0.178627	1	0	FALSE	FALSE	FALSE	FALSE	FALSE
CD137	CD84	CD137/CD84	2162513	0.987498	0.00142315	1	0	TRUE	FALSE	FALSE	FALSE	FALSE
CD154	CD244	CD154/CD244	2331007	0.00846153	-0.261209	1	0	FALSE	FALSE	FALSE	FALSE	FALSE
CD154	CD229	CD154/CD229	2255311	0.0792019	-0.164001	1	0	FALSE	FALSE	FALSE	FALSE	FALSE
CD154	CD200	CD154/CD200	2045968	0.532045	-0.0477298	1	0	FALSE	FALSE	FALSE	FALSE	FALSE
CD127	CD26	CD127/CD26	2389730	0.412401	-0.0854201	1	0	FALSE	FALSE	FALSE	FALSE	FALSE
CD127	CD244	CD127/CD244	2475069	0.00282287	-0.307064	1	0	FALSE	FALSE	FALSE	FALSE	FALSE
CD154	CD1d	CD154/CD1d	2169846	0.0420302	-0.15771	1	0	FALSE	FALSE	FALSE	FALSE	FALSE
CD154	CD274	CD154/CD274	2335002	0.0127319	-0.273658	1	0	FALSE	FALSE	FALSE	FALSE	FALSE
CD14	CD244	CD14/CD244	2154754	0.251804	-0.0934622	1	0	FALSE	FALSE	FALSE	FALSE	FALSE
CD11a	CD16	CD11a/CD16	2347438	0.900278	0.0129243	1	0	TRUE	FALSE	FALSE	FALSE	FALSE
CD154	CD4	CD154/CD4	2159767	0.206943	0.127483	1	0	TRUE	FALSE	FALSE	FALSE	FALSE
CD154	CD71	CD154/CD71	2269053	0.34182	-0.110421	1	0	FALSE	FALSE	FALSE	FALSE	FALSE
CD102	TCRVb5	CD102/TCRVb5	2324304	0.722952	-0.0334594	1	0	FALSE	FALSE	FALSE	FALSE	FALSE
CD102	mIgG1	CD102/mIgG1	2291834	0.90962	-0.00856864	1	0	FALSE	FALSE	FALSE	TRUE	FALSE
CD154	CD64	CD154/CD64	1871581	0.000892218	-0.229164	1	0	FALSE	FALSE	FALSE	FALSE	FALSE
CD154	CD62P	CD154/CD62P	2108108	0.0122895	-0.192251	1	0	FALSE	FALSE	FALSE	FALSE	FALSE
CD102	mIgG2a	CD102/mIgG2a	2360231	0.247847	-0.110803	1	0	FALSE	FALSE	FALSE	TRUE	FALSE
CD102	mIgG2b	CD102/mIgG2b	2328973	0.60635	-0.0466651	1	0	FALSE	FALSE	FALSE	TRUE	FALSE
CD154	CD54	CD154/CD54	2088132	0.00105357	0.358617	1	0	TRUE	FALSE	FALSE	FALSE	FALSE
CD11a	CD11b	CD11a/CD11b	2394049	0.0258824	-0.215299	1	0	FALSE	FALSE	FALSE	FALSE	FALSE
CD154	CD52	CD154/CD52	2267280	0.355858	-0.0953436	1	0	FALSE	FALSE	FALSE	FALSE	FALSE
CD154	CD50	CD154/CD50	2284577	0.189107	-0.146809	1	0	FALSE	FALSE	FALSE	FALSE	FALSE
CD154	CD5	CD154/CD5	2231071	0.81298	-0.0249028	1	0	FALSE	FALSE	FALSE	FALSE	FALSE
CD11a	CD11c	CD11a/CD11c	2304550	0.391066	0.0844581	1	0	TRUE	FALSE	FALSE	FALSE	FALSE
CD137	CD69	CD137/CD69	2292517	0.00205689	-0.292393	1	0	FALSE	FALSE	FALSE	FALSE	FALSE
CD11a	CD14	CD11a/CD14	2241334	0.00266332	-0.302175	1	0	FALSE	FALSE	FALSE	FALSE	FALSE
CD154	CD45RA	CD154/CD45RA	2272003	0.281862	-0.106911	1	0	FALSE	FALSE	FALSE	FALSE	FALSE
CD127	CD268	CD127/CD268	2147564	0.271163	-0.104953	1	0	FALSE	FALSE	FALSE	FALSE	FALSE
CD11c	CD62P	CD11c/CD62P	2162354	0.197326	-0.0999859	1	0	FALSE	FALSE	FALSE	FALSE	FALSE
CD154	CD43	CD154/CD43	2358142	0.00243144	-0.350701	1	0	FALSE	FALSE	FALSE	FALSE	FALSE
CD154	CD41	CD154/CD41	2378905	0.000436815	-0.373444	1	0	FALSE	FALSE	FALSE	FALSE	FALSE
CD137	CD71	CD137/CD71	2135142	0.493354	0.069917	1	0	TRUE	FALSE	FALSE	FALSE	FALSE
CD102	CD9	CD102/CD9	2294876	0.764594	0.0296752	1	0	TRUE	FALSE	FALSE	FALSE	FALSE
CD158	CD314	CD158/CD314	1760695	0.339571	0.0786526	1	0	TRUE	FALSE	FALSE	FALSE	FALSE
CD150	mIgG2b	CD150/mIgG2b	2374951	0.577188	-0.0576647	1	0	FALSE	FALSE	FALSE	TRUE	FALSE
CD150	mIgG1	CD150/mIgG1	2371020	0.338334	-0.0873013	1	0	FALSE	FALSE	FALSE	TRUE	FALSE
CD11c	CD229	CD11c/CD229	2429446	0.00200069	-0.286664	1	0	FALSE	FALSE	FALSE	FALSE	FALSE
CD11c	CD244	CD11c/CD244	2333851	0.960933	-0.00465786	1	0	FALSE	FALSE	FALSE	FALSE	FALSE
CD14	CD19	CD14/CD19	1898316	0.0253464	-0.140137	1	0	FALSE	FALSE	FALSE	FALSE	FALSE
CD11c	CD268	CD11c/CD268	2134242	0.321622	-0.078243	1	0	FALSE	FALSE	FALSE	FALSE	FALSE
CD11c	CD27	CD11c/CD27	2407920	0.144017	-0.152253	1	0	FALSE	FALSE	FALSE	FALSE	FALSE
CD11c	CD274	CD11c/CD274	2433371	0.0421652	-0.218856	1	0	FALSE	FALSE	FALSE	FALSE	FALSE
CD11c	CD278	CD11c/CD278	2228471	0.264093	-0.0912706	1	0	FALSE	FALSE	FALSE	FALSE	FALSE
CD11c	CD279	CD11c/CD279	2327830	0.550676	-0.0538061	1	0	FALSE	FALSE	FALSE	FALSE	FALSE
CD14	CD197	CD14/CD197	2205193	0.033623	-0.20712	1	0	FALSE	FALSE	FALSE	FALSE	FALSE
CD11c	CD200	CD11c/CD200	2123490	0.986137	-0.00135759	1	0	FALSE	FALSE	FALSE	FALSE	FALSE
CD14	mIgG1	CD14/mIgG1	2211489	0.00462207	-0.169285	1	0	FALSE	FALSE	FALSE	TRUE	FALSE
CD11c	CD29	CD11c/CD29	2407868	0.0287035	-0.186355	1	0	FALSE	FALSE	FALSE	FALSE	FALSE
CD14	CD1d	CD14/CD1d	2067943	0.0399226	-0.111452	1	0	FALSE	FALSE	FALSE	FALSE	FALSE
CD14	CD9	CD14/CD9	2177732	0.137403	-0.124204	1	0	FALSE	FALSE	FALSE	FALSE	FALSE
CD14	CD86	CD14/CD86	2224212	0.0096693	-0.24079	1	0	FALSE	FALSE	FALSE	FALSE	FALSE
CD14	CD84	CD14/CD84	2169345	0.205258	-0.112201	1	0	FALSE	FALSE	FALSE	FALSE	FALSE
CD11c	CD314	CD11c/CD314	2394871	0.22534	-0.122915	1	0	FALSE	FALSE	FALSE	FALSE	FALSE
CD14	CD8	CD14/CD8	2153692	0.383663	-0.087771	1	0	FALSE	FALSE	FALSE	FALSE	FALSE
CD14	CD72	CD14/CD72	2163250	0.0635422	-0.143317	1	0	FALSE	FALSE	FALSE	FALSE	FALSE
CD14	CD71	CD14/CD71	2214350	0.0189038	-0.2275	1	0	FALSE	FALSE	FALSE	FALSE	FALSE
CD14	TCRVb5	CD14/TCRVb5	2171853	0.184255	-0.110933	1	0	FALSE	FALSE	FALSE	FALSE	FALSE
CD11c	CD20	CD11c/CD20	2399527	0.0056532	-0.234817	1	0	FALSE	FALSE	FALSE	FALSE	FALSE
CD11c	CD2	CD11c/CD2	2480042	0.00207859	-0.321346	1	0	FALSE	FALSE	FALSE	FALSE	FALSE
CD11c	CD1d	CD11c/CD1d	2252173	0.129117	-0.121992	1	0	FALSE	FALSE	FALSE	FALSE	FALSE
CD14	CD161	CD14/CD161	2062111	0.410273	-0.0451891	1	0	FALSE	FALSE	FALSE	FALSE	FALSE
CD11b	TCRVb5	CD11b/TCRVb5	2267319	0.521256	0.0584656	1	0	TRUE	FALSE	FALSE	FALSE	FALSE
CD11b	mIgG1	CD11b/mIgG1	2337820	0.130495	-0.106002	1	0	FALSE	FALSE	FALSE	TRUE	FALSE
CD11b	mIgG2a	CD11b/mIgG2a	2361361	0.137703	-0.141511	1	0	FALSE	FALSE	FALSE	TRUE	FALSE
CD11b	mIgG2b	CD11b/mIgG2b	2301988	0.840138	-0.0169952	1	0	FALSE	FALSE	FALSE	TRUE	FALSE
CD11c	CD127	CD11c/CD127	2323910	0.671989	0.0445022	1	0	TRUE	FALSE	FALSE	FALSE	FALSE
CD150	CD152	CD150/CD152	2374004	0.610695	-0.0541673	1	0	FALSE	FALSE	FALSE	FALSE	FALSE
CD11c	CD137	CD11c/CD137	2293745	0.0007629	-0.282481	1	0	FALSE	FALSE	FALSE	FALSE	FALSE
CD11c	CD14	CD11c/CD14	2207338	0.0157465	-0.191734	1	0	FALSE	FALSE	FALSE	FALSE	FALSE
CD14	CD162	CD14/CD162	2163933	0.262541	-0.0915561	1	0	FALSE	FALSE	FALSE	FALSE	FALSE
CD14	mIgG2b	CD14/mIgG2b	2150449	0.387191	-0.0660158	1	0	FALSE	FALSE	FALSE	TRUE	FALSE
CD11c	CD150	CD11c/CD150	2448995	0.0172026	-0.237915	1	0	FALSE	FALSE	FALSE	FALSE	FALSE
CD11c	CD152	CD11c/CD152	2487666	0.000992527	-0.322295	1	0	FALSE	FALSE	FALSE	FALSE	FALSE
CD11c	CD158	CD11c/CD158	1881896	0.0105275	-0.186127	1	0	FALSE	FALSE	FALSE	FALSE	FALSE
CD14	CD163	CD14/CD163	1825103	0.440028	-0.0344917	1	0	FALSE	FALSE	FALSE	FALSE	FALSE
CD14	CD18	CD14/CD18	2220108	0.0128624	-0.244958	1	0	FALSE	FALSE	FALSE	FALSE	FALSE
CD11c	CD161	CD11c/CD161	2244620	0.941502	-0.0061403	1	0	FALSE	FALSE	FALSE	FALSE	FALSE
CD11c	CD162	CD11c/CD162	2397490	0.219809	-0.122767	1	0	FALSE	FALSE	FALSE	FALSE	FALSE
CD11c	CD163	CD11c/CD163	2017797	0.258675	-0.08394	1	0	FALSE	FALSE	FALSE	FALSE	FALSE
CD11c	CD18	CD11c/CD18	2349650	0.877662	-0.0155998	1	0	FALSE	FALSE	FALSE	FALSE	FALSE
CD14	mIgG2a	CD14/mIgG2a	2163303	0.269128	-0.0966948	1	0	FALSE	FALSE	FALSE	TRUE	FALSE
CD14	CD7	CD14/CD7	2214450	0.0187807	-0.233687	1	0	FALSE	FALSE	FALSE	FALSE	FALSE
CD11b	HLA-ABC	CD11b/HLA-ABC	2382979	0.048137	-0.188272	1	0	FALSE	FALSE	FALSE	FALSE	FALSE
CD14	CD69	CD14/CD69	2237118	0.0037134	-0.270005	1	0	FALSE	FALSE	FALSE	FALSE	FALSE
CD14	CD2	CD14/CD2	2220430	0.0125818	-0.254589	1	0	FALSE	FALSE	FALSE	FALSE	FALSE
CD11c	CD7	CD11c/CD7	2441451	0.0268887	-0.228132	1	0	FALSE	FALSE	FALSE	FALSE	FALSE
CD14	CD38	CD14/CD38	2224034	0.00979157	-0.272449	1	0	FALSE	FALSE	FALSE	FALSE	FALSE
CD11c	CD33	CD11c/CD33	2170138	0.01567	-0.192696	1	0	FALSE	FALSE	FALSE	FALSE	FALSE
CD11c	CD337	CD11c/CD337	2453021	0.00417258	-0.274258	1	0	FALSE	FALSE	FALSE	FALSE	FALSE
CD14	CD37	CD14/CD37	2165302	0.248613	-0.125723	1	0	FALSE	FALSE	FALSE	FALSE	FALSE
CD14	CD36	CD14/CD36	2160890	0.16677	-0.0941227	1	0	FALSE	FALSE	FALSE	FALSE	FALSE
CD14	CD35	CD14/CD35	1938685	0.775057	-0.0135753	1	0	FALSE	FALSE	FALSE	FALSE	FALSE
CD14	CD337	CD14/CD337	2179057	0.0609623	-0.138668	1	0	FALSE	FALSE	FALSE	FALSE	FALSE
CD11c	CD35	CD11c/CD35	2188802	0.175871	-0.102458	1	0	FALSE	FALSE	FALSE	FALSE	FALSE
CD14	CD3E	CD14/CD3E	2235955	0.00406298	-0.2746	1	0	FALSE	FALSE	FALSE	FALSE	FALSE
CD14	CD33	CD14/CD33	1998644	0.00136304	-0.148347	1	0	FALSE	FALSE	FALSE	FALSE	FALSE
CD14	CD32	CD14/CD32	2198742	0.0426952	-0.144739	1	0	FALSE	FALSE	FALSE	FALSE	FALSE
CD14	CD268	CD14/CD268	1920387	0.60143	-0.0255614	1	0	FALSE	FALSE	FALSE	FALSE	FALSE
CD14	CD314	CD14/CD314	2164601	0.237525	-0.102688	1	0	FALSE	FALSE	FALSE	FALSE	FALSE
CD14	CD29	CD14/CD29	2139005	0.233513	-0.0734478	1	0	FALSE	FALSE	FALSE	FALSE	FALSE
CD14	CD279	CD14/CD279	2159539	0.061026	-0.118368	1	0	FALSE	FALSE	FALSE	FALSE	FALSE
CD14	CD278	CD14/CD278	2058803	0.0239758	-0.119808	1	0	FALSE	FALSE	FALSE	FALSE	FALSE
CD14	CD274	CD14/CD274	2174451	0.168702	-0.130058	1	0	FALSE	FALSE	FALSE	FALSE	FALSE
CD14	CD27	CD14/CD27	2185721	0.0988064	-0.161939	1	0	FALSE	FALSE	FALSE	FALSE	FALSE
CD11c	CD36	CD11c/CD36	2357995	0.458641	-0.0683792	1	0	FALSE	FALSE	FALSE	FALSE	FALSE
CD14	CD328	CD14/CD328	2185137	0.0387829	-0.130067	1	0	FALSE	FALSE	FALSE	FALSE	FALSE
CD11c	CD328	CD11c/CD328	2447838	0.00530098	-0.253668	1	0	FALSE	FALSE	FALSE	FALSE	FALSE
CD14	CD4	CD14/CD4	2173752	0.0841637	-0.126309	1	0	FALSE	FALSE	FALSE	FALSE	FALSE
CD11c	CD8	CD11c/CD8	2466298	0.00559746	-0.289244	1	0	FALSE	FALSE	FALSE	FALSE	FALSE
CD14	CD62P	CD14/CD62P	1993138	0.0454368	-0.0939545	1	0	FALSE	FALSE	FALSE	FALSE	FALSE
CD11c	CD41	CD11c/CD41	2463332	0.00685218	-0.274628	1	0	FALSE	FALSE	FALSE	FALSE	FALSE
CD14	CD55	CD14/CD55	2208824	0.0269022	-0.223584	1	0	FALSE	FALSE	FALSE	FALSE	FALSE
CD14	CD54	CD14/CD54	2217449	0.0153996	-0.252423	1	0	FALSE	FALSE	FALSE	FALSE	FALSE
CD14	CD53	CD14/CD53	2194429	0.0443353	-0.170541	1	0	FALSE	FALSE	FALSE	FALSE	FALSE
CD14	CD20	CD14/CD20	2114685	0.206351	-0.0751588	1	0	FALSE	FALSE	FALSE	FALSE	FALSE
CD14	CD52	CD14/CD52	2221485	0.0112136	-0.196372	1	0	FALSE	FALSE	FALSE	FALSE	FALSE
CD14	CD50	CD14/CD50	2149239	0.445587	-0.0747066	1	0	FALSE	FALSE	FALSE	FALSE	FALSE
CD14	CD5	CD14/CD5	2095039	0.659491	0.037568	1	0	TRUE	FALSE	FALSE	FALSE	FALSE
CD14	CD49D	CD14/CD49D	2188833	0.0842744	-0.171633	1	0	FALSE	FALSE	FALSE	FALSE	FALSE
CD14	CD48	CD14/CD48	2244484	0.00206443	-0.318499	1	0	FALSE	FALSE	FALSE	FALSE	FALSE
CD14	CD47	CD14/CD47	2161265	0.291209	-0.111847	1	0	FALSE	FALSE	FALSE	FALSE	FALSE
CD14	CD45RB	CD14/CD45RB	2128741	0.736327	-0.0268979	1	0	FALSE	FALSE	FALSE	FALSE	FALSE
CD14	CD45RA	CD14/CD45RA	2134114	0.661482	-0.031294	1	0	FALSE	FALSE	FALSE	FALSE	FALSE
CD14	CD200	CD14/CD200	1983860	0.0984234	-0.0827385	1	0	FALSE	FALSE	FALSE	FALSE	FALSE
CD14	CD44	CD14/CD44	2221927	0.011347	-0.254868	1	0	FALSE	FALSE	FALSE	FALSE	FALSE
CD11c	CD32	CD11c/CD32	2432299	0.0390307	-0.199387	1	0	FALSE	FALSE	FALSE	FALSE	FALSE
CD14	CD43	CD14/CD43	2239866	0.00299342	-0.296305	1	0	FALSE	FALSE	FALSE	FALSE	FALSE
CD14	CD41	CD14/CD41	2197991	0.0512611	-0.16722	1	0	FALSE	FALSE	FALSE	FALSE	FALSE
CD14	CD40	CD14/CD40	2157951	0.32965	-0.0908632	1	0	FALSE	FALSE	FALSE	FALSE	FALSE
CD11c	CD84	CD11c/CD84	2383147	0.358068	-0.0953052	1	0	FALSE	FALSE	FALSE	FALSE	FALSE
CD14	CD64	CD14/CD64	1690712	0.791441	-0.0116402	1	0	FALSE	FALSE	FALSE	FALSE	FALSE
CD150	mIgG2a	CD150/mIgG2a	2398597	0.308769	-0.108811	1	0	FALSE	FALSE	FALSE	TRUE	FALSE
CD14	CD16	CD14/CD16	2149991	0.434747	-0.0754218	1	0	FALSE	FALSE	FALSE	FALSE	FALSE
CD14	CD158	CD14/CD158	1657063	0.348404	-0.0407195	1	0	FALSE	FALSE	FALSE	FALSE	FALSE
CD11b	CD35	CD11b/CD35	2108723	0.672423	-0.0250492	1	0	FALSE	FALSE	FALSE	FALSE	FALSE
CD11b	CD36	CD11b/CD36	2245562	0.44778	0.0618566	1	0	TRUE	FALSE	FALSE	FALSE	FALSE
CD150	CD49D	CD150/CD49D	2471533	0.00810769	-0.307909	1	0	FALSE	FALSE	FALSE	FALSE	FALSE
CD11b	CD37	CD11b/CD37	2389062	0.03447	-0.243923	1	0	FALSE	FALSE	FALSE	FALSE	FALSE
CD11c	mIgG2a	CD11c/mIgG2a	2458615	0.00937311	-0.262625	1	0	FALSE	FALSE	FALSE	TRUE	FALSE
CD11c	mIgG1	CD11c/mIgG1	2366905	0.271494	-0.0933978	1	0	FALSE	FALSE	FALSE	TRUE	FALSE
CD14	CD26	CD14/CD26	2214861	0.0182819	-0.229349	1	0	FALSE	FALSE	FALSE	FALSE	FALSE
CD137	mIgG2b	CD137/mIgG2b	2212175	0.21826	-0.094942	1	0	FALSE	FALSE	FALSE	TRUE	FALSE
CD14	CD150	CD14/CD150	2180332	0.128633	-0.129886	1	0	FALSE	FALSE	FALSE	FALSE	FALSE
CD150	CD5	CD150/CD5	2500512	0.000513115	-0.368935	1	0	FALSE	FALSE	FALSE	FALSE	FALSE
CD14	CD152	CD14/CD152	2156496	0.325615	-0.078701	1	0	FALSE	FALSE	FALSE	FALSE	FALSE
CD150	CD45RA	CD150/CD45RA	2474872	0.00545911	-0.279043	1	0	FALSE	FALSE	FALSE	FALSE	FALSE
CD11b	CD38	CD11b/CD38	2360249	0.144536	-0.15731	1	0	FALSE	FALSE	FALSE	FALSE	FALSE
CD11b	CD3E	CD11b/CD3E	2343973	0.276213	-0.108478	1	0	FALSE	FALSE	FALSE	FALSE	FALSE
CD14	CD154	CD14/CD154	2105692	0.0135644	-0.197816	1	0	FALSE	FALSE	FALSE	FALSE	FALSE
CD11b	CD40	CD11b/CD40	2334968	0.376682	-0.0880579	1	0	FALSE	FALSE	FALSE	FALSE	FALSE
CD11b	CD41	CD11b/CD41	2348884	0.229914	-0.114	1	0	FALSE	FALSE	FALSE	FALSE	FALSE
CD150	CD43	CD150/CD43	2431801	0.0784508	-0.201964	1	0	FALSE	FALSE	FALSE	FALSE	FALSE
CD150	CD41	CD150/CD41	2508225	0.000525462	-0.37242	1	0	FALSE	FALSE	FALSE	FALSE	FALSE
CD11b	CD43	CD11b/CD43	2331505	0.420675	-0.0806787	1	0	FALSE	FALSE	FALSE	FALSE	FALSE
CD150	CD45RB	CD150/CD45RB	2412924	0.158595	-0.145216	1	0	FALSE	FALSE	FALSE	FALSE	FALSE
CD150	CD50	CD150/CD50	2513362	0.000340694	-0.401524	1	0	FALSE	FALSE	FALSE	FALSE	FALSE
CD11b	CD337	CD11b/CD337	2331312	0.23048	-0.0995846	1	0	FALSE	FALSE	FALSE	FALSE	FALSE
CD11b	CD33	CD11b/CD33	2099874	0.0827781	-0.0984916	1	0	FALSE	FALSE	FALSE	FALSE	FALSE
CD150	TCRVb5	CD150/TCRVb5	2438530	0.0543514	-0.198071	1	0	FALSE	FALSE	FALSE	FALSE	FALSE
CD11b	CD268	CD11b/CD268	2027475	0.555378	0.034713	1	0	TRUE	FALSE	FALSE	FALSE	FALSE
CD150	CD9	CD150/CD9	2463619	0.0124609	-0.270468	1	0	FALSE	FALSE	FALSE	FALSE	FALSE
CD11b	CD27	CD11b/CD27	2377876	0.0628748	-0.187513	1	0	FALSE	FALSE	FALSE	FALSE	FALSE
CD150	CD84	CD150/CD84	2453917	0.0233339	-0.239774	1	0	FALSE	FALSE	FALSE	FALSE	FALSE
CD11b	CD274	CD11b/CD274	2334571	0.381577	-0.0878411	1	0	FALSE	FALSE	FALSE	FALSE	FALSE
CD150	CD72	CD150/CD72	2410952	0.0354125	-0.225571	1	0	FALSE	FALSE	FALSE	FALSE	FALSE
CD137	mIgG1	CD137/mIgG1	2169480	0.494068	-0.0411614	1	0	FALSE	FALSE	FALSE	TRUE	FALSE
CD150	CD69	CD150/CD69	2503666	0.000763887	-0.365556	1	0	FALSE	FALSE	FALSE	FALSE	FALSE
CD137	mIgG2a	CD137/mIgG2a	2207691	0.293023	-0.0958242	1	0	FALSE	FALSE	FALSE	TRUE	FALSE
CD11b	CD278	CD11b/CD278	2177000	0.368752	-0.0562845	1	0	FALSE	FALSE	FALSE	FALSE	FALSE
CD150	CD64	CD150/CD64	1848998	0.968916	-0.00313196	1	0	FALSE	FALSE	FALSE	FALSE	FALSE
CD150	CD62P	CD150/CD62P	2128313	0.812729	-0.0205725	1	0	FALSE	FALSE	FALSE	FALSE	FALSE
CD11b	CD279	CD11b/CD279	2328041	0.105649	-0.121603	1	0	FALSE	FALSE	FALSE	FALSE	FALSE
CD11b	CD29	CD11b/CD29	2297804	0.476363	-0.0501625	1	0	FALSE	FALSE	FALSE	FALSE	FALSE
CD150	CD54	CD150/CD54	2512050	0.000381012	-0.378612	1	0	FALSE	FALSE	FALSE	FALSE	FALSE
CD11b	CD314	CD11b/CD314	2351821	0.189533	-0.122563	1	0	FALSE	FALSE	FALSE	FALSE	FALSE
CD150	CD53	CD150/CD53	2451565	0.018364	-0.255785	1	0	FALSE	FALSE	FALSE	FALSE	FALSE
CD150	CD52	CD150/CD52	2345687	0.879988	0.01564	1	0	TRUE	FALSE	FALSE	FALSE	FALSE
CD11b	CD32	CD11b/CD32	2305983	0.780181	-0.0225711	1	0	FALSE	FALSE	FALSE	FALSE	FALSE
CD11b	CD328	CD11b/CD328	2331342	0.22076	-0.0878751	1	0	FALSE	FALSE	FALSE	FALSE	FALSE
CD150	CD40	CD150/CD40	2438001	0.0576586	-0.204816	1	0	FALSE	FALSE	FALSE	FALSE	FALSE
CD11b	CD9	CD11b/CD9	2401785	0.0150104	-0.228076	1	0	FALSE	FALSE	FALSE	FALSE	FALSE
CD11b	CD44	CD11b/CD44	2313081	0.699385	-0.0373814	1	0	FALSE	FALSE	FALSE	FALSE	FALSE
CD11b	CD45RA	CD11b/CD45RA	2295275	0.971857	-0.00298653	1	0	FALSE	FALSE	FALSE	FALSE	FALSE
CD11b	CD55	CD11b/CD55	2394314	0.0254831	-0.230239	1	0	FALSE	FALSE	FALSE	FALSE	FALSE
CD150	CD200	CD150/CD200	2107879	0.558325	0.0526462	1	0	TRUE	FALSE	FALSE	FALSE	FALSE
CD150	CD20	CD150/CD20	2423363	0.00215629	-0.281015	1	0	FALSE	FALSE	FALSE	FALSE	FALSE
CD11b	CD62P	CD11b/CD62P	2049702	0.628562	0.0286856	1	0	TRUE	FALSE	FALSE	FALSE	FALSE
CD11b	CD64	CD11b/CD64	1760114	0.24814	0.0618244	1	0	TRUE	FALSE	FALSE	FALSE	FALSE
CD11b	CD69	CD11b/CD69	2327689	0.472482	-0.070859	1	0	FALSE	FALSE	FALSE	FALSE	FALSE
CD150	CD1d	CD150/CD1d	2266770	0.105635	-0.142906	1	0	FALSE	FALSE	FALSE	FALSE	FALSE
CD11c	CD86	CD11c/CD86	2496143	0.000581863	-0.357164	1	0	FALSE	FALSE	FALSE	FALSE	FALSE
CD150	CD19	CD150/CD19	1951143	0.125629	0.153852	1	0	TRUE	FALSE	FALSE	FALSE	FALSE
CD150	CD229	CD150/CD229	2314331	0.811939	-0.022954	1	0	FALSE	FALSE	FALSE	FALSE	FALSE
CD11b	CD7	CD11b/CD7	2423072	0.00387487	-0.278308	1	0	FALSE	FALSE	FALSE	FALSE	FALSE
CD11b	CD72	CD11b/CD72	2308179	0.289174	-0.0916899	1	0	FALSE	FALSE	FALSE	FALSE	FALSE
CD11b	CD8	CD11b/CD8	2289329	0.877511	0.0151265	1	0	TRUE	FALSE	FALSE	FALSE	FALSE
CD150	CD163	CD150/CD163	2013086	0.440026	-0.063407	1	0	FALSE	FALSE	FALSE	FALSE	FALSE
CD150	CD162	CD150/CD162	2499368	0.0010773	-0.348772	1	0	FALSE	FALSE	FALSE	FALSE	FALSE
CD150	CD161	CD150/CD161	2286322	0.421348	-0.073332	1	0	FALSE	FALSE	FALSE	FALSE	FALSE
CD11c	CD43	CD11c/CD43	2379190	0.414187	-0.0868398	1	0	FALSE	FALSE	FALSE	FALSE	FALSE
CD150	CD158	CD150/CD158	1847034	0.165283	-0.110967	1	0	FALSE	FALSE	FALSE	FALSE	FALSE
CD11b	CD84	CD11b/CD84	2314131	0.671809	-0.0405819	1	0	FALSE	FALSE	FALSE	FALSE	FALSE
CD11b	CD86	CD11b/CD86	2369413	0.0954023	-0.163981	1	0	FALSE	FALSE	FALSE	FALSE	FALSE
CD11b	CD71	CD11b/CD71	2400622	0.0174309	-0.234737	1	0	FALSE	FALSE	FALSE	FALSE	FALSE
CD11b	CD54	CD11b/CD54	2339412	0.324567	-0.100663	1	0	FALSE	FALSE	FALSE	FALSE	FALSE
CD150	CD244	CD150/CD244	2386591	0.316365	-0.10371	1	0	FALSE	FALSE	FALSE	FALSE	FALSE
CD150	CD25	CD150/CD25	2393357	0.233153	-0.121356	1	0	FALSE	FALSE	FALSE	FALSE	FALSE
CD11b	CD45RB	CD11b/CD45RB	2310420	0.691408	-0.0354556	1	0	FALSE	FALSE	FALSE	FALSE	FALSE
CD150	CD36	CD150/CD36	2425145	0.0436125	-0.194162	1	0	FALSE	FALSE	FALSE	FALSE	FALSE
CD150	CD35	CD150/CD35	2230277	0.0326672	-0.185255	1	0	FALSE	FALSE	FALSE	FALSE	FALSE
CD150	CD33	CD150/CD33	2201762	0.00295702	-0.252767	1	0	FALSE	FALSE	FALSE	FALSE	FALSE
CD150	CD328	CD150/CD328	2368166	0.433525	-0.0723836	1	0	FALSE	FALSE	FALSE	FALSE	FALSE
CD150	CD32	CD150/CD32	2379412	0.519806	-0.0639695	1	0	FALSE	FALSE	FALSE	FALSE	FALSE
CD150	CD314	CD150/CD314	2490786	0.00179068	-0.327668	1	0	FALSE	FALSE	FALSE	FALSE	FALSE
CD11b	CD47	CD11b/CD47	2306075	0.820594	-0.0241182	1	0	FALSE	FALSE	FALSE	FALSE	FALSE
CD11b	CD48	CD11b/CD48	2410537	0.00924031	-0.264836	1	0	FALSE	FALSE	FALSE	FALSE	FALSE
CD11b	CD49D	CD11b/CD49D	2322549	0.547491	-0.0640049	1	0	FALSE	FALSE	FALSE	FALSE	FALSE
CD150	CD29	CD150/CD29	2342699	0.631478	-0.0448764	1	0	FALSE	FALSE	FALSE	FALSE	FALSE
CD150	CD279	CD150/CD279	2422990	0.0117812	-0.241316	1	0	FALSE	FALSE	FALSE	FALSE	FALSE
CD150	CD278	CD150/CD278	2202177	0.777126	-0.0259987	1	0	FALSE	FALSE	FALSE	FALSE	FALSE
CD150	CD274	CD150/CD274	2454552	0.0233223	-0.24659	1	0	FALSE	FALSE	FALSE	FALSE	FALSE
CD11b	CD5	CD11b/CD5	2310503	0.647949	-0.0430115	1	0	FALSE	FALSE	FALSE	FALSE	FALSE
CD11b	CD50	CD11b/CD50	2313399	0.694036	-0.0398204	1	0	FALSE	FALSE	FALSE	FALSE	FALSE
CD150	CD27	CD150/CD27	2471078	0.0083548	-0.28518	1	0	FALSE	FALSE	FALSE	FALSE	FALSE
CD150	CD268	CD150/CD268	2178797	0.0624544	-0.162274	1	0	FALSE	FALSE	FALSE	FALSE	FALSE
CD11c	TCRVb5	CD11c/TCRVb5	2408712	0.135533	-0.151216	1	0	FALSE	FALSE	FALSE	FALSE	FALSE
CD11b	CD52	CD11b/CD52	2329737	0.436129	-0.0684451	1	0	FALSE	FALSE	FALSE	FALSE	FALSE
CD11b	CD53	CD11b/CD53	2364937	0.0850938	-0.164733	1	0	FALSE	FALSE	FALSE	FALSE	FALSE
CD150	CD4	CD150/CD4	2354117	0.706369	-0.0389143	1	0	FALSE	FALSE	FALSE	FALSE	FALSE
CD158	CD32	CD158/CD32	1868359	0.0413359	-0.133371	1	0	FALSE	FALSE	FALSE	FALSE	FALSE
CD102	CD53	CD102/CD53	2239419	0.151236	0.149055	1	0	TRUE	FALSE	FALSE	FALSE	FALSE
CD158	CD33	CD158/CD33	1614753	0.480528	-0.0292264	1	0	FALSE	FALSE	FALSE	FALSE	FALSE
CD161	CD29	CD161/CD29	2216742	0.925183	0.00658966	1	0	TRUE	FALSE	FALSE	FALSE	FALSE
CD137	CD163	CD137/CD163	1917080	0.0246177	-0.110627	1	0	FALSE	FALSE	FALSE	FALSE	FALSE
ACTB	CD49D	ACTB/CD49D	2402658	0.0201786	-0.242706	1	0	FALSE	FALSE	FALSE	TRUE	FALSE
ACTB	CD5	ACTB/CD5	2314662	0.622509	-0.0451214	1	0	FALSE	FALSE	FALSE	TRUE	FALSE
CD162	CD45RA	CD162/CD45RA	2398215	0.287249	-0.10771	1	0	FALSE	FALSE	FALSE	FALSE	FALSE
ACTB	CD50	ACTB/CD50	2405232	0.0172369	-0.23858	1	0	FALSE	FALSE	FALSE	TRUE	FALSE
ACTB	CD52	ACTB/CD52	2352286	0.234009	-0.104783	1	0	FALSE	FALSE	FALSE	TRUE	FALSE
ACTB	CD53	ACTB/CD53	2315423	0.62346	-0.0470285	1	0	FALSE	FALSE	FALSE	TRUE	FALSE
CD127	CD45RB	CD127/CD45RB	2469016	0.00771285	-0.282262	1	0	FALSE	FALSE	FALSE	FALSE	FALSE
ACTB	CD62P	ACTB/CD62P	2102490	0.435847	-0.0452905	1	0	FALSE	FALSE	FALSE	TRUE	FALSE
ACTB	CD64	ACTB/CD64	1844928	0.299261	-0.0546183	1	0	FALSE	FALSE	FALSE	TRUE	FALSE
CD161	CD279	CD161/CD279	2264071	0.236621	-0.0837572	1	0	FALSE	FALSE	FALSE	FALSE	FALSE
ACTB	CD69	ACTB/CD69	2455542	0.00042018	-0.348052	1	0	FALSE	FALSE	FALSE	TRUE	FALSE
CD127	CD45RA	CD127/CD45RA	2432608	0.0667465	-0.189302	1	0	FALSE	FALSE	FALSE	FALSE	FALSE
CD161	CD278	CD161/CD278	2178752	0.0493245	-0.115322	1	0	FALSE	FALSE	FALSE	FALSE	FALSE
CD161	CD274	CD161/CD274	2251146	0.991892	0.000868316	1	0	TRUE	FALSE	FALSE	FALSE	FALSE
CD161	CD27	CD161/CD27	2335230	0.0528395	-0.195399	1	0	FALSE	FALSE	FALSE	FALSE	FALSE
ACTB	CD71	ACTB/CD71	2367236	0.129388	-0.153153	1	0	FALSE	FALSE	FALSE	TRUE	FALSE
ACTB	CD72	ACTB/CD72	2344460	0.0738955	-0.153843	1	0	FALSE	FALSE	FALSE	TRUE	FALSE
CD161	CD314	CD161/CD314	2271281	0.617123	-0.0455749	1	0	FALSE	FALSE	FALSE	FALSE	FALSE
ACTB	CD47	ACTB/CD47	2423485	0.00515477	-0.295472	1	0	FALSE	FALSE	FALSE	TRUE	FALSE
ACTB	CD45RB	ACTB/CD45RB	2398369	0.0223533	-0.196415	1	0	FALSE	FALSE	FALSE	TRUE	FALSE
ACTB	CD45RA	ACTB/CD45RA	2322445	0.59048	-0.0430584	1	0	FALSE	FALSE	FALSE	TRUE	FALSE
CD127	CD52	CD127/CD52	2418943	0.137211	-0.153745	1	0	FALSE	FALSE	FALSE	FALSE	FALSE
ACTB	CD314	ACTB/CD314	2257625	0.34928	0.088924	1	0	TRUE	FALSE	FALSE	TRUE	FALSE
CD127	CD50	CD127/CD50	2506020	0.000630463	-0.382585	1	0	FALSE	FALSE	FALSE	FALSE	FALSE
CD161	CD33	CD161/CD33	1991227	0.814615	0.0125552	1	0	TRUE	FALSE	FALSE	FALSE	FALSE
ACTB	CD32	ACTB/CD32	2328511	0.490069	-0.0566327	1	0	FALSE	FALSE	FALSE	TRUE	FALSE
CD137	CD158	CD137/CD158	1696180	0.271004	-0.0520354	1	0	FALSE	FALSE	FALSE	FALSE	FALSE
ACTB	CD328	ACTB/CD328	2284392	0.939806	-0.00555116	1	0	FALSE	FALSE	FALSE	TRUE	FALSE
ACTB	CD33	ACTB/CD33	2085314	0.213542	-0.0708009	1	0	FALSE	FALSE	FALSE	TRUE	FALSE
ACTB	CD337	ACTB/CD337	2368411	0.0515393	-0.157842	1	0	FALSE	FALSE	FALSE	TRUE	FALSE
[truncated: 1,161 more rows]

## Sheet: Table S8
marker_1	marker_2	markers	stat	p_value	estimate	p_adj	-LOG10(@p_adj)	estimate_positive	Significant p<0.001 & |Pearson Zdiff| > 1	IsSelfComparison	IsControlComparison	IsSignificantNonControlComparison
CD47	CD48	CD47/CD48	295620	3.15574e-07	-1.62821	0.000997213	3.00121	FALSE	TRUE	FALSE	FALSE	TRUE
CD71	CD84	CD71/CD84	295664	3.09043e-07	-1.4493	0.000976577	3.01029	FALSE	TRUE	FALSE	FALSE	TRUE
CD86	CD9	CD86/CD9	295652	2.96474e-07	-1.60212	0.000936856	3.02833	FALSE	TRUE	FALSE	FALSE	TRUE
CD18	CD5	CD18/CD5	295096	2.9091e-07	-1.36847	0.000919275	3.03655	FALSE	TRUE	FALSE	FALSE	TRUE
CD161	CD82	CD161/CD82	288832	2.40363e-07	-1.62279	0.000759546	3.11945	FALSE	TRUE	FALSE	FALSE	TRUE
CD32	HLA-ABC	CD32/HLA-ABC	296261	2.32357e-07	-1.39962	0.000734248	3.13416	FALSE	TRUE	FALSE	FALSE	TRUE
CD26	HLA-ABC	CD26/HLA-ABC	296290	2.29144e-07	-2.54696	0.000724094	3.1402	FALSE	TRUE	FALSE	FALSE	TRUE
CD4	CD5	CD4/CD5	295686	2.19187e-07	-1.36845	0.000692632	3.1595	FALSE	TRUE	FALSE	FALSE	TRUE
CD48	CD69	CD48/CD69	296578	1.99478e-07	-1.54897	0.00063035	3.20042	FALSE	TRUE	FALSE	FALSE	TRUE
CD154	CD38	CD154/CD38	180414	1.80049e-07	1.8895	0.000568956	3.24492	TRUE	TRUE	FALSE	FALSE	TRUE
CD152	CD2	CD152/CD2	296855	1.74468e-07	-1.47033	0.00055132	3.2586	FALSE	TRUE	FALSE	FALSE	TRUE
CD45	CD69	CD45/CD69	297117	1.53621e-07	-1.44663	0.000485441	3.31386	FALSE	TRUE	FALSE	FALSE	TRUE
CD45RB	CD82	CD45RB/CD82	296430	1.08387e-07	-1.70634	0.000342502	3.46534	FALSE	TRUE	FALSE	FALSE	TRUE
CD52	HLA-DR	CD52/HLA-DR	297731	1.08308e-07	-1.57254	0.000342255	3.46565	FALSE	TRUE	FALSE	FALSE	TRUE
CD154	CD27	CD154/CD27	297875	1.05985e-07	-1.73534	0.000334912	3.47507	FALSE	TRUE	FALSE	FALSE	TRUE
CD3E	CD69	CD3E/CD69	297992	1.00043e-07	-1.51765	0.000316137	3.50012	FALSE	TRUE	FALSE	FALSE	TRUE
CD25	CD48	CD25/CD48	298367	8.30936e-08	-1.67139	0.000262576	3.58075	FALSE	TRUE	FALSE	FALSE	TRUE
CD11a	CD84	CD11a/CD84	298463	7.92231e-08	-1.43233	0.000250345	3.60146	FALSE	TRUE	FALSE	FALSE	TRUE
CD8	CD9	CD8/CD9	177836	7.04092e-08	1.51627	0.000222493	3.65268	TRUE	TRUE	FALSE	FALSE	TRUE
CD154	CD40	CD154/CD40	177099	6.63074e-08	1.81979	0.000209531	3.67875	TRUE	TRUE	FALSE	FALSE	TRUE
CD44	CD84	CD44/CD84	298842	6.55787e-08	-1.4047	0.000207229	3.68355	FALSE	TRUE	FALSE	FALSE	TRUE
CD38	CD86	CD38/CD86	298981	6.11694e-08	-1.71195	0.000193295	3.71378	FALSE	TRUE	FALSE	FALSE	TRUE
CD47	CD7	CD47/CD7	299128	5.68191e-08	-1.71373	0.000179548	3.74582	FALSE	TRUE	FALSE	FALSE	TRUE
CD11a	CD5	CD11a/CD5	298484	5.51623e-08	-1.47196	0.000174313	3.75867	FALSE	TRUE	FALSE	FALSE	TRUE
CD40	CD9	CD40/CD9	176561	5.21259e-08	1.71126	0.000164718	3.78326	TRUE	TRUE	FALSE	FALSE	TRUE
CD37	CD54	CD37/CD54	177892	5.17949e-08	1.75594	0.000163672	3.78603	TRUE	TRUE	FALSE	FALSE	TRUE
CD127	CD49D	CD127/CD49D	299365	5.04295e-08	-1.65743	0.000159357	3.79763	FALSE	TRUE	FALSE	FALSE	TRUE
CD102	CD82	CD102/CD82	298484	4.98405e-08	-1.64535	0.000157496	3.80273	FALSE	TRUE	FALSE	FALSE	TRUE
CD26	CD69	CD26/CD69	299510	4.68697e-08	-1.55346	0.000148108	3.82942	FALSE	TRUE	FALSE	FALSE	TRUE
CD152	CD3E	CD152/CD3E	299900	3.84616e-08	-1.56194	0.000121539	3.91529	FALSE	TRUE	FALSE	FALSE	TRUE
CD25	CD72	CD25/CD72	174437	3.29005e-08	1.65526	0.000103966	3.98311	TRUE	TRUE	FALSE	FALSE	TRUE
CD84	HLA-DR	CD84/HLA-DR	300263	3.19627e-08	-1.78723	0.000101002	3.99567	FALSE	TRUE	FALSE	FALSE	TRUE
CD82	TCRVb5	CD82/TCRVb5	300475	2.86741e-08	-1.86105	9.06102e-05	4.04282	FALSE	TRUE	FALSE	FALSE	TRUE
CD274	CD38	CD274/CD38	300512	2.81349e-08	-1.7185	8.89061e-05	4.05107	FALSE	TRUE	FALSE	FALSE	TRUE
CD19	CD59	CD19/CD59	253788	2.64959e-08	-1.88156	8.37269e-05	4.07713	FALSE	TRUE	FALSE	FALSE	TRUE
CD26	CD8	CD26/CD8	175882	2.52668e-08	1.97967	7.98431e-05	4.09776	TRUE	TRUE	FALSE	FALSE	TRUE
CD4	CD48	CD4/CD48	300855	2.35824e-08	-1.86423	7.45203e-05	4.12773	FALSE	TRUE	FALSE	FALSE	TRUE
CD25	HLA-ABC	CD25/HLA-ABC	300869	2.34126e-08	-1.42918	7.39839e-05	4.13086	FALSE	TRUE	FALSE	FALSE	TRUE
CD52	CD59	CD52/CD59	300814	2.28635e-08	-1.47834	7.22486e-05	4.14117	FALSE	TRUE	FALSE	FALSE	TRUE
CD48	CD7	CD48/CD7	301242	1.93027e-08	-1.7708	6.09964e-05	4.2147	FALSE	TRUE	FALSE	FALSE	TRUE
CD43	CD59	CD43/CD59	301446	1.73607e-08	-1.84354	5.48598e-05	4.26075	FALSE	TRUE	FALSE	FALSE	TRUE
CD274	CD49D	CD274/CD49D	301903	1.36739e-08	-1.75577	4.32096e-05	4.36442	FALSE	TRUE	FALSE	FALSE	TRUE
CD41	CD45	CD41/CD45	301995	1.30298e-08	-1.62844	4.1174e-05	4.38538	FALSE	TRUE	FALSE	FALSE	TRUE
CD59	TCRVb5	CD59/TCRVb5	302249	1.14006e-08	-1.53009	3.60259e-05	4.44339	FALSE	TRUE	FALSE	FALSE	TRUE
CD154	CD274	CD154/CD274	302347	1.08265e-08	-2.00651	3.42117e-05	4.46583	FALSE	TRUE	FALSE	FALSE	TRUE
CD3E	CD49D	CD3E/CD49D	302563	9.65856e-09	-1.9791	3.05211e-05	4.5154	FALSE	TRUE	FALSE	FALSE	TRUE
CD33	HLA-DR	CD33/HLA-DR	275890	9.62993e-09	-1.6606	3.04306e-05	4.51669	FALSE	TRUE	FALSE	FALSE	TRUE
CD279	CD37	CD279/CD37	297894	7.36152e-09	-1.85988	2.32624e-05	4.63335	FALSE	TRUE	FALSE	FALSE	TRUE
CD154	CD25	CD154/CD25	174082	7.17591e-09	1.8855	2.26759e-05	4.64444	TRUE	TRUE	FALSE	FALSE	TRUE
CD19	CD47	CD19/CD47	139603	6.98615e-09	1.77271	2.20762e-05	4.65607	TRUE	TRUE	FALSE	FALSE	TRUE
CD154	HLA-ABC	CD154/HLA-ABC	303193	6.90895e-09	-2.22129	2.18323e-05	4.6609	FALSE	TRUE	FALSE	FALSE	TRUE
CD47	CD8	CD47/CD8	173380	6.76863e-09	2.12776	2.13889e-05	4.66981	TRUE	TRUE	FALSE	FALSE	TRUE
CD38	CD48	CD38/CD48	303510	5.83027e-09	-1.9119	1.84237e-05	4.73462	FALSE	TRUE	FALSE	FALSE	TRUE
CD19	CD40	CD19/CD40	138038	5.75565e-09	1.78055	1.81879e-05	4.74022	TRUE	TRUE	FALSE	FALSE	TRUE
CD127	CD37	CD127/CD37	303570	5.64542e-09	-2.02685	1.78395e-05	4.74862	FALSE	TRUE	FALSE	FALSE	TRUE
CD154	CD279	CD154/CD279	298411	5.56578e-09	-1.81441	1.75879e-05	4.75479	FALSE	TRUE	FALSE	FALSE	TRUE
CD3E	CD40	CD3E/CD40	302086	5.03921e-09	-1.69635	1.59239e-05	4.79795	FALSE	TRUE	FALSE	FALSE	TRUE
CD41	CD59	CD41/CD59	303860	4.8294e-09	-1.7104	1.52609e-05	4.81642	FALSE	TRUE	FALSE	FALSE	TRUE
CD150	CD45	CD150/CD45	303922	4.67047e-09	-1.614	1.47587e-05	4.83095	FALSE	TRUE	FALSE	FALSE	TRUE
CD49D	CD8	CD49D/CD8	172392	3.96918e-09	2.13923	1.25426e-05	4.90161	TRUE	TRUE	FALSE	FALSE	TRUE
CD127	CD40	CD127/CD40	302648	3.71421e-09	-1.65116	1.17369e-05	4.93045	FALSE	TRUE	FALSE	FALSE	TRUE
B2M	CD154	B2M/CD154	304491	3.43063e-09	-2.1475	1.08408e-05	4.96494	FALSE	TRUE	FALSE	FALSE	TRUE
CD152	HLA-ABC	CD152/HLA-ABC	304574	3.27897e-09	-1.60295	1.03615e-05	4.98458	FALSE	TRUE	FALSE	FALSE	TRUE
CD152	CD7	CD152/CD7	304751	2.97703e-09	-1.6471	9.40741e-06	5.02653	FALSE	TRUE	FALSE	FALSE	TRUE
CD5	HLA-DR	CD5/HLA-DR	304055	2.94511e-09	-1.86102	9.30656e-06	5.03121	FALSE	TRUE	FALSE	FALSE	TRUE
B2M	CD274	B2M/CD274	305304	2.19794e-09	-1.5625	6.9455e-06	5.1583	FALSE	TRUE	FALSE	FALSE	TRUE
CD268	CD82	CD268/CD82	288388	1.94305e-09	-1.87944	6.14004e-06	5.21183	FALSE	TRUE	FALSE	FALSE	TRUE
CD19	HLA-ABC	CD19/HLA-ABC	137467	1.92919e-09	1.70756	6.09623e-06	5.21494	TRUE	TRUE	FALSE	FALSE	TRUE
CD25	CD86	CD25/CD86	305706	1.76026e-09	-1.96107	5.56241e-06	5.25474	FALSE	TRUE	FALSE	FALSE	TRUE
CD154	CD197	CD154/CD197	305735	1.7322e-09	-1.96039	5.47374e-06	5.26172	FALSE	TRUE	FALSE	FALSE	TRUE
CD40	CD53	CD40/CD53	170138	1.66742e-09	1.93117	5.26904e-06	5.27827	TRUE	TRUE	FALSE	FALSE	TRUE
CD137	CD45	CD137/CD45	290241	1.65768e-09	-1.60035	5.23828e-06	5.28081	FALSE	TRUE	FALSE	FALSE	TRUE
CD11a	CD3E	CD11a/CD3E	306041	1.46146e-09	-1.95098	4.61822e-06	5.33553	FALSE	TRUE	FALSE	FALSE	TRUE
CD18	CD2	CD18/CD2	306172	1.3586e-09	-1.96037	4.29317e-06	5.36722	FALSE	TRUE	FALSE	FALSE	TRUE
CD150	HLA-DR	CD150/HLA-DR	306949	8.78798e-10	-2.10556	2.777e-06	5.55642	FALSE	TRUE	FALSE	FALSE	TRUE
CD274	HLA-ABC	CD274/HLA-ABC	307011	8.486e-10	-1.65852	2.68158e-06	5.57161	FALSE	TRUE	FALSE	FALSE	TRUE
CD55	CD86	CD55/CD86	306922	8.41929e-10	-1.69148	2.6605e-06	5.57504	FALSE	TRUE	FALSE	FALSE	TRUE
CD45RA	CD82	CD45RA/CD82	307374	6.9108e-10	-2.03176	2.18381e-06	5.66078	FALSE	TRUE	FALSE	FALSE	TRUE
CD4	CD40	CD4/CD40	305819	6.33815e-10	-2.051	2.00286e-06	5.69835	FALSE	TRUE	FALSE	FALSE	TRUE
CD82	mIgG2b	CD82/mIgG2b	307571	6.17939e-10	-2.00849	1.95269e-06	5.70937	FALSE	TRUE	FALSE	TRUE	FALSE
CD150	CD82	CD150/CD82	307683	5.79783e-10	-2.20234	1.83211e-06	5.73705	FALSE	TRUE	FALSE	FALSE	TRUE
CD53	CD54	CD53/CD54	169404	5.4238e-10	1.85851	1.71392e-06	5.76601	TRUE	TRUE	FALSE	FALSE	TRUE
CD127	CD154	CD127/CD154	308009	4.81341e-10	-2.02753	1.52104e-06	5.81786	FALSE	TRUE	FALSE	FALSE	TRUE
CD7	CD9	CD7/CD9	307958	4.67141e-10	-2.08667	1.47616e-06	5.83087	FALSE	TRUE	FALSE	FALSE	TRUE
CD45	CD84	CD45/CD84	308605	3.41799e-10	-1.674	1.08009e-06	5.96654	FALSE	TRUE	FALSE	FALSE	TRUE
CD26	CD49D	CD26/CD49D	308633	3.36323e-10	-2.25996	1.06278e-06	5.97356	FALSE	TRUE	FALSE	FALSE	TRUE
CD152	CD26	CD152/CD26	308703	3.23004e-10	-1.6636	1.02069e-06	5.99111	FALSE	TRUE	FALSE	FALSE	TRUE
CD22	CD38	CD22/CD38	168433	3.10559e-10	2.04693	9.81366e-07	6.00817	TRUE	TRUE	FALSE	FALSE	TRUE
CD45	CD5	CD45/CD5	308147	2.92908e-10	-1.63302	9.2559e-07	6.03358	FALSE	TRUE	FALSE	FALSE	TRUE
CD274	CD37	CD274/CD37	308926	2.83916e-10	-2.22194	8.97175e-07	6.04712	FALSE	TRUE	FALSE	FALSE	TRUE
CD5	CD82	CD5/CD82	308260	2.74307e-10	-2.20709	8.66809e-07	6.06208	FALSE	TRUE	FALSE	FALSE	TRUE
CD18	CD59	CD18/CD59	309146	2.49896e-10	-2.81608	7.89672e-07	6.10255	FALSE	TRUE	FALSE	FALSE	TRUE
CD49D	CD54	CD49D/CD54	167874	2.24529e-10	1.87194	7.09512e-07	6.14904	TRUE	TRUE	FALSE	FALSE	TRUE
CD7	CD72	CD7/CD72	305934	2.20463e-10	-2.03352	6.96664e-07	6.15698	FALSE	TRUE	FALSE	FALSE	TRUE
CD154	CD72	CD154/CD72	165337	2.19818e-10	2.13545	6.94624e-07	6.15825	TRUE	TRUE	FALSE	FALSE	TRUE
B2M	CD48	B2M/CD48	309466	2.07414e-10	-2.08097	6.55429e-07	6.18347	FALSE	TRUE	FALSE	FALSE	TRUE
CD40	CD82	CD40/CD82	166348	1.91109e-10	2.32714	6.03905e-07	6.21903	TRUE	TRUE	FALSE	FALSE	TRUE
CD40	CD7	CD40/CD7	307944	1.85366e-10	-1.98856	5.85757e-07	6.23228	FALSE	TRUE	FALSE	FALSE	TRUE
CD59	mIgG2a	CD59/mIgG2a	309821	1.68522e-10	-1.88739	5.3253e-07	6.27366	FALSE	TRUE	FALSE	TRUE	FALSE
B2M	CD127	B2M/CD127	309824	1.68226e-10	-1.68815	5.31594e-07	6.27442	FALSE	TRUE	FALSE	FALSE	TRUE
CD22	CD53	CD22/CD53	167195	1.50912e-10	2.0499	4.76883e-07	6.32159	TRUE	TRUE	FALSE	FALSE	TRUE
CD48	HLA-ABC	CD48/HLA-ABC	310027	1.49324e-10	-2.32574	4.71863e-07	6.32618	FALSE	TRUE	FALSE	FALSE	TRUE
CD72	CD86	CD72/CD86	306769	1.34718e-10	-1.8598	4.25708e-07	6.37089	FALSE	TRUE	FALSE	FALSE	TRUE
CD2	CD48	CD2/CD48	310407	1.19358e-10	-2.05787	3.77172e-07	6.42346	FALSE	TRUE	FALSE	FALSE	TRUE
CD154	CD2	CD154/CD2	310892	8.95319e-11	-2.26453	2.82921e-07	6.54833	FALSE	TRUE	FALSE	FALSE	TRUE
CD55	HLA-DR	CD55/HLA-DR	310796	8.90932e-11	-2.37705	2.81534e-07	6.55047	FALSE	TRUE	FALSE	FALSE	TRUE
CD22	CD72	CD22/CD72	163798	8.82867e-11	1.97747	2.78986e-07	6.55442	TRUE	TRUE	FALSE	FALSE	TRUE
CD54	CD8	CD54/CD8	165718	8.81232e-11	2.35686	2.78469e-07	6.55522	TRUE	TRUE	FALSE	FALSE	TRUE
CD44	CD48	CD44/CD48	310996	8.41581e-11	-2.11812	2.6594e-07	6.57522	FALSE	TRUE	FALSE	FALSE	TRUE
CD127	CD59	CD127/CD59	311588	5.90707e-11	-1.84213	1.86663e-07	6.72894	FALSE	TRUE	FALSE	FALSE	TRUE
B2M	CD71	B2M/CD71	311594	5.88583e-11	-2.00629	1.85992e-07	6.73051	FALSE	TRUE	FALSE	FALSE	TRUE
CD3E	CD53	CD3E/CD53	311673	5.61308e-11	-1.93015	1.77373e-07	6.75111	FALSE	TRUE	FALSE	FALSE	TRUE
CD18	CD19	CD18/CD19	263838	5.29095e-11	-2.00534	1.67194e-07	6.77678	FALSE	TRUE	FALSE	FALSE	TRUE
CD22	CD8	CD22/CD8	164829	5.16727e-11	2.18868	1.63286e-07	6.78705	TRUE	TRUE	FALSE	FALSE	TRUE
HLA-DR	mIgG2a	HLA-DR/mIgG2a	312177	4.14225e-11	-2.14521	1.30895e-07	6.88308	FALSE	TRUE	FALSE	TRUE	FALSE
CD197	CD86	CD197/CD86	312240	3.98731e-11	-1.93636	1.25999e-07	6.89963	FALSE	TRUE	FALSE	FALSE	TRUE
CD150	CD59	CD150/CD59	312410	3.59695e-11	-1.97578	1.13664e-07	6.94438	FALSE	TRUE	FALSE	FALSE	TRUE
CD20	CD82	CD20/CD82	307761	3.50637e-11	-2.09614	1.10801e-07	6.95546	FALSE	TRUE	FALSE	FALSE	TRUE
CD26	CD40	CD26/CD40	310869	3.21865e-11	-2.05148	1.01709e-07	6.99264	FALSE	TRUE	FALSE	FALSE	TRUE
CD32	CD59	CD32/CD59	312661	3.08809e-11	-1.90218	9.75836e-08	7.01062	FALSE	TRUE	FALSE	FALSE	TRUE
CD152	CD86	CD152/CD86	313377	1.99312e-11	-1.92826	6.29827e-08	7.20078	FALSE	TRUE	FALSE	FALSE	TRUE
CD40	CD49D	CD40/CD49D	162571	1.97052e-11	2.15528	6.22683e-08	7.20573	TRUE	TRUE	FALSE	FALSE	TRUE
CD18	CD71	CD18/CD71	313471	1.88122e-11	-2.1439	5.94465e-08	7.22587	FALSE	TRUE	FALSE	FALSE	TRUE
CD127	HLA-ABC	CD127/HLA-ABC	313534	1.80969e-11	-1.78179	5.71861e-08	7.24271	FALSE	TRUE	FALSE	FALSE	TRUE
CD19	CD22	CD19/CD22	130244	1.79356e-11	2.19498	5.66765e-08	7.2466	TRUE	TRUE	FALSE	FALSE	TRUE
CD26	CD3E	CD26/CD3E	313858	1.48185e-11	-2.28273	4.68264e-08	7.32951	FALSE	TRUE	FALSE	FALSE	TRUE
CD11a	CD59	CD11a/CD59	314208	1.19299e-11	-3.09014	3.76984e-08	7.42368	FALSE	TRUE	FALSE	FALSE	TRUE
CD2	HLA-ABC	CD2/HLA-ABC	314815	8.17193e-12	-2.32527	2.58233e-08	7.58799	FALSE	TRUE	FALSE	FALSE	TRUE
CD32	HLA-DR	CD32/HLA-DR	314861	7.94002e-12	-2.22806	2.50905e-08	7.60049	FALSE	TRUE	FALSE	FALSE	TRUE
CD25	CD3E	CD25/CD3E	314885	7.82159e-12	-2.15042	2.47162e-08	7.60702	FALSE	TRUE	FALSE	FALSE	TRUE
CD18	CD40	CD18/CD40	313341	6.95168e-12	-2.16589	2.19673e-08	7.65822	FALSE	TRUE	FALSE	FALSE	TRUE
CD19	CD44	CD19/CD44	267230	5.20726e-12	-2.2028	1.64549e-08	7.7837	FALSE	TRUE	FALSE	FALSE	TRUE
CD22	CD82	CD22/CD82	161453	4.534e-12	2.82686	1.43274e-08	7.84383	TRUE	TRUE	FALSE	FALSE	TRUE
B2M	CD8	B2M/CD8	160850	4.38793e-12	2.63122	1.38659e-08	7.85805	TRUE	TRUE	FALSE	FALSE	TRUE
CD2	CD86	CD2/CD86	315921	4.07091e-12	-2.14508	1.28641e-08	7.89062	FALSE	TRUE	FALSE	FALSE	TRUE
CD152	CD4	CD152/CD4	315925	4.0606e-12	-1.96808	1.28315e-08	7.89172	FALSE	TRUE	FALSE	FALSE	TRUE
CD48	CD71	CD48/CD71	316097	3.64038e-12	-2.29191	1.15036e-08	7.93917	FALSE	TRUE	FALSE	FALSE	TRUE
CD152	CD18	CD152/CD18	316105	3.62191e-12	-1.97017	1.14452e-08	7.94138	FALSE	TRUE	FALSE	FALSE	TRUE
CD19	CD54	CD19/CD54	127867	3.44454e-12	2.22483	1.08848e-08	7.96318	TRUE	TRUE	FALSE	FALSE	TRUE
CD274	CD59	CD274/CD59	316337	3.12448e-12	-2.19501	9.87335e-09	8.00554	FALSE	TRUE	FALSE	FALSE	TRUE
CD22	HLA-DR	CD22/HLA-DR	160861	3.11254e-12	2.62143	9.83564e-09	8.0072	TRUE	TRUE	FALSE	FALSE	TRUE
CD19	CD4	CD19/CD4	268385	2.30507e-12	-2.19762	7.28401e-09	8.13763	FALSE	TRUE	FALSE	FALSE	TRUE
CD40	CD72	CD40/CD72	156688	2.2655e-12	2.0142	7.15899e-09	8.14515	TRUE	TRUE	FALSE	FALSE	TRUE
CD11a	CD2	CD11a/CD2	317153	1.85201e-12	-2.39035	5.85236e-09	8.23267	FALSE	TRUE	FALSE	FALSE	TRUE
CD3E	CD7	CD3E/CD7	317156	1.84844e-12	-2.28017	5.84106e-09	8.23351	FALSE	TRUE	FALSE	FALSE	TRUE
CD3E	CD4	CD3E/CD4	317612	1.37682e-12	-2.57846	4.35075e-09	8.36144	FALSE	TRUE	FALSE	FALSE	TRUE
CD50	HLA-DR	CD50/HLA-DR	318095	1.006e-12	-2.48729	3.17896e-09	8.49772	FALSE	TRUE	FALSE	FALSE	TRUE
CD44	CD86	CD44/CD86	318297	8.81791e-13	-2.01343	2.78646e-09	8.55495	FALSE	TRUE	FALSE	FALSE	TRUE
CD11a	CD40	CD11a/CD40	316628	8.40255e-13	-2.24268	2.65521e-09	8.5759	FALSE	TRUE	FALSE	FALSE	TRUE
CD25	CD38	CD25/CD38	158829	8.3797e-13	2.12129	2.64798e-09	8.57708	TRUE	TRUE	FALSE	FALSE	TRUE
CD55	CD82	CD55/CD82	318597	6.75578e-13	-2.80366	2.13483e-09	8.67064	FALSE	TRUE	FALSE	FALSE	TRUE
CD2	CD44	CD2/CD44	318725	6.66252e-13	-2.72865	2.10536e-09	8.67667	FALSE	TRUE	FALSE	FALSE	TRUE
CD11a	CD47	CD11a/CD47	318756	6.52826e-13	-2.54044	2.06293e-09	8.68552	FALSE	TRUE	FALSE	FALSE	TRUE
CD3E	CD48	CD3E/CD48	318818	6.26765e-13	-2.31648	1.98058e-09	8.70321	FALSE	TRUE	FALSE	FALSE	TRUE
CD49D	CD7	CD49D/CD7	319322	4.49568e-13	-2.46436	1.42064e-09	8.84752	FALSE	TRUE	FALSE	FALSE	TRUE
B2M	CD26	B2M/CD26	320586	1.9366e-13	-3.08793	6.11965e-10	9.21327	FALSE	TRUE	FALSE	FALSE	TRUE
CD11a	CD152	CD11a/CD152	321120	1.35167e-13	-2.169	4.27128e-10	9.36944	FALSE	TRUE	FALSE	FALSE	TRUE
CD38	CD9	CD38/CD9	155748	1.11633e-13	2.5648	3.52762e-10	9.45252	TRUE	TRUE	FALSE	FALSE	TRUE
CD279	CD59	CD279/CD59	316310	9.25302e-14	-2.09466	2.92395e-10	9.53403	FALSE	TRUE	FALSE	FALSE	TRUE
CD18	CD47	CD18/CD47	322309	6.0204e-14	-2.421	1.90245e-10	9.72069	FALSE	TRUE	FALSE	FALSE	TRUE
CD49D	HLA-DR	CD49D/HLA-DR	154823	5.7306e-14	2.61467	1.81087e-10	9.74211	TRUE	TRUE	FALSE	FALSE	TRUE
CD50	CD59	CD50/CD59	322494	5.30319e-14	-2.45824	1.67581e-10	9.77578	FALSE	TRUE	FALSE	FALSE	TRUE
CD40	CD59	CD40/CD59	320858	4.88124e-14	-2.37451	1.54247e-10	9.81178	FALSE	TRUE	FALSE	FALSE	TRUE
CD22	CD9	CD22/CD9	154400	4.44394e-14	2.40036	1.40429e-10	9.85254	TRUE	TRUE	FALSE	FALSE	TRUE
CD152	HLA-DR	CD152/HLA-DR	322947	3.88284e-14	-2.53596	1.22698e-10	9.91116	FALSE	TRUE	FALSE	FALSE	TRUE
CD47	CD82	CD47/CD82	323205	3.24882e-14	-3.09849	1.02663e-10	9.98859	FALSE	TRUE	FALSE	FALSE	TRUE
CD72	CD82	CD72/CD82	151425	2.89774e-14	2.8905	9.15685e-11	10.0383	TRUE	TRUE	FALSE	FALSE	TRUE
CD7	CD71	CD7/CD71	323547	2.56296e-14	-2.49372	8.09895e-11	10.0916	FALSE	TRUE	FALSE	FALSE	TRUE
CD22	CD54	CD22/CD54	153530	2.34637e-14	2.4416	7.41453e-11	10.1299	TRUE	TRUE	FALSE	FALSE	TRUE
CD3E	CD72	CD3E/CD72	320408	1.962e-14	-2.30853	6.19991e-11	10.2076	FALSE	TRUE	FALSE	FALSE	TRUE
CD197	CD59	CD197/CD59	323941	1.94805e-14	-2.40774	6.15584e-11	10.2107	FALSE	TRUE	FALSE	FALSE	TRUE
CD2	CD71	CD2/CD71	324000	1.86945e-14	-2.4132	5.90745e-11	10.2286	FALSE	TRUE	FALSE	FALSE	TRUE
CD37	CD40	CD37/CD40	151685	1.49734e-14	2.80932	4.73158e-11	10.325	TRUE	TRUE	FALSE	FALSE	TRUE
CD72	HLA-DR	CD72/HLA-DR	150470	1.48259e-14	2.66264	4.68498e-11	10.3293	TRUE	TRUE	FALSE	FALSE	TRUE
CD19	CD25	CD19/CD25	120509	1.47187e-14	2.74975	4.6511e-11	10.3324	TRUE	TRUE	FALSE	FALSE	TRUE
CD71	HLA-ABC	CD71/HLA-ABC	324365	1.44807e-14	-2.47991	4.57591e-11	10.3395	FALSE	TRUE	FALSE	FALSE	TRUE
CD9	HLA-DR	CD9/HLA-DR	152536	1.21428e-14	2.79597	3.83711e-11	10.416	TRUE	TRUE	FALSE	FALSE	TRUE
CD54	CD7	CD54/CD7	324735	1.11656e-14	-2.55834	3.52832e-11	10.4524	FALSE	TRUE	FALSE	FALSE	TRUE
CD4	CD47	CD4/CD47	325044	8.97894e-15	-2.47287	2.83735e-11	10.5471	FALSE	TRUE	FALSE	FALSE	TRUE
CD37	HLA-DR	CD37/HLA-DR	152039	8.24271e-15	3.31017	2.6047e-11	10.5842	TRUE	TRUE	FALSE	FALSE	TRUE
CD2	CD7	CD2/CD7	325333	7.31811e-15	-2.5277	2.31252e-11	10.6359	FALSE	TRUE	FALSE	FALSE	TRUE
CD8	HLA-ABC	CD8/HLA-ABC	151319	7.15325e-15	3.18753	2.26043e-11	10.6458	TRUE	TRUE	FALSE	FALSE	TRUE
B2M	CD22	B2M/CD22	151796	6.93905e-15	2.66993	2.19274e-11	10.659	TRUE	TRUE	FALSE	FALSE	TRUE
CD54	CD86	CD54/CD86	325876	4.97423e-15	-2.57257	1.57186e-11	10.8036	FALSE	TRUE	FALSE	FALSE	TRUE
CD82	mIgG2a	CD82/mIgG2a	325888	4.93184e-15	-2.7814	1.55846e-11	10.8073	FALSE	TRUE	FALSE	TRUE	FALSE
CD2	CD4	CD2/CD4	326121	4.17581e-15	-2.85631	1.31955e-11	10.8796	FALSE	TRUE	FALSE	FALSE	TRUE
CD40	CD44	CD40/CD44	324409	4.0108e-15	-2.59554	1.26741e-11	10.8971	FALSE	TRUE	FALSE	FALSE	TRUE
CD72	CD9	CD72/CD9	148431	3.58864e-15	2.65563	1.13401e-11	10.9454	TRUE	TRUE	FALSE	FALSE	TRUE
CD43	HLA-DR	CD43/HLA-DR	326385	3.45645e-15	-2.79644	1.09224e-11	10.9617	FALSE	TRUE	FALSE	FALSE	TRUE
CD82	CD84	CD82/CD84	326488	3.21019e-15	-2.75548	1.01442e-11	10.9938	FALSE	TRUE	FALSE	FALSE	TRUE
CD59	CD84	CD59/CD84	326939	2.3203e-15	-2.30818	7.33216e-12	11.1348	FALSE	TRUE	FALSE	FALSE	TRUE
CD54	CD82	CD54/CD82	327029	2.17433e-15	-3.34696	6.8709e-12	11.163	FALSE	TRUE	FALSE	FALSE	TRUE
CD154	CD16	CD154/CD16	327042	2.15401e-15	-2.56024	6.80668e-12	11.1671	FALSE	TRUE	FALSE	FALSE	TRUE
CD49D	CD59	CD49D/CD59	327241	1.86529e-15	-3.23582	5.89431e-12	11.2296	FALSE	TRUE	FALSE	FALSE	TRUE
CD152	CD44	CD152/CD44	327247	1.8572e-15	-2.31094	5.86876e-12	11.2315	FALSE	TRUE	FALSE	FALSE	TRUE
CD11a	CD19	CD11a/CD19	278129	1.42126e-15	-2.64667	4.49119e-12	11.3476	FALSE	TRUE	FALSE	FALSE	TRUE
CD26	CD59	CD26/CD59	327743	1.2956e-15	-2.79169	4.09411e-12	11.3878	FALSE	TRUE	FALSE	FALSE	TRUE
CD53	CD7	CD53/CD7	328228	9.09356e-16	-2.76868	2.87357e-12	11.5416	FALSE	TRUE	FALSE	FALSE	TRUE
CD11a	CD71	CD11a/CD71	328566	7.09763e-16	-2.80659	2.24285e-12	11.6492	FALSE	TRUE	FALSE	FALSE	TRUE
CD59	CD9	CD59/CD9	328704	5.9136e-16	-2.62397	1.8687e-12	11.7285	FALSE	TRUE	FALSE	FALSE	TRUE
CD154	CD48	CD154/CD48	328898	5.55931e-16	-3.16014	1.75674e-12	11.7553	FALSE	TRUE	FALSE	FALSE	TRUE
CD53	HLA-DR	CD53/HLA-DR	147811	3.85598e-16	2.99251	1.21849e-12	11.9142	TRUE	TRUE	FALSE	FALSE	TRUE
CD25	CD49D	CD25/CD49D	147642	3.4017e-16	2.49835	1.07494e-12	11.9686	TRUE	TRUE	FALSE	FALSE	TRUE
CD69	HLA-DR	CD69/HLA-DR	329568	3.38658e-16	-2.93067	1.07016e-12	11.9706	FALSE	TRUE	FALSE	FALSE	TRUE
CD45	CD48	CD45/CD48	329715	3.03617e-16	-2.59062	9.59429e-13	12.018	FALSE	TRUE	FALSE	FALSE	TRUE
CD38	CD3E	CD38/CD3E	329913	2.62008e-16	-2.61313	8.27946e-13	12.082	FALSE	TRUE	FALSE	FALSE	TRUE
CD37	CD86	CD37/CD86	330368	1.86513e-16	-3.22983	5.89381e-13	12.2296	FALSE	TRUE	FALSE	FALSE	TRUE
CD152	CD59	CD152/CD59	330426	1.78584e-16	-2.27918	5.64324e-13	12.2485	FALSE	TRUE	FALSE	FALSE	TRUE
CD18	CD9	CD18/CD9	330488	1.56886e-16	-2.66291	4.95759e-13	12.3047	FALSE	TRUE	FALSE	FALSE	TRUE
CD152	CD82	CD152/CD82	330609	1.55681e-16	-2.83369	4.91953e-13	12.3081	FALSE	TRUE	FALSE	FALSE	TRUE
CD4	CD9	CD4/CD9	330727	1.31084e-16	-2.8237	4.14224e-13	12.3828	FALSE	TRUE	FALSE	FALSE	TRUE
CD37	CD3E	CD37/CD3E	330853	1.29594e-16	-3.04405	4.09517e-13	12.3877	FALSE	TRUE	FALSE	FALSE	TRUE
CD3E	CD45	CD3E/CD45	330939	1.21468e-16	-2.92186	3.83838e-13	12.4159	FALSE	TRUE	FALSE	FALSE	TRUE
CD38	CD72	CD38/CD72	143693	1.03359e-16	2.73963	3.26613e-13	12.486	TRUE	TRUE	FALSE	FALSE	TRUE
CD19	CD72	CD19/CD72	112964	8.3094e-17	2.96709	2.62577e-13	12.5807	TRUE	TRUE	FALSE	FALSE	TRUE
CD41	HLA-DR	CD41/HLA-DR	331565	7.56803e-17	-2.76088	2.3915e-13	12.6213	FALSE	TRUE	FALSE	FALSE	TRUE
CD3E	CD71	CD3E/CD71	331773	6.46264e-17	-2.68867	2.04219e-13	12.6899	FALSE	TRUE	FALSE	FALSE	TRUE
CD82	HLA-DR	CD82/HLA-DR	331963	5.59295e-17	-4.94766	1.76737e-13	12.7527	FALSE	TRUE	FALSE	FALSE	TRUE
CD3E	CD54	CD3E/CD54	332766	3.0268e-17	-2.82541	9.56469e-14	13.0193	FALSE	TRUE	FALSE	FALSE	TRUE
CD22	CD47	CD22/CD47	143924	2.03765e-17	2.72942	6.43898e-14	13.1912	TRUE	TRUE	FALSE	FALSE	TRUE
B2M	CD7	B2M/CD7	333291	2.02042e-17	-3.04762	6.38453e-14	13.1949	FALSE	TRUE	FALSE	FALSE	TRUE
CD71	CD86	CD71/CD86	333451	1.78548e-17	-2.72987	5.64211e-14	13.2486	FALSE	TRUE	FALSE	FALSE	TRUE
CD44	CD9	CD44/CD9	333420	1.67743e-17	-2.81614	5.30067e-14	13.2757	FALSE	TRUE	FALSE	FALSE	TRUE
CD26	CD9	CD26/CD9	333601	1.45792e-17	-2.58144	4.60701e-14	13.3366	FALSE	TRUE	FALSE	FALSE	TRUE
CD3E	CD44	CD3E/CD44	333733	1.43521e-17	-3.23339	4.53526e-14	13.3434	FALSE	TRUE	FALSE	FALSE	TRUE
CD4	CD71	CD4/CD71	333838	1.32292e-17	-2.891	4.18042e-14	13.3788	FALSE	TRUE	FALSE	FALSE	TRUE
CD38	CD7	CD38/CD7	334613	7.23103e-18	-2.97107	2.28501e-14	13.6411	FALSE	TRUE	FALSE	FALSE	TRUE
CD25	CD7	CD25/CD7	335979	2.46475e-18	-2.90595	7.7886e-15	14.1085	FALSE	TRUE	FALSE	FALSE	TRUE
CD25	CD9	CD25/CD9	141117	2.35103e-18	2.69698	7.42926e-15	14.1291	TRUE	TRUE	FALSE	FALSE	TRUE
CD32	CD82	CD32/CD82	336147	2.15695e-18	-2.98327	6.81597e-15	14.1665	FALSE	TRUE	FALSE	FALSE	TRUE
CD7	HLA-ABC	CD7/HLA-ABC	337034	1.06257e-18	-3.62144	3.35772e-15	14.474	FALSE	TRUE	FALSE	FALSE	TRUE
CD18	CD72	CD18/CD72	333456	1.03666e-18	-2.82393	3.27585e-15	14.4847	FALSE	TRUE	FALSE	FALSE	TRUE
CD18	HLA-ABC	CD18/HLA-ABC	337338	8.32434e-19	-3.44848	2.63049e-15	14.58	FALSE	TRUE	FALSE	FALSE	TRUE
CD4	CD72	CD4/CD72	333847	7.55597e-19	-2.86139	2.38769e-15	14.622	FALSE	TRUE	FALSE	FALSE	TRUE
B2M	CD3E	B2M/CD3E	338318	3.77087e-19	-3.31595	1.1916e-15	14.9239	FALSE	TRUE	FALSE	FALSE	TRUE
CD37	CD7	CD37/CD7	338442	3.4095e-19	-4.04541	1.0774e-15	14.9676	FALSE	TRUE	FALSE	FALSE	TRUE
CD16	HLA-DR	CD16/HLA-DR	338614	2.96426e-19	-3.09066	9.36705e-16	15.0284	FALSE	TRUE	FALSE	FALSE	TRUE
CD44	CD47	CD44/CD47	338706	2.75021e-19	-2.86254	8.69067e-16	15.0609	FALSE	TRUE	FALSE	FALSE	TRUE
CD22	HLA-ABC	CD22/HLA-ABC	138163	2.09217e-19	3.26421	6.61125e-16	15.1797	TRUE	TRUE	FALSE	FALSE	TRUE
B2M	CD86	B2M/CD86	339210	1.82194e-19	-2.82342	5.75731e-16	15.2398	FALSE	TRUE	FALSE	FALSE	TRUE
CD26	CD53	CD26/CD53	339215	1.81449e-19	-2.96809	5.73379e-16	15.2416	FALSE	TRUE	FALSE	FALSE	TRUE
CD11a	CD9	CD11a/CD9	339224	1.64103e-19	-3.15457	5.18564e-16	15.2852	FALSE	TRUE	FALSE	FALSE	TRUE
CD38	CD53	CD38/CD53	137489	1.20355e-19	3.28049	3.80322e-16	15.4198	TRUE	TRUE	FALSE	FALSE	TRUE
CD22	CD37	CD22/CD37	137287	1.01904e-19	3.58713	3.22016e-16	15.4921	TRUE	TRUE	FALSE	FALSE	TRUE
CD49D	CD72	CD49D/CD72	134688	7.95131e-20	3.16185	2.51262e-16	15.5999	TRUE	TRUE	FALSE	FALSE	TRUE
CD279	HLA-DR	CD279/HLA-DR	334848	6.7937e-20	-3.03901	2.14681e-16	15.6682	FALSE	TRUE	FALSE	FALSE	TRUE
CD37	CD72	CD37/CD72	134391	6.20734e-20	3.53243	1.96152e-16	15.7074	TRUE	TRUE	FALSE	FALSE	TRUE
CD152	CD45	CD152/CD45	340572	5.92745e-20	-2.62536	1.87307e-16	15.7274	FALSE	TRUE	FALSE	FALSE	TRUE
CD18	CD54	CD18/CD54	340725	5.22019e-20	-3.04082	1.64958e-16	15.7826	FALSE	TRUE	FALSE	FALSE	TRUE
CD19	CD45	CD19/CD45	290096	4.57512e-20	-3.21625	1.44574e-16	15.8399	FALSE	TRUE	FALSE	FALSE	TRUE
CD48	CD86	CD48/CD86	341106	3.8012e-20	-2.94429	1.20118e-16	15.9204	FALSE	TRUE	FALSE	FALSE	TRUE
CD26	CD37	CD26/CD37	341328	3.15803e-20	-4.05578	9.97937e-17	16.0009	FALSE	TRUE	FALSE	FALSE	TRUE
CD18	CD49D	CD18/CD49D	341721	2.2724e-20	-3.32729	7.18078e-17	16.1438	FALSE	TRUE	FALSE	FALSE	TRUE
CD4	CD53	CD4/CD53	342145	1.59104e-20	-3.34337	5.02767e-17	16.2986	FALSE	TRUE	FALSE	FALSE	TRUE
CD154	CD9	CD154/CD9	134892	1.4373e-20	3.24457	4.54186e-17	16.3428	TRUE	TRUE	FALSE	FALSE	TRUE
CD16	CD82	CD16/CD82	342514	1.16533e-20	-3.57214	3.68246e-17	16.4339	FALSE	TRUE	FALSE	FALSE	TRUE
CD3E	HLA-ABC	CD3E/HLA-ABC	343058	7.34902e-21	-4.04902	2.32229e-17	16.6341	FALSE	TRUE	FALSE	FALSE	TRUE
B2M	CD18	B2M/CD18	343179	6.63065e-21	-3.06481	2.09529e-17	16.6788	FALSE	TRUE	FALSE	FALSE	TRUE
CD2	CD3E	CD2/CD3E	343759	4.04312e-21	-3.43362	1.27762e-17	16.8936	FALSE	TRUE	FALSE	FALSE	TRUE
CD22	CD49D	CD22/CD49D	133239	3.38946e-21	3.2507	1.07107e-17	16.9702	TRUE	TRUE	FALSE	FALSE	TRUE
CD47	CD59	CD47/CD59	344093	3.03718e-21	-3.54993	9.59749e-18	17.0178	FALSE	TRUE	FALSE	FALSE	TRUE
CD49D	CD82	CD49D/CD82	132399	1.6456e-21	3.6282	5.20009e-18	17.284	TRUE	TRUE	FALSE	FALSE	TRUE
CD59	CD7	CD59/CD7	344807	1.64276e-21	-4.58053	5.19112e-18	17.2847	FALSE	TRUE	FALSE	FALSE	TRUE
CD38	CD4	CD38/CD4	345127	1.24562e-21	-3.66291	3.93615e-18	17.4049	FALSE	TRUE	FALSE	FALSE	TRUE
CD19	CD38	CD19/CD38	101652	1.12109e-21	3.73717	3.54263e-18	17.4507	TRUE	TRUE	FALSE	FALSE	TRUE
CD44	CD71	CD44/CD71	345267	1.10329e-21	-3.2139	3.4864e-18	17.4576	FALSE	TRUE	FALSE	FALSE	TRUE
CD27	HLA-DR	CD27/HLA-DR	345405	9.78773e-22	-3.32496	3.09292e-18	17.5096	FALSE	TRUE	FALSE	FALSE	TRUE
CD154	CD19	CD154/CD19	101394	8.74545e-22	3.7439	2.76356e-18	17.5585	TRUE	TRUE	FALSE	FALSE	TRUE
CD40	CD45	CD40/CD45	343753	8.37172e-22	-3.32825	2.64546e-18	17.5775	FALSE	TRUE	FALSE	FALSE	TRUE
CD37	CD38	CD37/CD38	131388	6.8454e-22	3.86757	2.16315e-18	17.6649	TRUE	TRUE	FALSE	FALSE	TRUE
CD18	CD25	CD18/CD25	345853	6.62813e-22	-3.236	2.09449e-18	17.6789	FALSE	TRUE	FALSE	FALSE	TRUE
CD11a	CD72	CD11a/CD72	342255	6.24219e-22	-3.11514	1.97253e-18	17.705	FALSE	TRUE	FALSE	FALSE	TRUE
CD19	HLA-DR	CD19/HLA-DR	100875	5.29613e-22	3.75064	1.67358e-18	17.7764	TRUE	TRUE	FALSE	FALSE	TRUE
CD50	CD82	CD50/CD82	346195	4.91687e-22	-3.93533	1.55373e-18	17.8086	FALSE	TRUE	FALSE	FALSE	TRUE
CD41	CD82	CD41/CD82	346856	2.75334e-22	-3.4852	8.70055e-19	18.0605	FALSE	TRUE	FALSE	FALSE	TRUE
CD18	CD53	CD18/CD53	346923	2.59567e-22	-3.42532	8.20232e-19	18.0861	FALSE	TRUE	FALSE	FALSE	TRUE
CD154	CD3E	CD154/CD3E	346926	2.58882e-22	-3.68065	8.18068e-19	18.0872	FALSE	TRUE	FALSE	FALSE	TRUE
CD53	CD72	CD53/CD72	127428	1.52523e-22	3.34354	4.81972e-19	18.317	TRUE	TRUE	FALSE	FALSE	TRUE
CD71	HLA-DR	CD71/HLA-DR	347800	1.19562e-22	-4.31262	3.77816e-19	18.4227	FALSE	TRUE	FALSE	FALSE	TRUE
CD25	CD37	CD25/CD37	129134	9.40614e-23	3.53062	2.97234e-19	18.5269	TRUE	TRUE	FALSE	FALSE	TRUE
CD37	CD59	CD37/CD59	348179	8.53653e-23	-5.09321	2.69754e-19	18.569	FALSE	TRUE	FALSE	FALSE	TRUE
CD44	CD72	CD44/CD72	344885	6.02779e-23	-3.20889	1.90478e-19	18.7202	FALSE	TRUE	FALSE	FALSE	TRUE
CD53	CD59	CD53/CD59	348612	5.80117e-23	-3.46197	1.83317e-19	18.7368	FALSE	TRUE	FALSE	FALSE	TRUE
CD26	CD72	CD26/CD72	344980	5.53394e-23	-3.03827	1.74872e-19	18.7573	FALSE	TRUE	FALSE	FALSE	TRUE
CD69	CD82	CD69/CD82	348687	5.42489e-23	-3.89016	1.71427e-19	18.7659	FALSE	TRUE	FALSE	FALSE	TRUE
CD38	CD49D	CD38/CD49D	128064	3.61463e-23	3.56792	1.14222e-19	18.9422	TRUE	TRUE	FALSE	FALSE	TRUE
CD197	HLA-DR	CD197/HLA-DR	349891	1.83729e-23	-3.91609	5.80585e-20	19.2361	FALSE	TRUE	FALSE	FALSE	TRUE
CD279	CD82	CD279/CD82	344406	1.57163e-23	-3.6545	4.96636e-20	19.304	FALSE	TRUE	FALSE	FALSE	TRUE
CD2	CD26	CD2/CD26	350442	1.11511e-23	-3.83404	3.52374e-20	19.453	FALSE	TRUE	FALSE	FALSE	TRUE
CD4	CD59	CD4/CD59	350547	1.01361e-23	-6.28215	3.20302e-20	19.4944	FALSE	TRUE	FALSE	FALSE	TRUE
CD44	CD53	CD44/CD53	351551	4.05185e-24	-3.58754	1.28039e-20	19.8927	FALSE	TRUE	FALSE	FALSE	TRUE
CD25	CD53	CD25/CD53	125580	3.78934e-24	3.35433	1.19743e-20	19.9217	TRUE	TRUE	FALSE	FALSE	TRUE
CD45	CD71	CD45/CD71	351836	3.11873e-24	-3.72556	9.85518e-21	20.0063	FALSE	TRUE	FALSE	FALSE	TRUE
CD59	CD69	CD59/CD69	352226	2.17754e-24	-3.30263	6.88102e-21	20.1623	FALSE	TRUE	FALSE	FALSE	TRUE
CD43	CD82	CD43/CD82	352482	1.71898e-24	-4.00711	5.43198e-21	20.265	FALSE	TRUE	FALSE	FALSE	TRUE
CD11a	CD49D	CD11a/CD49D	352903	1.16384e-24	-4.00884	3.67774e-21	20.4344	FALSE	TRUE	FALSE	FALSE	TRUE
CD274	HLA-DR	CD274/HLA-DR	353105	9.64733e-25	-3.79677	3.04856e-21	20.5159	FALSE	TRUE	FALSE	FALSE	TRUE
CD18	CD38	CD18/CD38	353270	8.27449e-25	-3.69246	2.61474e-21	20.5826	FALSE	TRUE	FALSE	FALSE	TRUE
CD127	HLA-DR	CD127/HLA-DR	353542	6.42152e-25	-3.44758	2.0292e-21	20.6927	FALSE	TRUE	FALSE	FALSE	TRUE
CD26	CD54	CD26/CD54	353736	5.35737e-25	-3.82826	1.69293e-21	20.7714	FALSE	TRUE	FALSE	FALSE	TRUE
CD59	CD72	CD59/CD72	350589	3.12666e-25	-3.41378	9.88026e-22	21.0052	FALSE	TRUE	FALSE	FALSE	TRUE
CD2	CD45	CD2/CD45	354871	1.84496e-25	-4.21342	5.83006e-22	21.2343	FALSE	TRUE	FALSE	FALSE	TRUE
CD3E	CD59	CD3E/CD59	355292	1.23916e-25	-4.03778	3.91574e-22	21.4072	FALSE	TRUE	FALSE	FALSE	TRUE
CD71	CD82	CD71/CD82	355523	9.95448e-26	-5.29302	3.14561e-22	21.5023	FALSE	TRUE	FALSE	FALSE	TRUE
CD3E	CD86	CD3E/CD86	356449	4.1201e-26	-3.51584	1.30195e-22	21.8854	FALSE	TRUE	FALSE	FALSE	TRUE
CD154	CD82	CD154/CD82	120578	3.47809e-26	4.62594	1.09907e-22	21.959	TRUE	TRUE	FALSE	FALSE	TRUE
CD44	CD49D	CD44/CD49D	357196	2.01229e-26	-3.68613	6.35883e-23	22.1966	FALSE	TRUE	FALSE	FALSE	TRUE
CD19	CD49D	CD19/CD49D	89994	7.8234e-27	4.47593	2.47219e-23	22.6069	TRUE	TRUE	FALSE	FALSE	TRUE
CD27	CD82	CD27/CD82	358439	6.04703e-27	-4.38331	1.91086e-23	22.7188	FALSE	TRUE	FALSE	FALSE	TRUE
CD38	CD44	CD38/CD44	358840	4.09215e-27	-4.01597	1.29312e-23	22.8884	FALSE	TRUE	FALSE	FALSE	TRUE
CD154	CD7	CD154/CD7	358943	3.70085e-27	-4.84005	1.16947e-23	22.932	FALSE	TRUE	FALSE	FALSE	TRUE
CD44	CD59	CD44/CD59	359039	3.36964e-27	-6.22961	1.06481e-23	22.9727	FALSE	TRUE	FALSE	FALSE	TRUE
CD45	CD9	CD45/CD9	359047	2.97299e-27	-3.99152	9.39463e-24	23.0271	FALSE	TRUE	FALSE	FALSE	TRUE
CD154	CD86	CD154/CD86	359322	2.55486e-27	-4.49567	8.07336e-24	23.0929	FALSE	TRUE	FALSE	FALSE	TRUE
CD11a	HLA-ABC	CD11a/HLA-ABC	359769	1.64786e-27	-4.27108	5.20723e-24	23.2834	FALSE	TRUE	FALSE	FALSE	TRUE
CD45	CD47	CD45/CD47	359940	1.39277e-27	-3.77861	4.40116e-24	23.3564	FALSE	TRUE	FALSE	FALSE	TRUE
CD11a	CD38	CD11a/CD38	360634	7.02122e-28	-4.09616	2.21871e-24	23.6539	FALSE	TRUE	FALSE	FALSE	TRUE
CD19	CD9	CD19/CD9	87045	3.25118e-28	4.77034	1.02737e-24	23.9883	TRUE	TRUE	FALSE	FALSE	TRUE
CD18	CD37	CD18/CD37	361793	2.21774e-28	-5.20528	7.00807e-25	24.1544	FALSE	TRUE	FALSE	FALSE	TRUE
B2M	CD11a	B2M/CD11a	361809	2.18258e-28	-3.87207	6.89694e-25	24.1613	FALSE	TRUE	FALSE	FALSE	TRUE
CD49D	CD9	CD49D/CD9	114901	1.38535e-28	3.92688	4.3777e-25	24.3588	TRUE	TRUE	FALSE	FALSE	TRUE
CD154	CD53	CD154/CD53	114422	8.22509e-29	4.31301	2.59913e-25	24.5852	TRUE	TRUE	FALSE	FALSE	TRUE
CD11a	CD25	CD11a/CD25	362851	7.67292e-29	-3.95479	2.42464e-25	24.6154	FALSE	TRUE	FALSE	FALSE	TRUE
CD53	CD9	CD53/CD9	114107	6.23137e-29	4.38682	1.96911e-25	24.7057	TRUE	TRUE	FALSE	FALSE	TRUE
CD86	HLA-ABC	CD86/HLA-ABC	363190	5.45059e-29	-4.00536	1.72239e-25	24.7639	FALSE	TRUE	FALSE	FALSE	TRUE
CD11a	CD53	CD11a/CD53	363191	5.44509e-29	-3.97623	1.72065e-25	24.7643	FALSE	TRUE	FALSE	FALSE	TRUE
CD26	CD86	CD26/CD86	363324	4.76023e-29	-4.02149	1.50423e-25	24.8227	FALSE	TRUE	FALSE	FALSE	TRUE
CD154	CD49D	CD154/CD49D	113451	3.08256e-29	4.14562	9.74089e-26	25.0114	TRUE	TRUE	FALSE	FALSE	TRUE
CD127	CD82	CD127/CD82	364249	1.86177e-29	-4.04845	5.8832e-26	25.2304	FALSE	TRUE	FALSE	FALSE	TRUE
CD26	CD71	CD26/CD71	364875	9.82491e-30	-3.9708	3.10467e-26	25.508	FALSE	TRUE	FALSE	FALSE	TRUE
CD45	CD72	CD45/CD72	361086	9.80568e-30	-3.86373	3.0986e-26	25.5088	FALSE	TRUE	FALSE	FALSE	TRUE
CD4	CD49D	CD4/CD49D	365423	5.60021e-30	-4.11102	1.76967e-26	25.7521	FALSE	TRUE	FALSE	FALSE	TRUE
CD25	CD4	CD25/CD4	365625	4.5494e-30	-4.08631	1.43761e-26	25.8424	FALSE	TRUE	FALSE	FALSE	TRUE
CD4	CD54	CD4/CD54	366058	2.91085e-30	-4.36317	9.19829e-27	26.0363	FALSE	TRUE	FALSE	FALSE	TRUE
CD11a	CD54	CD11a/CD54	366104	2.77574e-30	-4.0951	8.77134e-27	26.0569	FALSE	TRUE	FALSE	FALSE	TRUE
CD45	CD59	CD45/CD59	366198	2.5187e-30	-6.85714	7.9591e-27	26.0991	FALSE	TRUE	FALSE	FALSE	TRUE
CD37	CD44	CD37/CD44	368030	3.73739e-31	-5.66907	1.18101e-27	26.9277	FALSE	TRUE	FALSE	FALSE	TRUE
CD37	CD9	CD37/CD9	108893	2.89556e-31	4.86004	9.14998e-28	27.0386	TRUE	TRUE	FALSE	FALSE	TRUE
CD154	CD18	CD154/CD18	370608	2.43684e-32	-5.43863	7.70041e-29	28.1135	FALSE	TRUE	FALSE	FALSE	TRUE
B2M	HLA-DR	B2M/HLA-DR	371053	1.51292e-32	-5.7871	4.78084e-29	28.3205	FALSE	TRUE	FALSE	FALSE	TRUE
CD49D	CD53	CD49D/CD53	105683	9.14885e-33	4.46536	2.89104e-29	28.5389	TRUE	TRUE	FALSE	FALSE	TRUE
CD26	CD38	CD26/CD38	372140	4.691e-33	-4.18738	1.48236e-29	28.829	FALSE	TRUE	FALSE	FALSE	TRUE
B2M	CD4	B2M/CD4	372155	4.61551e-33	-4.5515	1.4585e-29	28.8361	FALSE	TRUE	FALSE	FALSE	TRUE
CD82	CD9	CD82/CD9	104378	2.3195e-33	5.00176	7.32962e-30	29.1349	TRUE	TRUE	FALSE	FALSE	TRUE
CD25	CD44	CD25/CD44	373127	1.60675e-33	-4.40445	5.07732e-30	29.2944	FALSE	TRUE	FALSE	FALSE	TRUE
CD154	CD44	CD154/CD44	373769	7.9701e-34	-6.23329	2.51855e-30	29.5988	FALSE	TRUE	FALSE	FALSE	TRUE
CD44	CD54	CD44/CD54	374027	6.00756e-34	-4.37436	1.89839e-30	29.7216	FALSE	TRUE	FALSE	FALSE	TRUE
CD48	CD82	CD48/CD82	375285	1.50241e-34	-6.58245	4.74761e-31	30.3235	FALSE	TRUE	FALSE	FALSE	TRUE
CD197	CD82	CD197/CD82	375561	1.10661e-34	-4.97167	3.4969e-31	30.4563	FALSE	TRUE	FALSE	FALSE	TRUE
CD19	CD53	CD19/CD53	74098	8.50924e-35	5.19144	2.68892e-31	30.5704	TRUE	TRUE	FALSE	FALSE	TRUE
CD45	CD49D	CD45/CD49D	376360	4.55076e-35	-5.09316	1.43804e-31	30.8422	FALSE	TRUE	FALSE	FALSE	TRUE
CD25	CD26	CD25/CD26	377130	1.92345e-35	-4.50539	6.0781e-32	31.2162	FALSE	TRUE	FALSE	FALSE	TRUE
CD11a	CD37	CD11a/CD37	377247	1.68683e-35	-6.21452	5.33039e-32	31.2732	FALSE	TRUE	FALSE	FALSE	TRUE
CD38	CD45	CD38/CD45	378397	4.61526e-36	-5.07228	1.45842e-32	31.8361	FALSE	TRUE	FALSE	FALSE	TRUE
B2M	CD44	B2M/CD44	378761	3.05546e-36	-5.00797	9.65525e-33	32.0152	FALSE	TRUE	FALSE	FALSE	TRUE
CD11a	CD154	CD11a/CD154	378854	2.74941e-36	-5.96859	8.68812e-33	32.0611	FALSE	TRUE	FALSE	FALSE	TRUE
CD19	CD37	CD19/CD37	71336	2.73087e-36	5.94284	8.62954e-33	32.064	TRUE	TRUE	FALSE	FALSE	TRUE
CD45	CD53	CD45/CD53	379128	2.0138e-36	-4.87502	6.36359e-33	32.1963	FALSE	TRUE	FALSE	FALSE	TRUE
CD48	HLA-DR	CD48/HLA-DR	379230	1.79312e-36	-6.0832	5.66627e-33	32.2467	FALSE	TRUE	FALSE	FALSE	TRUE
CD37	CD49D	CD37/CD49D	97160	7.08047e-37	5.19668	2.23743e-33	32.6503	TRUE	TRUE	FALSE	FALSE	TRUE
CD25	CD45	CD25/CD45	380658	3.50061e-37	-5.23244	1.10619e-33	32.9562	FALSE	TRUE	FALSE	FALSE	TRUE
CD19	CD82	CD19/CD82	69203	1.82209e-37	6.31754	5.7578e-34	33.2397	TRUE	TRUE	FALSE	FALSE	TRUE
CD37	CD4	CD37/CD4	383257	1.7168e-38	-6.42098	5.42509e-35	34.2656	FALSE	TRUE	FALSE	FALSE	TRUE
CD38	CD59	CD38/CD59	384084	6.50341e-39	-5.36886	2.05508e-35	34.6872	FALSE	TRUE	FALSE	FALSE	TRUE
CD154	CD4	CD154/CD4	385825	8.27693e-40	-6.81866	2.61551e-36	35.5824	FALSE	TRUE	FALSE	FALSE	TRUE
CD154	CD37	CD154/CD37	90998	5.25465e-40	5.8248	1.66047e-36	35.7798	TRUE	TRUE	FALSE	FALSE	TRUE
CD37	CD53	CD37/CD53	87254	5.68383e-42	6.15897	1.79609e-38	37.7457	TRUE	TRUE	FALSE	FALSE	TRUE
CD59	CD71	CD59/CD71	390483	2.95673e-42	-6.07442	9.34328e-39	38.0295	FALSE	TRUE	FALSE	FALSE	TRUE
CD2	CD59	CD2/CD59	391534	8.0956e-43	-7.7568	2.55821e-39	38.5921	FALSE	TRUE	FALSE	FALSE	TRUE
CD274	CD82	CD274/CD82	391640	7.10064e-43	-5.6863	2.2438e-39	38.649	FALSE	TRUE	FALSE	FALSE	TRUE
CD4	HLA-ABC	CD4/HLA-ABC	392045	4.29874e-43	-6.38804	1.3584e-39	38.867	FALSE	TRUE	FALSE	FALSE	TRUE
CD45	CD54	CD45/CD54	392065	4.19337e-43	-5.87934	1.32511e-39	38.8777	FALSE	TRUE	FALSE	FALSE	TRUE
CD44	HLA-ABC	CD44/HLA-ABC	392571	2.23572e-43	-6.95677	7.06486e-40	39.1509	FALSE	TRUE	FALSE	FALSE	TRUE
HLA-ABC	HLA-DR	HLA-ABC/HLA-DR	393009	1.29497e-43	-8.33963	4.0921e-40	39.3881	FALSE	TRUE	FALSE	FALSE	TRUE
B2M	CD45	B2M/CD45	394634	1.68487e-44	-6.20045	5.32418e-41	40.2737	FALSE	TRUE	FALSE	FALSE	TRUE
CD53	CD82	CD53/CD82	81213	3.01932e-45	6.43357	9.54106e-42	41.0204	TRUE	TRUE	FALSE	FALSE	TRUE
CD7	HLA-DR	CD7/HLA-DR	397160	6.78521e-46	-8.25083	2.14413e-42	41.6687	FALSE	TRUE	FALSE	FALSE	TRUE
CD45	HLA-ABC	CD45/HLA-ABC	399448	3.53876e-47	-7.71608	1.11825e-43	42.9515	FALSE	TRUE	FALSE	FALSE	TRUE
CD2	HLA-DR	CD2/HLA-DR	400270	1.2122e-47	-8.00077	3.83054e-44	43.4167	FALSE	TRUE	FALSE	FALSE	TRUE
CD154	CD26	CD154/CD26	400567	8.22021e-48	-6.97827	2.59759e-44	43.5854	FALSE	TRUE	FALSE	FALSE	TRUE
CD86	HLA-DR	CD86/HLA-DR	401005	4.62965e-48	-8.00155	1.46297e-44	43.8348	FALSE	TRUE	FALSE	FALSE	TRUE
CD154	CD59	CD154/CD59	401185	3.65501e-48	-8.22308	1.15498e-44	43.9374	FALSE	TRUE	FALSE	FALSE	TRUE
CD3E	HLA-DR	CD3E/HLA-DR	401560	2.23179e-48	-7.22919	7.05245e-45	44.1517	FALSE	TRUE	FALSE	FALSE	TRUE
CD59	HLA-ABC	CD59/HLA-ABC	402032	1.19758e-48	-11.8702	3.78437e-45	44.422	FALSE	TRUE	FALSE	FALSE	TRUE
B2M	CD59	B2M/CD59	402275	8.68603e-49	-9.65184	2.74478e-45	44.5615	FALSE	TRUE	FALSE	FALSE	TRUE
CD154	CD45	CD154/CD45	402873	3.93267e-49	-8.55396	1.24272e-45	44.9056	FALSE	TRUE	FALSE	FALSE	TRUE
CD37	CD45	CD37/CD45	404530	4.3115e-50	-8.3483	1.36243e-46	45.8657	FALSE	TRUE	FALSE	FALSE	TRUE
CD54	CD59	CD54/CD59	405902	6.79938e-51	-7.31985	2.1486e-47	46.6678	FALSE	TRUE	FALSE	FALSE	TRUE
CD7	CD82	CD7/CD82	406047	5.5887e-51	-11.6056	1.76603e-47	46.753	FALSE	TRUE	FALSE	FALSE	TRUE
CD3E	CD82	CD3E/CD82	411074	5.61978e-54	-8.34607	1.77585e-50	49.7506	FALSE	TRUE	FALSE	FALSE	TRUE
CD18	HLA-DR	CD18/HLA-DR	411955	1.64182e-54	-10.3803	5.18816e-51	50.285	FALSE	TRUE	FALSE	FALSE	TRUE
CD26	HLA-DR	CD26/HLA-DR	412195	1.17295e-54	-12.3116	3.70652e-51	50.431	FALSE	TRUE	FALSE	FALSE	TRUE
CD37	CD82	CD37/CD82	61186	5.19829e-57	7.55573	1.64266e-53	52.7845	TRUE	TRUE	FALSE	FALSE	TRUE
CD25	CD59	CD25/CD59	417460	6.53074e-58	-7.0726	2.06371e-54	53.6854	FALSE	TRUE	FALSE	FALSE	TRUE
CD59	CD86	CD59/CD86	418541	1.36413e-58	-8.08618	4.31064e-55	54.3655	FALSE	TRUE	FALSE	FALSE	TRUE
CD11a	HLA-DR	CD11a/HLA-DR	423515	8.97566e-62	-12.0422	2.83631e-58	57.5472	FALSE	TRUE	FALSE	FALSE	TRUE
CD82	CD86	CD82/CD86	427190	3.52293e-64	-12.1275	1.11325e-60	59.9534	FALSE	TRUE	FALSE	FALSE	TRUE
CD26	CD82	CD26/CD82	428279	6.68133e-65	-14.75	2.1113e-61	60.6754	FALSE	TRUE	FALSE	FALSE	TRUE
B2M	CD82	B2M/CD82	428731	3.34164e-65	-12.6737	1.05596e-61	60.9764	FALSE	TRUE	FALSE	FALSE	TRUE
CD2	CD82	CD2/CD82	430467	2.29969e-66	-11.6635	7.26701e-63	62.1386	FALSE	TRUE	FALSE	FALSE	TRUE
CD4	HLA-DR	CD4/HLA-DR	430608	1.84844e-66	-16.0928	5.84106e-63	62.2335	FALSE	TRUE	FALSE	FALSE	TRUE
CD44	HLA-DR	CD44/HLA-DR	431805	2.87532e-67	-17.0527	9.08601e-64	63.0416	FALSE	TRUE	FALSE	FALSE	TRUE
CD45	HLA-DR	CD45/HLA-DR	434019	8.92937e-69	-18.2831	2.82168e-65	64.5495	FALSE	TRUE	FALSE	FALSE	TRUE
CD82	HLA-ABC	CD82/HLA-ABC	435271	1.23191e-69	-15.5889	3.89283e-66	65.4097	FALSE	TRUE	FALSE	FALSE	TRUE
CD18	CD82	CD18/CD82	438474	7.32771e-72	-14.7422	2.31556e-68	67.6353	FALSE	TRUE	FALSE	FALSE	TRUE
CD59	HLA-DR	CD59/HLA-DR	441039	1.14001e-73	-21.3646	3.60243e-70	69.4434	FALSE	TRUE	FALSE	FALSE	TRUE
CD59	CD82	CD59/CD82	444181	6.46986e-76	-21.6786	2.04448e-72	71.6894	FALSE	TRUE	FALSE	FALSE	TRUE
CD11a	CD82	CD11a/CD82	446046	2.89375e-77	-16.7235	9.14426e-74	73.0389	FALSE	TRUE	FALSE	FALSE	TRUE
CD44	CD82	CD44/CD82	452985	2.15917e-82	-23.8343	6.82298e-79	78.166	FALSE	TRUE	FALSE	FALSE	TRUE
CD4	CD82	CD4/CD82	456099	9.52444e-85	-23.0553	3.00972e-81	80.5215	FALSE	TRUE	FALSE	FALSE	TRUE
CD45	CD82	CD45/CD82	463540	1.63524e-90	-26.871	5.16736e-87	86.2867	FALSE	TRUE	FALSE	FALSE	TRUE
ACTB	B2M	ACTB/B2M	243348	0.360403	-0.233544	1	0	FALSE	FALSE	FALSE	TRUE	FALSE
CD268	CD64	CD268/CD64	176458	0.465205	-0.0846178	1	0	FALSE	FALSE	FALSE	FALSE	FALSE
CD268	CD69	CD268/CD69	253179	0.00667491	-0.659554	1	0	FALSE	FALSE	FALSE	FALSE	FALSE
CD268	CD7	CD268/CD7	253378	0.00630971	-0.700035	1	0	FALSE	FALSE	FALSE	FALSE	FALSE
CD268	CD71	CD268/CD71	233654	0.374397	-0.219014	1	0	FALSE	FALSE	FALSE	FALSE	FALSE
CD268	CD72	CD268/CD72	241353	0.0801841	-0.36186	1	0	FALSE	FALSE	FALSE	FALSE	FALSE
CD268	CD8	CD268/CD8	217043	0.552661	0.13324	1	0	TRUE	FALSE	FALSE	FALSE	FALSE
CD268	CD84	CD268/CD84	241418	0.106588	-0.342404	1	0	FALSE	FALSE	FALSE	FALSE	FALSE
CD268	CD86	CD268/CD86	262402	0.000351005	-0.953958	1	0	FALSE	FALSE	FALSE	FALSE	FALSE
CD268	CD9	CD268/CD9	240659	0.121018	-0.319622	1	0	FALSE	FALSE	FALSE	FALSE	FALSE
CD268	TCRVb5	CD268/TCRVb5	250319	0.0144688	-0.532234	1	0	FALSE	FALSE	FALSE	FALSE	FALSE
CD268	mIgG1	CD268/mIgG1	229141	0.345575	-0.159035	1	0	FALSE	FALSE	FALSE	TRUE	FALSE
CD268	mIgG2a	CD268/mIgG2a	228562	0.679986	-0.088272	1	0	FALSE	FALSE	FALSE	TRUE	FALSE
CD268	mIgG2b	CD268/mIgG2b	236143	0.262358	-0.230137	1	0	FALSE	FALSE	FALSE	TRUE	FALSE
CD27	CD274	CD27/CD274	263764	0.0240246	-0.649545	1	0	FALSE	FALSE	FALSE	FALSE	FALSE
CD27	CD278	CD27/CD278	242041	0.422988	-0.196718	1	0	FALSE	FALSE	FALSE	FALSE	FALSE
CD27	CD279	CD27/CD279	256140	0.0455975	-0.522051	1	0	FALSE	FALSE	FALSE	FALSE	FALSE
CD27	CD29	CD27/CD29	239563	0.786544	-0.0654158	1	0	FALSE	FALSE	FALSE	FALSE	FALSE
CD268	CD62P	CD268/CD62P	227403	0.0103152	-0.377362	1	0	FALSE	FALSE	FALSE	FALSE	FALSE
CD268	CD55	CD268/CD55	233906	0.35793	-0.239274	1	0	FALSE	FALSE	FALSE	FALSE	FALSE
CD268	CD54	CD268/CD54	252730	0.00756958	-0.691169	1	0	FALSE	FALSE	FALSE	FALSE	FALSE
CD268	CD53	CD268/CD53	246820	0.0341352	-0.476888	1	0	FALSE	FALSE	FALSE	FALSE	FALSE
CD268	CD337	CD268/CD337	234850	0.299396	-0.172967	1	0	FALSE	FALSE	FALSE	FALSE	FALSE
CD268	CD35	CD268/CD35	218039	0.122584	-0.214253	1	0	FALSE	FALSE	FALSE	FALSE	FALSE
CD268	CD36	CD268/CD36	222868	0.958169	-0.00864671	1	0	FALSE	FALSE	FALSE	FALSE	FALSE
CD268	CD37	CD268/CD37	238709	0.173641	-0.388595	1	0	FALSE	FALSE	FALSE	FALSE	FALSE
CD268	CD38	CD268/CD38	240927	0.116918	-0.407703	1	0	FALSE	FALSE	FALSE	FALSE	FALSE
CD268	CD3E	CD268/CD3E	240063	0.136986	-0.357905	1	0	FALSE	FALSE	FALSE	FALSE	FALSE
CD268	CD4	CD268/CD4	260712	0.000634293	-0.955152	1	0	FALSE	FALSE	FALSE	FALSE	FALSE
CD268	CD40	CD268/CD40	239433	0.116507	-0.314216	1	0	FALSE	FALSE	FALSE	FALSE	FALSE
CD27	CD314	CD27/CD314	234494	0.934818	0.0200019	1	0	TRUE	FALSE	FALSE	FALSE	FALSE
CD268	CD41	CD268/CD41	228872	0.658889	-0.0979479	1	0	FALSE	FALSE	FALSE	FALSE	FALSE
CD268	CD45RA	CD268/CD45RA	215939	0.443146	0.148644	1	0	TRUE	FALSE	FALSE	FALSE	FALSE
CD268	CD45RB	CD268/CD45RB	237321	0.183444	-0.256481	1	0	FALSE	FALSE	FALSE	FALSE	FALSE
CD268	CD47	CD268/CD47	243352	0.0727448	-0.486773	1	0	FALSE	FALSE	FALSE	FALSE	FALSE
CD268	CD48	CD268/CD48	254486	0.00458593	-0.785083	1	0	FALSE	FALSE	FALSE	FALSE	FALSE
CD268	CD49D	CD268/CD49D	244796	0.0536871	-0.544126	1	0	FALSE	FALSE	FALSE	FALSE	FALSE
CD268	CD5	CD268/CD5	231271	0.472973	-0.165172	1	0	FALSE	FALSE	FALSE	FALSE	FALSE
CD268	CD50	CD268/CD50	247445	0.0294903	-0.53829	1	0	FALSE	FALSE	FALSE	FALSE	FALSE
CD268	CD52	CD268/CD52	224399	0.975505	-0.00657999	1	0	FALSE	FALSE	FALSE	FALSE	FALSE
CD268	CD43	CD268/CD43	240091	0.136296	-0.391433	1	0	FALSE	FALSE	FALSE	FALSE	FALSE
CD268	CD33	CD268/CD33	200748	0.873351	0.0222694	1	0	TRUE	FALSE	FALSE	FALSE	FALSE
CD27	CD32	CD27/CD32	256828	0.102123	-0.41147	1	0	FALSE	FALSE	FALSE	FALSE	FALSE
CD27	CD33	CD27/CD33	232134	0.119324	-0.405012	1	0	FALSE	FALSE	FALSE	FALSE	FALSE
CD27	CD7	CD27/CD7	270843	0.00383223	-0.813617	1	0	FALSE	FALSE	FALSE	FALSE	FALSE
CD27	CD72	CD27/CD72	271964	0.00103987	-0.917496	1	0	FALSE	FALSE	FALSE	FALSE	FALSE
CD27	CD8	CD27/CD8	200000	0.000671039	1.06089	1	0	TRUE	FALSE	FALSE	FALSE	FALSE
CD27	CD84	CD27/CD84	253726	0.174963	-0.38615	1	0	FALSE	FALSE	FALSE	FALSE	FALSE
CD27	CD9	CD27/CD9	253266	0.185894	-0.362676	1	0	FALSE	FALSE	FALSE	FALSE	FALSE
CD27	TCRVb5	CD27/TCRVb5	257368	0.09236	-0.431171	1	0	FALSE	FALSE	FALSE	FALSE	FALSE
CD27	mIgG1	CD27/mIgG1	246201	0.246524	-0.297493	1	0	FALSE	FALSE	FALSE	TRUE	FALSE
CD27	mIgG2a	CD27/mIgG2a	249220	0.340953	-0.275284	1	0	FALSE	FALSE	FALSE	TRUE	FALSE
CD27	mIgG2b	CD27/mIgG2b	233217	0.629141	0.121791	1	0	TRUE	FALSE	FALSE	TRUE	FALSE
CD274	CD278	CD274/CD278	253460	0.0654111	-0.450654	1	0	FALSE	FALSE	FALSE	FALSE	FALSE
CD274	CD279	CD274/CD279	237727	0.740883	-0.0899142	1	0	FALSE	FALSE	FALSE	FALSE	FALSE
CD274	CD29	CD274/CD29	227312	0.404254	0.205864	1	0	TRUE	FALSE	FALSE	FALSE	FALSE
CD274	CD314	CD274/CD314	252810	0.115638	-0.409426	1	0	FALSE	FALSE	FALSE	FALSE	FALSE
CD274	CD32	CD274/CD32	263088	0.0280844	-0.57406	1	0	FALSE	FALSE	FALSE	FALSE	FALSE
CD274	CD328	CD274/CD328	242361	0.606014	-0.132384	1	0	FALSE	FALSE	FALSE	FALSE	FALSE
CD274	CD33	CD274/CD33	242797	0.00999128	-0.668344	1	0	FALSE	FALSE	FALSE	FALSE	FALSE
CD274	CD337	CD274/CD337	257097	0.0895716	-0.441107	1	0	FALSE	FALSE	FALSE	FALSE	FALSE
CD27	CD69	CD27/CD69	259952	0.0555133	-0.507244	1	0	FALSE	FALSE	FALSE	FALSE	FALSE
CD27	CD64	CD27/CD64	188444	0.263359	-0.295489	1	0	FALSE	FALSE	FALSE	FALSE	FALSE
CD27	CD62P	CD27/CD62P	228761	0.150072	-0.344801	1	0	FALSE	FALSE	FALSE	FALSE	FALSE
CD27	CD55	CD27/CD55	254812	0.14387	-0.433797	1	0	FALSE	FALSE	FALSE	FALSE	FALSE
CD27	CD337	CD27/CD337	238572	0.97334	-0.00850977	1	0	FALSE	FALSE	FALSE	FALSE	FALSE
CD27	CD35	CD27/CD35	210429	0.584198	0.138503	1	0	TRUE	FALSE	FALSE	FALSE	FALSE
CD27	CD36	CD27/CD36	244480	0.479675	-0.18083	1	0	FALSE	FALSE	FALSE	FALSE	FALSE
CD27	CD37	CD27/CD37	267125	0.0105221	-0.847517	1	0	FALSE	FALSE	FALSE	FALSE	FALSE
CD27	CD3E	CD27/CD3E	275868	0.000830743	-0.965289	1	0	FALSE	FALSE	FALSE	FALSE	FALSE
CD27	CD4	CD27/CD4	268748	0.00685618	-0.789459	1	0	FALSE	FALSE	FALSE	FALSE	FALSE
CD27	CD40	CD27/CD40	253326	0.144774	-0.407478	1	0	FALSE	FALSE	FALSE	FALSE	FALSE
CD27	CD41	CD27/CD41	251442	0.249496	-0.318575	1	0	FALSE	FALSE	FALSE	FALSE	FALSE
CD27	CD328	CD27/CD328	239121	0.823032	-0.0570451	1	0	FALSE	FALSE	FALSE	FALSE	FALSE
CD27	CD43	CD27/CD43	249066	0.348002	-0.272718	1	0	FALSE	FALSE	FALSE	FALSE	FALSE
CD27	CD45RA	CD27/CD45RA	235543	0.783841	0.074503	1	0	TRUE	FALSE	FALSE	FALSE	FALSE
CD27	CD45RB	CD27/CD45RB	233482	0.71904	0.0987163	1	0	TRUE	FALSE	FALSE	FALSE	FALSE
CD27	CD47	CD27/CD47	266042	0.0138531	-0.692301	1	0	FALSE	FALSE	FALSE	FALSE	FALSE
CD27	CD48	CD27/CD48	263284	0.0268505	-0.634996	1	0	FALSE	FALSE	FALSE	FALSE	FALSE
CD27	CD49D	CD27/CD49D	266292	0.0130109	-0.769967	1	0	FALSE	FALSE	FALSE	FALSE	FALSE
CD27	CD5	CD27/CD5	263012	0.0247686	-0.623266	1	0	FALSE	FALSE	FALSE	FALSE	FALSE
CD27	CD50	CD27/CD50	256267	0.113119	-0.436311	1	0	FALSE	FALSE	FALSE	FALSE	FALSE
CD27	CD52	CD27/CD52	262224	0.033459	-0.545223	1	0	FALSE	FALSE	FALSE	FALSE	FALSE
CD27	CD44	CD27/CD44	277122	0.000550671	-0.947201	1	0	FALSE	FALSE	FALSE	FALSE	FALSE
CD274	CD35	CD274/CD35	244756	0.00620777	-0.671347	1	0	FALSE	FALSE	FALSE	FALSE	FALSE
CD268	CD328	CD268/CD328	235205	0.225863	-0.211956	1	0	FALSE	FALSE	FALSE	FALSE	FALSE
CD268	CD314	CD268/CD314	247498	0.0126073	-0.428059	1	0	FALSE	FALSE	FALSE	FALSE	FALSE
CD25	CD33	CD25/CD33	228511	0.225683	-0.293407	1	0	FALSE	FALSE	FALSE	FALSE	FALSE
CD25	CD337	CD25/CD337	252105	0.211595	-0.312915	1	0	FALSE	FALSE	FALSE	FALSE	FALSE
CD25	CD35	CD25/CD35	239302	0.0267715	-0.553854	1	0	FALSE	FALSE	FALSE	FALSE	FALSE
CD25	CD36	CD25/CD36	231696	0.655802	0.116211	1	0	TRUE	FALSE	FALSE	FALSE	FALSE
CD25	CD41	CD25/CD41	261489	0.0401026	-0.563335	1	0	FALSE	FALSE	FALSE	FALSE	FALSE
CD25	CD43	CD25/CD43	244177	0.617091	-0.139942	1	0	FALSE	FALSE	FALSE	FALSE	FALSE
CD25	CD45RA	CD25/CD45RA	246001	0.506965	-0.1769	1	0	FALSE	FALSE	FALSE	FALSE	FALSE
CD25	CD45RB	CD25/CD45RB	256301	0.0898359	-0.422555	1	0	FALSE	FALSE	FALSE	FALSE	FALSE
CD25	CD47	CD25/CD47	236090	0.82178	0.0618464	1	0	TRUE	FALSE	FALSE	FALSE	FALSE
CD25	CD5	CD25/CD5	239311	0.908961	-0.0316731	1	0	FALSE	FALSE	FALSE	FALSE	FALSE
CD25	CD50	CD25/CD50	253310	0.18713	-0.389096	1	0	FALSE	FALSE	FALSE	FALSE	FALSE
CD25	CD52	CD25/CD52	255243	0.133563	-0.390989	1	0	FALSE	FALSE	FALSE	FALSE	FALSE
CD25	CD54	CD25/CD54	230407	0.462361	0.186133	1	0	TRUE	FALSE	FALSE	FALSE	FALSE
CD25	CD55	CD25/CD55	262490	0.0315238	-0.632321	1	0	FALSE	FALSE	FALSE	FALSE	FALSE
CD25	CD62P	CD25/CD62P	232951	0.0654752	-0.463131	1	0	FALSE	FALSE	FALSE	FALSE	FALSE
CD25	CD64	CD25/CD64	188417	0.264601	-0.2764	1	0	FALSE	FALSE	FALSE	FALSE	FALSE
CD25	CD69	CD25/CD69	245840	0.516253	-0.182277	1	0	FALSE	FALSE	FALSE	FALSE	FALSE
CD25	CD328	CD25/CD328	244752	0.464566	-0.181641	1	0	FALSE	FALSE	FALSE	FALSE	FALSE
CD25	CD32	CD25/CD32	272639	0.00226767	-0.804056	1	0	FALSE	FALSE	FALSE	FALSE	FALSE
CD25	CD314	CD25/CD314	226810	0.437636	0.204694	1	0	TRUE	FALSE	FALSE	FALSE	FALSE
CD25	CD29	CD25/CD29	252185	0.158776	-0.361983	1	0	FALSE	FALSE	FALSE	FALSE	FALSE
CD244	CD59	CD244/CD59	271078	0.00197518	-0.785272	1	0	FALSE	FALSE	FALSE	FALSE	FALSE
CD244	CD62P	CD244/CD62P	242411	0.00339522	-0.499515	1	0	FALSE	FALSE	FALSE	FALSE	FALSE
CD244	CD64	CD244/CD64	192813	0.0848134	-0.269347	1	0	FALSE	FALSE	FALSE	FALSE	FALSE
CD244	CD69	CD244/CD69	244019	0.516117	-0.155932	1	0	FALSE	FALSE	FALSE	FALSE	FALSE
CD244	CD7	CD244/CD7	275108	0.000544158	-0.910194	1	0	FALSE	FALSE	FALSE	FALSE	FALSE
CD244	CD71	CD244/CD71	241961	0.643067	-0.122381	1	0	FALSE	FALSE	FALSE	FALSE	FALSE
CD244	CD72	CD244/CD72	234182	0.978779	-0.00615977	1	0	FALSE	FALSE	FALSE	FALSE	FALSE
CD244	CD8	CD244/CD8	263990	0.0112543	-0.631461	1	0	FALSE	FALSE	FALSE	FALSE	FALSE
CD25	CD71	CD25/CD71	277992	0.000411114	-1.08283	1	0	FALSE	FALSE	FALSE	FALSE	FALSE
CD244	CD84	CD244/CD84	259486	0.0406895	-0.499785	1	0	FALSE	FALSE	FALSE	FALSE	FALSE
CD244	CD9	CD244/CD9	226036	0.332916	0.217755	1	0	TRUE	FALSE	FALSE	FALSE	FALSE
CD244	HLA-ABC	CD244/HLA-ABC	249648	0.246912	-0.301903	1	0	FALSE	FALSE	FALSE	FALSE	FALSE
CD244	TCRVb5	CD244/TCRVb5	242193	0.62812	-0.11364	1	0	FALSE	FALSE	FALSE	FALSE	FALSE
CD244	mIgG1	CD244/mIgG1	237360	0.60496	-0.0958749	1	0	FALSE	FALSE	FALSE	TRUE	FALSE
CD244	mIgG2a	CD244/mIgG2a	253299	0.136823	-0.345236	1	0	FALSE	FALSE	FALSE	TRUE	FALSE
CD244	mIgG2b	CD244/mIgG2b	246257	0.394475	-0.186661	1	0	FALSE	FALSE	FALSE	TRUE	FALSE
CD25	CD268	CD25/CD268	247835	0.0268763	-0.518253	1	0	FALSE	FALSE	FALSE	FALSE	FALSE
CD25	CD278	CD25/CD278	224037	0.400755	0.201976	1	0	TRUE	FALSE	FALSE	FALSE	FALSE
CD244	CD86	CD244/CD86	244662	0.479298	-0.18378	1	0	FALSE	FALSE	FALSE	FALSE	FALSE
CD268	CD32	CD268/CD32	214610	0.372891	0.176025	1	0	TRUE	FALSE	FALSE	FALSE	FALSE
CD25	CD8	CD25/CD8	211107	0.0163202	0.700226	1	0	TRUE	FALSE	FALSE	FALSE	FALSE
CD25	CD84	CD25/CD84	261300	0.0417766	-0.591517	1	0	FALSE	FALSE	FALSE	FALSE	FALSE
CD26	CD45RB	CD26/CD45RB	231671	0.601029	0.13715	1	0	TRUE	FALSE	FALSE	FALSE	FALSE
CD26	CD48	CD26/CD48	272748	0.00219489	-0.95878	1	0	FALSE	FALSE	FALSE	FALSE	FALSE
CD26	CD5	CD26/CD5	241819	0.734	-0.0924894	1	0	FALSE	FALSE	FALSE	FALSE	FALSE
CD26	CD50	CD26/CD50	264040	0.0225195	-0.636113	1	0	FALSE	FALSE	FALSE	FALSE	FALSE
CD26	CD52	CD26/CD52	273220	0.00185141	-0.75859	1	0	FALSE	FALSE	FALSE	FALSE	FALSE
CD26	CD55	CD26/CD55	256278	0.111147	-0.451414	1	0	FALSE	FALSE	FALSE	FALSE	FALSE
CD26	CD62P	CD26/CD62P	226681	0.215213	-0.309993	1	0	FALSE	FALSE	FALSE	FALSE	FALSE
CD26	CD64	CD26/CD64	197044	0.0409741	-0.544677	1	0	FALSE	FALSE	FALSE	FALSE	FALSE
CD26	TCRVb5	CD26/TCRVb5	266754	0.0115728	-0.645216	1	0	FALSE	FALSE	FALSE	FALSE	FALSE
CD26	mIgG1	CD26/mIgG1	240427	0.525906	-0.147029	1	0	FALSE	FALSE	FALSE	TRUE	FALSE
CD26	mIgG2a	CD26/mIgG2a	265305	0.0166227	-0.642816	1	0	FALSE	FALSE	FALSE	TRUE	FALSE
CD26	mIgG2b	CD26/mIgG2b	265863	0.0144854	-0.638229	1	0	FALSE	FALSE	FALSE	TRUE	FALSE
CD268	CD27	CD268/CD27	246911	0.0334223	-0.527327	1	0	FALSE	FALSE	FALSE	FALSE	FALSE
CD268	CD274	CD268/CD274	261624	0.000462255	-0.892275	1	0	FALSE	FALSE	FALSE	FALSE	FALSE
CD268	CD278	CD268/CD278	226606	0.476432	-0.097139	1	0	FALSE	FALSE	FALSE	FALSE	FALSE
CD268	CD279	CD268/CD279	238007	0.0839198	-0.35261	1	0	FALSE	FALSE	FALSE	FALSE	FALSE
CD268	CD29	CD268/CD29	227796	0.700349	-0.059918	1	0	FALSE	FALSE	FALSE	FALSE	FALSE
CD26	CD45RA	CD26/CD45RA	249972	0.307856	-0.268038	1	0	FALSE	FALSE	FALSE	FALSE	FALSE
CD26	CD45	CD26/CD45	239464	0.93841	-0.0295378	1	0	FALSE	FALSE	FALSE	FALSE	FALSE
CD26	CD44	CD26/CD44	217370	0.0568772	0.782185	1	0	TRUE	FALSE	FALSE	FALSE	FALSE
CD26	CD43	CD26/CD43	246833	0.460397	-0.208612	1	0	FALSE	FALSE	FALSE	FALSE	FALSE
CD25	TCRVb5	CD25/TCRVb5	246197	0.495776	-0.17728	1	0	FALSE	FALSE	FALSE	FALSE	FALSE
CD25	mIgG1	CD25/mIgG1	244631	0.309534	-0.261884	1	0	FALSE	FALSE	FALSE	TRUE	FALSE
CD25	mIgG2a	CD25/mIgG2a	259404	0.0620852	-0.512011	1	0	FALSE	FALSE	FALSE	TRUE	FALSE
CD25	mIgG2b	CD25/mIgG2b	238250	0.97485	0.00787552	1	0	TRUE	FALSE	FALSE	TRUE	FALSE
CD26	CD268	CD26/CD268	262453	0.000344667	-0.91212	1	0	FALSE	FALSE	FALSE	FALSE	FALSE
CD26	CD27	CD26/CD27	255893	0.120953	-0.436991	1	0	FALSE	FALSE	FALSE	FALSE	FALSE
CD26	CD274	CD26/CD274	249003	0.350912	-0.253213	1	0	FALSE	FALSE	FALSE	FALSE	FALSE
CD26	CD278	CD26/CD278	256298	0.0356227	-0.525696	1	0	FALSE	FALSE	FALSE	FALSE	FALSE
CD25	CD82	CD25/CD82	209361	0.00872665	1.00067	1	0	TRUE	FALSE	FALSE	FALSE	FALSE
CD26	CD279	CD26/CD279	271747	0.000641901	-0.942541	1	0	FALSE	FALSE	FALSE	FALSE	FALSE
CD26	CD314	CD26/CD314	232781	0.812975	0.0596727	1	0	TRUE	FALSE	FALSE	FALSE	FALSE
CD26	CD328	CD26/CD328	248862	0.270498	-0.267132	1	0	FALSE	FALSE	FALSE	FALSE	FALSE
CD26	CD33	CD26/CD33	236638	0.0468301	-0.491481	1	0	FALSE	FALSE	FALSE	FALSE	FALSE
CD26	CD337	CD26/CD337	256864	0.0935954	-0.42263	1	0	FALSE	FALSE	FALSE	FALSE	FALSE
CD26	CD35	CD26/CD35	218620	0.813239	-0.0563184	1	0	FALSE	FALSE	FALSE	FALSE	FALSE
CD26	CD36	CD26/CD36	261110	0.0273686	-0.520509	1	0	FALSE	FALSE	FALSE	FALSE	FALSE
CD26	CD4	CD26/CD4	232114	0.560658	0.226528	1	0	TRUE	FALSE	FALSE	FALSE	FALSE
CD26	CD41	CD26/CD41	269474	0.00562519	-0.776567	1	0	FALSE	FALSE	FALSE	FALSE	FALSE
CD26	CD29	CD26/CD29	245157	0.438143	-0.192666	1	0	FALSE	FALSE	FALSE	FALSE	FALSE
CD244	CD55	CD244/CD55	244774	0.468413	-0.193452	1	0	FALSE	FALSE	FALSE	FALSE	FALSE
CD274	CD36	CD274/CD36	237148	0.963504	-0.0122292	1	0	FALSE	FALSE	FALSE	FALSE	FALSE
CD274	CD43	CD274/CD43	261462	0.0403382	-0.547118	1	0	FALSE	FALSE	FALSE	FALSE	FALSE
CD29	CD32	CD29/CD32	233635	0.79196	0.0555977	1	0	TRUE	FALSE	FALSE	FALSE	FALSE
CD29	CD328	CD29/CD328	231459	0.775527	0.0554023	1	0	TRUE	FALSE	FALSE	FALSE	FALSE
CD29	CD33	CD29/CD33	205267	0.401332	0.134344	1	0	TRUE	FALSE	FALSE	FALSE	FALSE
CD29	CD337	CD29/CD337	245621	0.392735	-0.171881	1	0	FALSE	FALSE	FALSE	FALSE	FALSE
CD29	CD35	CD29/CD35	208875	0.604337	0.0812183	1	0	TRUE	FALSE	FALSE	FALSE	FALSE
CD29	CD36	CD29/CD36	237957	0.761188	-0.0622546	1	0	FALSE	FALSE	FALSE	FALSE	FALSE
CD29	CD37	CD29/CD37	253568	0.125045	-0.474382	1	0	FALSE	FALSE	FALSE	FALSE	FALSE
CD29	CD38	CD29/CD38	251855	0.16776	-0.367238	1	0	FALSE	FALSE	FALSE	FALSE	FALSE
CD29	CD3E	CD29/CD3E	230937	0.612082	0.123633	1	0	TRUE	FALSE	FALSE	FALSE	FALSE
CD29	CD4	CD29/CD4	236552	0.99946	0.000197901	1	0	TRUE	FALSE	FALSE	FALSE	FALSE
CD29	CD40	CD29/CD40	249740	0.184709	-0.309615	1	0	FALSE	FALSE	FALSE	FALSE	FALSE
CD29	CD41	CD29/CD41	237868	0.906126	-0.0296724	1	0	FALSE	FALSE	FALSE	FALSE	FALSE
CD29	CD43	CD29/CD43	234161	0.828734	0.0543824	1	0	TRUE	FALSE	FALSE	FALSE	FALSE
CD29	CD44	CD29/CD44	238981	0.827188	-0.0526915	1	0	FALSE	FALSE	FALSE	FALSE	FALSE
CD29	CD45	CD29/CD45	238326	0.873485	-0.0402318	1	0	FALSE	FALSE	FALSE	FALSE	FALSE
CD29	CD45RA	CD29/CD45RA	235432	0.919002	0.0232636	1	0	TRUE	FALSE	FALSE	FALSE	FALSE
CD29	CD45RB	CD29/CD45RB	226115	0.398172	0.187287	1	0	TRUE	FALSE	FALSE	FALSE	FALSE
CD29	CD314	CD29/CD314	221119	0.265726	0.222222	1	0	TRUE	FALSE	FALSE	FALSE	FALSE
CD279	mIgG2b	CD279/mIgG2b	239409	0.629031	-0.11962	1	0	FALSE	FALSE	FALSE	TRUE	FALSE
CD279	mIgG2a	CD279/mIgG2a	242902	0.423946	-0.212127	1	0	FALSE	FALSE	FALSE	TRUE	FALSE
CD279	mIgG1	CD279/mIgG1	242046	0.22877	-0.263187	1	0	FALSE	FALSE	FALSE	TRUE	FALSE
CD279	CD49D	CD279/CD49D	255805	0.0489823	-0.578579	1	0	FALSE	FALSE	FALSE	FALSE	FALSE
CD279	CD5	CD279/CD5	233247	0.979966	0.00676983	1	0	TRUE	FALSE	FALSE	FALSE	FALSE
CD279	CD50	CD279/CD50	242262	0.458327	-0.194924	1	0	FALSE	FALSE	FALSE	FALSE	FALSE
CD279	CD52	CD279/CD52	258974	0.0235868	-0.550654	1	0	FALSE	FALSE	FALSE	FALSE	FALSE
CD279	CD53	CD279/CD53	251521	0.113977	-0.437176	1	0	FALSE	FALSE	FALSE	FALSE	FALSE
CD279	CD54	CD279/CD54	264233	0.00628723	-0.772005	1	0	FALSE	FALSE	FALSE	FALSE	FALSE
CD279	CD55	CD279/CD55	252229	0.0984483	-0.433748	1	0	FALSE	FALSE	FALSE	FALSE	FALSE
CD279	CD62P	CD279/CD62P	222001	0.220001	-0.243804	1	0	FALSE	FALSE	FALSE	FALSE	FALSE
CD29	CD47	CD29/CD47	222349	0.199958	0.352292	1	0	TRUE	FALSE	FALSE	FALSE	FALSE
CD279	CD64	CD279/CD64	186223	0.231763	-0.242801	1	0	FALSE	FALSE	FALSE	FALSE	FALSE
CD279	CD7	CD279/CD7	260744	0.0156803	-0.651498	1	0	FALSE	FALSE	FALSE	FALSE	FALSE
CD279	CD71	CD279/CD71	273315	0.000377491	-0.92399	1	0	FALSE	FALSE	FALSE	FALSE	FALSE
CD279	CD72	CD279/CD72	259934	0.00856652	-0.709085	1	0	FALSE	FALSE	FALSE	FALSE	FALSE
CD279	CD8	CD279/CD8	235364	0.85027	-0.0535554	1	0	FALSE	FALSE	FALSE	FALSE	FALSE
CD279	CD84	CD279/CD84	242041	0.470553	-0.183977	1	0	FALSE	FALSE	FALSE	FALSE	FALSE
CD279	CD86	CD279/CD86	271542	0.000687071	-0.950851	1	0	FALSE	FALSE	FALSE	FALSE	FALSE
CD279	CD9	CD279/CD9	268535	0.00174563	-0.776515	1	0	FALSE	FALSE	FALSE	FALSE	FALSE
CD279	TCRVb5	CD279/TCRVb5	240592	0.555	-0.141713	1	0	FALSE	FALSE	FALSE	FALSE	FALSE
CD279	CD69	CD279/CD69	251183	0.121155	-0.404103	1	0	FALSE	FALSE	FALSE	FALSE	FALSE
CD279	CD48	CD279/CD48	261241	0.0138432	-0.675307	1	0	FALSE	FALSE	FALSE	FALSE	FALSE
CD29	CD48	CD29/CD48	237407	0.939143	-0.0201379	1	0	FALSE	FALSE	FALSE	FALSE	FALSE
CD29	CD5	CD29/CD5	233381	0.812879	0.055025	1	0	TRUE	FALSE	FALSE	FALSE	FALSE
CD314	CD32	CD314/CD32	237193	0.871279	-0.0386415	1	0	FALSE	FALSE	FALSE	FALSE	FALSE
CD314	CD328	CD314/CD328	248903	0.160226	-0.291254	1	0	FALSE	FALSE	FALSE	FALSE	FALSE
CD314	CD33	CD314/CD33	228610	0.127622	-0.27812	1	0	FALSE	FALSE	FALSE	FALSE	FALSE
CD314	CD337	CD314/CD337	225969	0.413577	0.167242	1	0	TRUE	FALSE	FALSE	FALSE	FALSE
CD314	CD35	CD314/CD35	215084	0.84422	-0.0315255	1	0	FALSE	FALSE	FALSE	FALSE	FALSE
CD314	CD36	CD314/CD36	233704	0.981264	-0.00426522	1	0	FALSE	FALSE	FALSE	FALSE	FALSE
CD314	CD37	CD314/CD37	241034	0.610649	-0.153831	1	0	FALSE	FALSE	FALSE	FALSE	FALSE
CD314	CD38	CD314/CD38	237335	0.861184	-0.0488495	1	0	FALSE	FALSE	FALSE	FALSE	FALSE
CD314	CD3E	CD314/CD3E	251783	0.13873	-0.37783	1	0	FALSE	FALSE	FALSE	FALSE	FALSE
CD314	CD4	CD314/CD4	233240	0.845307	0.0511408	1	0	TRUE	FALSE	FALSE	FALSE	FALSE
CD314	CD40	CD314/CD40	234144	0.98376	-0.00536852	1	0	FALSE	FALSE	FALSE	FALSE	FALSE
CD314	CD41	CD314/CD41	244551	0.408249	-0.200672	1	0	FALSE	FALSE	FALSE	FALSE	FALSE
CD314	CD43	CD314/CD43	230272	0.643129	0.115809	1	0	TRUE	FALSE	FALSE	FALSE	FALSE
CD314	CD44	CD314/CD44	247384	0.278809	-0.276298	1	0	FALSE	FALSE	FALSE	FALSE	FALSE
CD314	CD45	CD314/CD45	252195	0.129072	-0.365033	1	0	FALSE	FALSE	FALSE	FALSE	FALSE
CD314	CD45RA	CD314/CD45RA	230958	0.688174	0.0869218	1	0	TRUE	FALSE	FALSE	FALSE	FALSE
CD314	CD45RB	CD314/CD45RB	232031	0.837784	0.0517353	1	0	TRUE	FALSE	FALSE	FALSE	FALSE
CD29	mIgG2b	CD29/mIgG2b	235945	0.955802	0.0120893	1	0	TRUE	FALSE	FALSE	TRUE	FALSE
CD29	mIgG2a	CD29/mIgG2a	241081	0.683485	-0.098337	1	0	FALSE	FALSE	FALSE	TRUE	FALSE
CD29	mIgG1	CD29/mIgG1	231790	0.972924	-0.0066314	1	0	FALSE	FALSE	FALSE	TRUE	FALSE
CD29	TCRVb5	CD29/TCRVb5	229021	0.496561	0.159274	1	0	TRUE	FALSE	FALSE	FALSE	FALSE
CD29	CD50	CD29/CD50	225997	0.340767	0.230767	1	0	TRUE	FALSE	FALSE	FALSE	FALSE
CD29	CD52	CD29/CD52	234899	0.88661	0.0340604	1	0	TRUE	FALSE	FALSE	FALSE	FALSE
CD29	CD53	CD29/CD53	251701	0.172081	-0.357889	1	0	FALSE	FALSE	FALSE	FALSE	FALSE
CD29	CD54	CD29/CD54	240517	0.721209	-0.0959984	1	0	FALSE	FALSE	FALSE	FALSE	FALSE
CD29	CD55	CD29/CD55	239504	0.785019	-0.0655014	1	0	FALSE	FALSE	FALSE	FALSE	FALSE
CD29	CD59	CD29/CD59	255859	0.0817597	-0.442105	1	0	FALSE	FALSE	FALSE	FALSE	FALSE
CD29	CD62P	CD29/CD62P	217015	0.615978	-0.085372	1	0	FALSE	FALSE	FALSE	FALSE	FALSE
CD29	CD64	CD29/CD64	179260	0.741404	-0.0496708	1	0	FALSE	FALSE	FALSE	FALSE	FALSE
CD29	CD49D	CD29/CD49D	238307	0.874835	-0.0453375	1	0	FALSE	FALSE	FALSE	FALSE	FALSE
CD29	CD69	CD29/CD69	234041	0.820309	0.057572	1	0	TRUE	FALSE	FALSE	FALSE	FALSE
CD29	CD71	CD29/CD71	244745	0.460408	-0.183831	1	0	FALSE	FALSE	FALSE	FALSE	FALSE
CD29	CD72	CD29/CD72	231371	0.839449	0.0508457	1	0	TRUE	FALSE	FALSE	FALSE	FALSE
CD29	CD8	CD29/CD8	202757	0.0028229	0.708205	1	0	TRUE	FALSE	FALSE	FALSE	FALSE
CD29	CD84	CD29/CD84	230025	0.555621	0.139635	1	0	TRUE	FALSE	FALSE	FALSE	FALSE
CD29	CD86	CD29/CD86	246838	0.353955	-0.223297	1	0	FALSE	FALSE	FALSE	FALSE	FALSE
CD29	CD9	CD29/CD9	238109	0.883191	-0.0343117	1	0	FALSE	FALSE	FALSE	FALSE	FALSE
CD29	HLA-ABC	CD29/HLA-ABC	232472	0.712382	0.0915174	1	0	TRUE	FALSE	FALSE	FALSE	FALSE
CD29	HLA-DR	CD29/HLA-DR	268094	0.00445424	-0.830228	1	0	FALSE	FALSE	FALSE	FALSE	FALSE
CD29	CD7	CD29/CD7	225208	0.305924	0.251351	1	0	TRUE	FALSE	FALSE	FALSE	FALSE
CD274	CD41	CD274/CD41	266585	0.0120816	-0.689151	1	0	FALSE	FALSE	FALSE	FALSE	FALSE
CD279	CD47	CD279/CD47	261105	0.014326	-0.684709	1	0	FALSE	FALSE	FALSE	FALSE	FALSE
CD279	CD45RA	CD279/CD45RA	265219	0.00477616	-0.692711	1	0	FALSE	FALSE	FALSE	FALSE	FALSE
CD278	CD314	CD278/CD314	236262	0.57028	-0.104102	1	0	FALSE	FALSE	FALSE	FALSE	FALSE
CD278	CD32	CD278/CD32	228087	0.637646	0.102866	1	0	TRUE	FALSE	FALSE	FALSE	FALSE
CD278	CD328	CD278/CD328	249425	0.0968541	-0.296452	1	0	FALSE	FALSE	FALSE	FALSE	FALSE
CD278	CD33	CD278/CD33	226520	0.16432	-0.213786	1	0	FALSE	FALSE	FALSE	FALSE	FALSE
CD278	CD337	CD278/CD337	244146	0.302475	-0.18892	1	0	FALSE	FALSE	FALSE	FALSE	FALSE
CD278	CD35	CD278/CD35	218930	0.456426	-0.104681	1	0	FALSE	FALSE	FALSE	FALSE	FALSE
CD278	CD36	CD278/CD36	231429	0.991479	-0.00179034	1	0	FALSE	FALSE	FALSE	FALSE	FALSE
CD278	CD37	CD278/CD37	250569	0.114374	-0.449777	1	0	FALSE	FALSE	FALSE	FALSE	FALSE
CD278	CD38	CD278/CD38	241549	0.449417	-0.197	1	0	FALSE	FALSE	FALSE	FALSE	FALSE
CD278	CD3E	CD278/CD3E	254529	0.0523906	-0.500769	1	0	FALSE	FALSE	FALSE	FALSE	FALSE
CD278	CD4	CD278/CD4	252761	0.0752884	-0.430106	1	0	FALSE	FALSE	FALSE	FALSE	FALSE
CD278	CD40	CD278/CD40	226697	0.641564	0.100982	1	0	TRUE	FALSE	FALSE	FALSE	FALSE
CD278	CD41	CD278/CD41	243664	0.342501	-0.213319	1	0	FALSE	FALSE	FALSE	FALSE	FALSE
CD278	CD43	CD278/CD43	232989	0.980832	0.00572043	1	0	TRUE	FALSE	FALSE	FALSE	FALSE
CD278	CD44	CD278/CD44	263653	0.00557403	-0.649485	1	0	FALSE	FALSE	FALSE	FALSE	FALSE
CD278	CD45	CD278/CD45	267211	0.00195978	-0.74526	1	0	FALSE	FALSE	FALSE	FALSE	FALSE
CD278	CD45RA	CD278/CD45RA	227457	0.597196	0.105527	1	0	TRUE	FALSE	FALSE	FALSE	FALSE
CD278	CD29	CD278/CD29	241688	0.33774	-0.174056	1	0	FALSE	FALSE	FALSE	FALSE	FALSE
CD278	CD279	CD278/CD279	223747	0.643305	0.093094	1	0	TRUE	FALSE	FALSE	FALSE	FALSE
CD274	mIgG2b	CD274/mIgG2b	237626	0.93028	0.0242226	1	0	TRUE	FALSE	FALSE	TRUE	FALSE
CD274	mIgG2a	CD274/mIgG2a	250597	0.282023	-0.291011	1	0	FALSE	FALSE	FALSE	TRUE	FALSE
CD274	CD45	CD274/CD45	277959	0.00041574	-0.91045	1	0	FALSE	FALSE	FALSE	FALSE	FALSE
CD274	CD45RA	CD274/CD45RA	259531	0.0605075	-0.478962	1	0	FALSE	FALSE	FALSE	FALSE	FALSE
CD274	CD45RB	CD274/CD45RB	258369	0.0597546	-0.508784	1	0	FALSE	FALSE	FALSE	FALSE	FALSE
CD274	CD47	CD274/CD47	275217	0.00102361	-0.898366	1	0	FALSE	FALSE	FALSE	FALSE	FALSE
CD274	CD5	CD274/CD5	267721	0.00762322	-0.72522	1	0	FALSE	FALSE	FALSE	FALSE	FALSE
CD274	CD50	CD274/CD50	249303	0.337192	-0.272344	1	0	FALSE	FALSE	FALSE	FALSE	FALSE
CD274	CD52	CD274/CD52	255622	0.12498	-0.401923	1	0	FALSE	FALSE	FALSE	FALSE	FALSE
CD274	CD55	CD274/CD55	243301	0.668091	-0.123005	1	0	FALSE	FALSE	FALSE	FALSE	FALSE
CD278	CD45RB	CD278/CD45RB	240478	0.445006	-0.16109	1	0	FALSE	FALSE	FALSE	FALSE	FALSE
CD274	CD62P	CD274/CD62P	226769	0.212099	-0.334832	1	0	FALSE	FALSE	FALSE	FALSE	FALSE
CD274	CD69	CD274/CD69	260611	0.0483883	-0.513713	1	0	FALSE	FALSE	FALSE	FALSE	FALSE
CD274	CD72	CD274/CD72	274634	0.000430634	-1.04939	1	0	FALSE	FALSE	FALSE	FALSE	FALSE
CD274	CD8	CD274/CD8	209218	0.0101213	0.800063	1	0	TRUE	FALSE	FALSE	FALSE	FALSE
CD274	CD84	CD274/CD84	265828	0.014612	-0.65188	1	0	FALSE	FALSE	FALSE	FALSE	FALSE
CD274	CD86	CD274/CD86	273317	0.00184855	-0.821145	1	0	FALSE	FALSE	FALSE	FALSE	FALSE
CD274	CD9	CD274/CD9	271668	0.00294096	-0.846943	1	0	FALSE	FALSE	FALSE	FALSE	FALSE
CD274	TCRVb5	CD274/TCRVb5	253125	0.192738	-0.343372	1	0	FALSE	FALSE	FALSE	FALSE	FALSE
CD274	mIgG1	CD274/mIgG1	242083	0.432621	-0.19938	1	0	FALSE	FALSE	FALSE	TRUE	FALSE
CD274	CD64	CD274/CD64	184556	0.483825	-0.181394	1	0	FALSE	FALSE	FALSE	FALSE	FALSE
CD279	CD45RB	CD279/CD45RB	227174	0.597739	0.129843	1	0	TRUE	FALSE	FALSE	FALSE	FALSE
CD278	CD47	CD278/CD47	240613	0.502193	-0.174473	1	0	FALSE	FALSE	FALSE	FALSE	FALSE
CD278	CD49D	CD278/CD49D	243882	0.332489	-0.267275	1	0	FALSE	FALSE	FALSE	FALSE	FALSE
CD278	mIgG2b	CD278/mIgG2b	230087	0.772863	0.0623871	1	0	TRUE	FALSE	FALSE	TRUE	FALSE
CD279	CD29	CD279/CD29	231440	0.955999	0.0119081	1	0	TRUE	FALSE	FALSE	FALSE	FALSE
CD279	CD314	CD279/CD314	210586	0.063885	0.398873	1	0	TRUE	FALSE	FALSE	FALSE	FALSE
CD279	CD32	CD279/CD32	255032	0.0576035	-0.503293	1	0	FALSE	FALSE	FALSE	FALSE	FALSE
CD279	CD328	CD279/CD328	237806	0.604807	-0.116149	1	0	FALSE	FALSE	FALSE	FALSE	FALSE
CD279	CD33	CD279/CD33	226233	0.152237	-0.282995	1	0	FALSE	FALSE	FALSE	FALSE	FALSE
CD279	CD337	CD279/CD337	242515	0.422762	-0.189018	1	0	FALSE	FALSE	FALSE	FALSE	FALSE
CD279	CD35	CD279/CD35	223303	0.267206	-0.22523	1	0	FALSE	FALSE	FALSE	FALSE	FALSE
CD279	CD36	CD279/CD36	232404	0.979724	-0.00624595	1	0	FALSE	FALSE	FALSE	FALSE	FALSE
CD279	CD38	CD279/CD38	270379	0.00100435	-0.952083	1	0	FALSE	FALSE	FALSE	FALSE	FALSE
CD279	CD3E	CD279/CD3E	263764	0.00714699	-0.70706	1	0	FALSE	FALSE	FALSE	FALSE	FALSE
CD279	CD4	CD279/CD4	239142	0.646307	-0.117966	1	0	FALSE	FALSE	FALSE	FALSE	FALSE
CD279	CD40	CD279/CD40	250502	0.103547	-0.404066	1	0	FALSE	FALSE	FALSE	FALSE	FALSE
CD279	CD41	CD279/CD41	253531	0.0779517	-0.465821	1	0	FALSE	FALSE	FALSE	FALSE	FALSE
CD279	CD43	CD279/CD43	244123	0.362701	-0.242178	1	0	FALSE	FALSE	FALSE	FALSE	FALSE
CD279	CD44	CD279/CD44	261031	0.0145949	-0.611747	1	0	FALSE	FALSE	FALSE	FALSE	FALSE
CD279	CD45	CD279/CD45	253965	0.071542	-0.465607	1	0	FALSE	FALSE	FALSE	FALSE	FALSE
CD278	mIgG2a	CD278/mIgG2a	238147	0.655459	-0.100183	1	0	FALSE	FALSE	FALSE	TRUE	FALSE
CD278	mIgG1	CD278/mIgG1	217077	0.306398	0.178187	1	0	TRUE	FALSE	FALSE	TRUE	FALSE
CD278	TCRVb5	CD278/TCRVb5	244565	0.302359	-0.224694	1	0	FALSE	FALSE	FALSE	FALSE	FALSE
CD278	HLA-DR	CD278/HLA-DR	257280	0.0284701	-0.607695	1	0	FALSE	FALSE	FALSE	FALSE	FALSE
CD278	CD5	CD278/CD5	208519	0.0271325	0.491309	1	0	TRUE	FALSE	FALSE	FALSE	FALSE
CD278	CD50	CD278/CD50	230718	0.81724	0.0564952	1	0	TRUE	FALSE	FALSE	FALSE	FALSE
CD278	CD52	CD278/CD52	257506	0.0264636	-0.486381	1	0	FALSE	FALSE	FALSE	FALSE	FALSE
CD278	CD53	CD278/CD53	238737	0.617083	-0.125665	1	0	FALSE	FALSE	FALSE	FALSE	FALSE
CD278	CD54	CD278/CD54	229605	0.739451	0.0839571	1	0	TRUE	FALSE	FALSE	FALSE	FALSE
CD278	CD55	CD278/CD55	233276	0.992577	-0.00290721	1	0	FALSE	FALSE	FALSE	FALSE	FALSE
CD278	CD59	CD278/CD59	268142	0.00146692	-0.827994	1	0	FALSE	FALSE	FALSE	FALSE	FALSE
CD278	CD62P	CD278/CD62P	228562	0.0738331	-0.265082	1	0	FALSE	FALSE	FALSE	FALSE	FALSE
CD278	CD48	CD278/CD48	248986	0.151431	-0.374833	1	0	FALSE	FALSE	FALSE	FALSE	FALSE
CD278	CD64	CD278/CD64	178423	0.720041	-0.0463838	1	0	FALSE	FALSE	FALSE	FALSE	FALSE
CD278	CD7	CD278/CD7	245106	0.279823	-0.274196	1	0	FALSE	FALSE	FALSE	FALSE	FALSE
CD278	CD71	CD278/CD71	227722	0.614069	0.123453	1	0	TRUE	FALSE	FALSE	FALSE	FALSE
CD278	CD72	CD278/CD72	225431	0.653706	0.0999024	1	0	TRUE	FALSE	FALSE	FALSE	FALSE
CD278	CD8	CD278/CD8	214606	0.102442	0.372944	1	0	TRUE	FALSE	FALSE	FALSE	FALSE
CD278	CD84	CD278/CD84	240449	0.511767	-0.146246	1	0	FALSE	FALSE	FALSE	FALSE	FALSE
CD278	CD86	CD278/CD86	252617	0.0774675	-0.414999	1	0	FALSE	FALSE	FALSE	FALSE	FALSE
CD278	CD9	CD278/CD9	252538	0.0773614	-0.403532	1	0	FALSE	FALSE	FALSE	FALSE	FALSE
CD278	HLA-ABC	CD278/HLA-ABC	243158	0.366474	-0.217093	1	0	FALSE	FALSE	FALSE	FALSE	FALSE
CD278	CD69	CD278/CD69	246611	0.223246	-0.305242	1	0	FALSE	FALSE	FALSE	FALSE	FALSE
CD314	CD47	CD314/CD47	215392	0.0706003	0.471846	1	0	TRUE	FALSE	FALSE	FALSE	FALSE
CD244	CD54	CD244/CD54	256278	0.0789418	-0.472224	1	0	FALSE	FALSE	FALSE	FALSE	FALSE
CD244	CD52	CD244/CD52	253808	0.123197	-0.366141	1	0	FALSE	FALSE	FALSE	FALSE	FALSE
CD20	CD25	CD20/CD25	235609	0.933219	-0.0195638	1	0	FALSE	FALSE	FALSE	FALSE	FALSE
CD20	CD26	CD20/CD26	244964	0.351481	-0.241124	1	0	FALSE	FALSE	FALSE	FALSE	FALSE
CD20	CD268	CD20/CD268	241200	0.0495207	-0.3393	1	0	FALSE	FALSE	FALSE	FALSE	FALSE
CD20	CD27	CD20/CD27	239376	0.670668	-0.109362	1	0	FALSE	FALSE	FALSE	FALSE	FALSE
CD20	CD274	CD20/CD274	228843	0.596545	0.135382	1	0	TRUE	FALSE	FALSE	FALSE	FALSE
CD20	CD278	CD20/CD278	241999	0.244768	-0.200302	1	0	FALSE	FALSE	FALSE	FALSE	FALSE
CD20	CD279	CD20/CD279	232871	0.805233	-0.0524275	1	0	FALSE	FALSE	FALSE	FALSE	FALSE
CD20	CD29	CD20/CD29	235157	0.819636	-0.0429143	1	0	FALSE	FALSE	FALSE	FALSE	FALSE
CD20	CD314	CD20/CD314	251042	0.0755078	-0.339234	1	0	FALSE	FALSE	FALSE	FALSE	FALSE
CD20	CD32	CD20/CD32	238745	0.712844	-0.0847236	1	0	FALSE	FALSE	FALSE	FALSE	FALSE
CD20	CD328	CD20/CD328	232415	0.976847	0.00596582	1	0	TRUE	FALSE	FALSE	FALSE	FALSE
CD20	CD33	CD20/CD33	236658	0.0257633	-0.392635	1	0	FALSE	FALSE	FALSE	FALSE	FALSE
CD20	CD337	CD20/CD337	251476	0.118626	-0.3249	1	0	FALSE	FALSE	FALSE	FALSE	FALSE
CD20	CD35	CD20/CD35	207240	0.521711	0.101308	1	0	TRUE	FALSE	FALSE	FALSE	FALSE
CD20	CD36	CD20/CD36	244044	0.306314	-0.212979	1	0	FALSE	FALSE	FALSE	FALSE	FALSE
CD20	CD37	CD20/CD37	254980	0.0658329	-0.545975	1	0	FALSE	FALSE	FALSE	FALSE	FALSE
CD20	CD38	CD20/CD38	249855	0.16912	-0.366811	1	0	FALSE	FALSE	FALSE	FALSE	FALSE
CD20	CD244	CD20/CD244	250402	0.112527	-0.285415	1	0	FALSE	FALSE	FALSE	FALSE	FALSE
CD20	CD229	CD20/CD229	236822	0.522686	-0.122379	1	0	FALSE	FALSE	FALSE	FALSE	FALSE
CD20	CD22	CD20/CD22	234709	0.998228	-0.000464402	1	0	FALSE	FALSE	FALSE	FALSE	FALSE
CD20	CD200	CD20/CD200	224292	0.435951	-0.138407	1	0	FALSE	FALSE	FALSE	FALSE	FALSE
CD2	CD47	CD2/CD47	255349	0.133099	-0.430868	1	0	FALSE	FALSE	FALSE	FALSE	FALSE
CD2	CD49D	CD2/CD49D	244055	0.624817	-0.13585	1	0	FALSE	FALSE	FALSE	FALSE	FALSE
CD2	CD50	CD2/CD50	262312	0.0334612	-0.595791	1	0	FALSE	FALSE	FALSE	FALSE	FALSE
CD2	CD52	CD2/CD52	259785	0.0564293	-0.483296	1	0	FALSE	FALSE	FALSE	FALSE	FALSE
CD2	CD53	CD2/CD53	254127	0.163804	-0.405897	1	0	FALSE	FALSE	FALSE	FALSE	FALSE
CD2	CD54	CD2/CD54	262318	0.0334165	-0.629427	1	0	FALSE	FALSE	FALSE	FALSE	FALSE
CD2	CD55	CD2/CD55	270873	0.00370179	-0.835558	1	0	FALSE	FALSE	FALSE	FALSE	FALSE
CD2	CD62P	CD2/CD62P	220199	0.537671	-0.149371	1	0	FALSE	FALSE	FALSE	FALSE	FALSE
CD20	CD3E	CD20/CD3E	244720	0.363031	-0.227524	1	0	FALSE	FALSE	FALSE	FALSE	FALSE
CD2	CD64	CD2/CD64	183894	0.52939	-0.164849	1	0	FALSE	FALSE	FALSE	FALSE	FALSE
CD2	CD72	CD2/CD72	252351	0.131344	-0.420537	1	0	FALSE	FALSE	FALSE	FALSE	FALSE
CD2	CD8	CD2/CD8	243500	0.607851	-0.179823	1	0	FALSE	FALSE	FALSE	FALSE	FALSE
CD2	CD84	CD2/CD84	264483	0.0202748	-0.637294	1	0	FALSE	FALSE	FALSE	FALSE	FALSE
CD2	CD9	CD2/CD9	234482	0.71707	0.102746	1	0	TRUE	FALSE	FALSE	FALSE	FALSE
CD2	TCRVb5	CD2/TCRVb5	253949	0.168689	-0.356323	1	0	FALSE	FALSE	FALSE	FALSE	FALSE
CD2	mIgG1	CD2/mIgG1	241353	0.472514	-0.178355	1	0	FALSE	FALSE	FALSE	TRUE	FALSE
CD2	mIgG2a	CD2/mIgG2a	259444	0.0615846	-0.50646	1	0	FALSE	FALSE	FALSE	TRUE	FALSE
CD2	mIgG2b	CD2/mIgG2b	229859	0.432973	0.209723	1	0	TRUE	FALSE	FALSE	TRUE	FALSE
CD2	CD69	CD2/CD69	269380	0.00577245	-0.705153	1	0	FALSE	FALSE	FALSE	FALSE	FALSE
CD2	CD45RB	CD2/CD45RB	257952	0.0650337	-0.472899	1	0	FALSE	FALSE	FALSE	FALSE	FALSE
CD20	CD4	CD20/CD4	257445	0.0391141	-0.50779	1	0	FALSE	FALSE	FALSE	FALSE	FALSE
CD20	CD41	CD20/CD41	240182	0.618282	-0.122016	1	0	FALSE	FALSE	FALSE	FALSE	FALSE
CD20	CD84	CD20/CD84	222395	0.265359	0.263605	1	0	TRUE	FALSE	FALSE	FALSE	FALSE
CD20	CD86	CD20/CD86	249951	0.166439	-0.357658	1	0	FALSE	FALSE	FALSE	FALSE	FALSE
CD20	CD9	CD20/CD9	243302	0.430378	-0.18759	1	0	FALSE	FALSE	FALSE	FALSE	FALSE
CD20	HLA-ABC	CD20/HLA-ABC	261848	0.0138139	-0.620425	1	0	FALSE	FALSE	FALSE	FALSE	FALSE
CD20	TCRVb5	CD20/TCRVb5	229879	0.663218	0.10341	1	0	TRUE	FALSE	FALSE	FALSE	FALSE
CD20	mIgG1	CD20/mIgG1	237845	0.45094	-0.139658	1	0	FALSE	FALSE	FALSE	TRUE	FALSE
CD20	mIgG2a	CD20/mIgG2a	257729	0.0367324	-0.531505	1	0	FALSE	FALSE	FALSE	TRUE	FALSE
CD20	mIgG2b	CD20/mIgG2b	232086	0.813872	0.052384	1	0	TRUE	FALSE	FALSE	TRUE	FALSE
CD200	CD22	CD200/CD22	203417	0.119232	0.387235	1	0	TRUE	FALSE	FALSE	FALSE	FALSE
CD200	CD229	CD200/CD229	216347	0.939096	-0.0125064	1	0	FALSE	FALSE	FALSE	FALSE	FALSE
CD200	CD244	CD200/CD244	227660	0.372193	-0.155492	1	0	FALSE	FALSE	FALSE	FALSE	FALSE
CD200	CD25	CD200/CD25	222243	0.827406	-0.051405	1	0	FALSE	FALSE	FALSE	FALSE	FALSE
CD200	CD26	CD200/CD26	228025	0.445147	-0.182887	1	0	FALSE	FALSE	FALSE	FALSE	FALSE
CD200	CD268	CD200/CD268	212799	0.512219	-0.092289	1	0	FALSE	FALSE	FALSE	FALSE	FALSE
CD200	CD27	CD200/CD27	219536	0.970273	0.0090764	1	0	TRUE	FALSE	FALSE	FALSE	FALSE
CD200	CD274	CD200/CD274	210686	0.383091	0.208639	1	0	TRUE	FALSE	FALSE	FALSE	FALSE
CD200	CD278	CD200/CD278	223270	0.423962	-0.128467	1	0	FALSE	FALSE	FALSE	FALSE	FALSE
CD20	CD8	CD20/CD8	217262	0.130535	0.364211	1	0	TRUE	FALSE	FALSE	FALSE	FALSE
CD20	CD72	CD20/CD72	237891	0.574168	-0.129881	1	0	FALSE	FALSE	FALSE	FALSE	FALSE
CD20	CD71	CD20/CD71	250551	0.1504	-0.363047	1	0	FALSE	FALSE	FALSE	FALSE	FALSE
CD20	CD7	CD20/CD7	237742	0.781682	-0.0673507	1	0	FALSE	FALSE	FALSE	FALSE	FALSE
CD20	CD43	CD20/CD43	225718	0.416435	0.211606	1	0	TRUE	FALSE	FALSE	FALSE	FALSE
CD20	CD44	CD20/CD44	248259	0.218556	-0.289797	1	0	FALSE	FALSE	FALSE	FALSE	FALSE
CD20	CD45	CD20/CD45	260619	0.0187396	-0.5841	1	0	FALSE	FALSE	FALSE	FALSE	FALSE
CD20	CD45RA	CD20/CD45RA	212207	0.0416257	0.430748	1	0	TRUE	FALSE	FALSE	FALSE	FALSE
CD20	CD45RB	CD20/CD45RB	238585	0.648011	-0.105892	1	0	FALSE	FALSE	FALSE	FALSE	FALSE
CD20	CD47	CD20/CD47	241467	0.538715	-0.163928	1	0	FALSE	FALSE	FALSE	FALSE	FALSE
CD20	CD48	CD20/CD48	247846	0.232892	-0.311259	1	0	FALSE	FALSE	FALSE	FALSE	FALSE
CD20	CD49D	CD20/CD49D	245371	0.332739	-0.262122	1	0	FALSE	FALSE	FALSE	FALSE	FALSE
CD20	CD40	CD20/CD40	246517	0.226175	-0.278506	1	0	FALSE	FALSE	FALSE	FALSE	FALSE
CD20	CD5	CD20/CD5	253064	0.085376	-0.411488	1	0	FALSE	FALSE	FALSE	FALSE	FALSE
CD20	CD52	CD20/CD52	246616	0.276144	-0.248683	1	0	FALSE	FALSE	FALSE	FALSE	FALSE
CD20	CD53	CD20/CD53	264666	0.00657798	-0.74041	1	0	FALSE	FALSE	FALSE	FALSE	FALSE
CD20	CD54	CD20/CD54	247028	0.263226	-0.293163	1	0	FALSE	FALSE	FALSE	FALSE	FALSE
CD20	CD55	CD20/CD55	238905	0.696629	-0.0929361	1	0	FALSE	FALSE	FALSE	FALSE	FALSE
CD20	CD59	CD20/CD59	269386	0.00165916	-0.857896	1	0	FALSE	FALSE	FALSE	FALSE	FALSE
CD20	CD62P	CD20/CD62P	214199	0.684713	-0.063725	1	0	FALSE	FALSE	FALSE	FALSE	FALSE
CD20	CD64	CD20/CD64	174951	0.913033	0.0168113	1	0	TRUE	FALSE	FALSE	FALSE	FALSE
CD20	CD69	CD20/CD69	245852	0.311438	-0.267693	1	0	FALSE	FALSE	FALSE	FALSE	FALSE
CD20	CD50	CD20/CD50	237543	0.795565	-0.0662234	1	0	FALSE	FALSE	FALSE	FALSE	FALSE
CD200	CD279	CD200/CD279	224792	0.374908	-0.189743	1	0	FALSE	FALSE	FALSE	FALSE	FALSE
CD2	CD45RA	CD2/CD45RA	253775	0.17357	-0.36553	1	0	FALSE	FALSE	FALSE	FALSE	FALSE
CD2	CD41	CD2/CD41	274824	0.00115931	-0.890649	1	0	FALSE	FALSE	FALSE	FALSE	FALSE
CD1d	CD314	CD1d/CD314	234225	0.581469	-0.102788	1	0	FALSE	FALSE	FALSE	FALSE	FALSE
CD1d	CD32	CD1d/CD32	230287	0.917735	0.0242455	1	0	TRUE	FALSE	FALSE	FALSE	FALSE
CD1d	CD328	CD1d/CD328	226836	0.808433	0.0419417	1	0	TRUE	FALSE	FALSE	FALSE	FALSE
CD1d	CD33	CD1d/CD33	201887	0.487617	0.0984625	1	0	TRUE	FALSE	FALSE	FALSE	FALSE
CD1d	CD337	CD1d/CD337	245873	0.174232	-0.266461	1	0	FALSE	FALSE	FALSE	FALSE	FALSE
CD1d	CD35	CD1d/CD35	228848	0.0782074	-0.27648	1	0	FALSE	FALSE	FALSE	FALSE	FALSE
CD1d	CD36	CD1d/CD36	238710	0.396365	-0.172604	1	0	FALSE	FALSE	FALSE	FALSE	FALSE
CD1d	CD37	CD1d/CD37	249151	0.105207	-0.465983	1	0	FALSE	FALSE	FALSE	FALSE	FALSE
CD1d	CD38	CD1d/CD38	257274	0.0181635	-0.619187	1	0	FALSE	FALSE	FALSE	FALSE	FALSE
CD1d	CD3E	CD1d/CD3E	267805	0.000886009	-0.844546	1	0	FALSE	FALSE	FALSE	FALSE	FALSE
CD1d	CD4	CD1d/CD4	257338	0.0178789	-0.628191	1	0	FALSE	FALSE	FALSE	FALSE	FALSE
CD1d	CD40	CD1d/CD40	250705	0.0570218	-0.426815	1	0	FALSE	FALSE	FALSE	FALSE	FALSE
CD1d	CD41	CD1d/CD41	222558	0.418261	0.19616	1	0	TRUE	FALSE	FALSE	FALSE	FALSE
CD1d	CD43	CD1d/CD43	237539	0.576029	-0.134706	1	0	FALSE	FALSE	FALSE	FALSE	FALSE
CD1d	CD44	CD1d/CD44	256140	0.0239044	-0.601781	1	0	FALSE	FALSE	FALSE	FALSE	FALSE
CD1d	CD45	CD1d/CD45	250289	0.0846917	-0.450741	1	0	FALSE	FALSE	FALSE	FALSE	FALSE
CD1d	CD45RA	CD1d/CD45RA	230483	0.931959	0.0189656	1	0	TRUE	FALSE	FALSE	FALSE	FALSE
CD1d	CD29	CD1d/CD29	232928	0.745707	-0.057451	1	0	FALSE	FALSE	FALSE	FALSE	FALSE
CD1d	CD279	CD1d/CD279	231763	0.654748	-0.0986199	1	0	FALSE	FALSE	FALSE	FALSE	FALSE
CD1d	CD278	CD1d/CD278	238156	0.267757	-0.178732	1	0	FALSE	FALSE	FALSE	FALSE	FALSE
CD1d	CD274	CD1d/CD274	237028	0.608296	-0.131753	1	0	FALSE	FALSE	FALSE	FALSE	FALSE
CD197	CD72	CD197/CD72	264507	0.00915306	-0.766451	1	0	FALSE	FALSE	FALSE	FALSE	FALSE
CD197	CD8	CD197/CD8	197822	0.000321741	1.07991	1	0	TRUE	FALSE	FALSE	FALSE	FALSE
CD197	CD84	CD197/CD84	269335	0.00584418	-0.7413	1	0	FALSE	FALSE	FALSE	FALSE	FALSE
CD197	CD9	CD197/CD9	266581	0.0118211	-0.722895	1	0	FALSE	FALSE	FALSE	FALSE	FALSE
CD197	TCRVb5	CD197/TCRVb5	247540	0.422782	-0.217626	1	0	FALSE	FALSE	FALSE	FALSE	FALSE
CD197	mIgG1	CD197/mIgG1	246828	0.224062	-0.297321	1	0	FALSE	FALSE	FALSE	TRUE	FALSE
CD197	mIgG2a	CD197/mIgG2a	258163	0.0793652	-0.482301	1	0	FALSE	FALSE	FALSE	TRUE	FALSE
CD197	mIgG2b	CD197/mIgG2b	250534	0.284558	-0.296434	1	0	FALSE	FALSE	FALSE	TRUE	FALSE
CD1d	CD45RB	CD1d/CD45RB	246497	0.137566	-0.324059	1	0	FALSE	FALSE	FALSE	FALSE	FALSE
CD1d	CD2	CD1d/CD2	243518	0.26896	-0.291436	1	0	FALSE	FALSE	FALSE	FALSE	FALSE
CD1d	CD200	CD1d/CD200	221083	0.441514	-0.120853	1	0	FALSE	FALSE	FALSE	FALSE	FALSE
CD1d	CD22	CD1d/CD22	222279	0.403756	0.212534	1	0	TRUE	FALSE	FALSE	FALSE	FALSE
CD1d	CD229	CD1d/CD229	227189	0.978773	-0.00480584	1	0	FALSE	FALSE	FALSE	FALSE	FALSE
CD1d	CD244	CD1d/CD244	224553	0.631307	0.0816613	1	0	TRUE	FALSE	FALSE	FALSE	FALSE
CD1d	CD25	CD1d/CD25	264317	0.00264929	-0.758837	1	0	FALSE	FALSE	FALSE	FALSE	FALSE
CD1d	CD26	CD1d/CD26	244605	0.22829	-0.306938	1	0	FALSE	FALSE	FALSE	FALSE	FALSE
CD1d	CD268	CD1d/CD268	233899	0.111843	-0.259342	1	0	FALSE	FALSE	FALSE	FALSE	FALSE
CD1d	CD27	CD1d/CD27	231475	0.995881	-0.00118987	1	0	FALSE	FALSE	FALSE	FALSE	FALSE
CD1d	CD20	CD1d/CD20	227444	0.992963	0.00192074	1	0	TRUE	FALSE	FALSE	FALSE	FALSE
CD2	CD43	CD2/CD43	244144	0.619177	-0.131273	1	0	FALSE	FALSE	FALSE	FALSE	FALSE
CD1d	CD47	CD1d/CD47	241678	0.348578	-0.258271	1	0	FALSE	FALSE	FALSE	FALSE	FALSE
CD1d	CD49D	CD1d/CD49D	234934	0.748066	-0.0900715	1	0	FALSE	FALSE	FALSE	FALSE	FALSE
CD2	CD200	CD2/CD200	221660	0.870497	-0.0405209	1	0	FALSE	FALSE	FALSE	FALSE	FALSE
CD2	CD229	CD2/CD229	245205	0.296374	-0.2749	1	0	FALSE	FALSE	FALSE	FALSE	FALSE
CD2	CD244	CD2/CD244	259911	0.0370624	-0.57336	1	0	FALSE	FALSE	FALSE	FALSE	FALSE
CD2	CD268	CD2/CD268	254255	0.00490539	-0.744582	1	0	FALSE	FALSE	FALSE	FALSE	FALSE
CD2	CD27	CD2/CD27	276305	0.000720813	-0.931939	1	0	FALSE	FALSE	FALSE	FALSE	FALSE
CD2	CD274	CD2/CD274	270588	0.00412058	-0.809547	1	0	FALSE	FALSE	FALSE	FALSE	FALSE
CD2	CD278	CD2/CD278	247584	0.191328	-0.320823	1	0	FALSE	FALSE	FALSE	FALSE	FALSE
CD2	CD279	CD2/CD279	264992	0.00509151	-0.752764	1	0	FALSE	FALSE	FALSE	FALSE	FALSE
CD2	CD29	CD2/CD29	249107	0.257806	-0.280418	1	0	FALSE	FALSE	FALSE	FALSE	FALSE
CD2	CD314	CD2/CD314	242974	0.493682	-0.167701	1	0	FALSE	FALSE	FALSE	FALSE	FALSE
CD2	CD328	CD2/CD328	246567	0.37079	-0.235253	1	0	FALSE	FALSE	FALSE	FALSE	FALSE
CD2	CD33	CD2/CD33	246619	0.00326941	-0.763551	1	0	FALSE	FALSE	FALSE	FALSE	FALSE
CD2	CD337	CD2/CD337	256054	0.108723	-0.421841	1	0	FALSE	FALSE	FALSE	FALSE	FALSE
CD2	CD35	CD2/CD35	225850	0.353448	-0.220954	1	0	FALSE	FALSE	FALSE	FALSE	FALSE
CD2	CD36	CD2/CD36	242523	0.59585	-0.129213	1	0	FALSE	FALSE	FALSE	FALSE	FALSE
CD2	CD37	CD2/CD37	274732	0.00119339	-1.10122	1	0	FALSE	FALSE	FALSE	FALSE	FALSE
CD2	CD40	CD2/CD40	250165	0.240475	-0.344411	1	0	FALSE	FALSE	FALSE	FALSE	FALSE
CD2	CD20	CD2/CD20	261516	0.0150168	-0.61296	1	0	FALSE	FALSE	FALSE	FALSE	FALSE
CD1d	mIgG2b	CD1d/mIgG2b	219235	0.265689	0.237928	1	0	TRUE	FALSE	FALSE	TRUE	FALSE
CD1d	mIgG2a	CD1d/mIgG2a	234189	0.800172	-0.0580296	1	0	FALSE	FALSE	FALSE	TRUE	FALSE
CD1d	mIgG1	CD1d/mIgG1	243197	0.154749	-0.245251	1	0	FALSE	FALSE	FALSE	TRUE	FALSE
CD1d	CD5	CD1d/CD5	236224	0.623858	-0.11517	1	0	FALSE	FALSE	FALSE	FALSE	FALSE
CD1d	CD50	CD1d/CD50	220098	0.301044	0.249543	1	0	TRUE	FALSE	FALSE	FALSE	FALSE
CD1d	CD52	CD1d/CD52	229934	0.897825	0.0262283	1	0	TRUE	FALSE	FALSE	FALSE	FALSE
CD1d	CD53	CD1d/CD53	225606	0.595444	0.129493	1	0	TRUE	FALSE	FALSE	FALSE	FALSE
CD1d	CD54	CD1d/CD54	249429	0.0998635	-0.44296	1	0	FALSE	FALSE	FALSE	FALSE	FALSE
CD1d	CD55	CD1d/CD55	256370	0.0221606	-0.580838	1	0	FALSE	FALSE	FALSE	FALSE	FALSE
CD1d	CD62P	CD1d/CD62P	208319	0.897222	-0.0197632	1	0	FALSE	FALSE	FALSE	FALSE	FALSE
CD1d	CD64	CD1d/CD64	184176	0.221177	-0.164569	1	0	FALSE	FALSE	FALSE	FALSE	FALSE
CD1d	CD48	CD1d/CD48	249153	0.105168	-0.433816	1	0	FALSE	FALSE	FALSE	FALSE	FALSE
CD1d	CD69	CD1d/CD69	232349	0.93225	-0.0211513	1	0	FALSE	FALSE	FALSE	FALSE	FALSE
CD1d	CD71	CD1d/CD71	226081	0.625858	0.118107	1	0	TRUE	FALSE	FALSE	FALSE	FALSE
CD1d	CD72	CD1d/CD72	232713	0.696366	-0.087652	1	0	FALSE	FALSE	FALSE	FALSE	FALSE
CD1d	CD8	CD1d/CD8	205072	0.0191262	0.54807	1	0	TRUE	FALSE	FALSE	FALSE	FALSE
CD1d	CD84	CD1d/CD84	248986	0.108485	-0.388814	1	0	FALSE	FALSE	FALSE	FALSE	FALSE
CD1d	CD86	CD1d/CD86	253102	0.0475804	-0.52218	1	0	FALSE	FALSE	FALSE	FALSE	FALSE
CD1d	CD9	CD1d/CD9	234139	0.798095	-0.0560285	1	0	FALSE	FALSE	FALSE	FALSE	FALSE
CD1d	HLA-ABC	CD1d/HLA-ABC	253011	0.0485203	-0.509636	1	0	FALSE	FALSE	FALSE	FALSE	FALSE
CD1d	TCRVb5	CD1d/TCRVb5	250286	0.0847412	-0.379366	1	0	FALSE	FALSE	FALSE	FALSE	FALSE
CD1d	CD7	CD1d/CD7	243371	0.274819	-0.283321	1	0	FALSE	FALSE	FALSE	FALSE	FALSE
CD244	CD53	CD244/CD53	247170	0.350297	-0.236137	1	0	FALSE	FALSE	FALSE	FALSE	FALSE
CD200	CD29	CD200/CD29	206652	0.280656	0.179566	1	0	TRUE	FALSE	FALSE	FALSE	FALSE
CD200	CD32	CD200/CD32	225401	0.605875	-0.100895	1	0	FALSE	FALSE	FALSE	FALSE	FALSE
CD229	CD45RA	CD229/CD45RA	236928	0.77257	-0.0646408	1	0	FALSE	FALSE	FALSE	FALSE	FALSE
CD229	CD45RB	CD229/CD45RB	220577	0.268818	0.245662	1	0	TRUE	FALSE	FALSE	FALSE	FALSE
CD229	CD47	CD229/CD47	240294	0.55108	-0.161527	1	0	FALSE	FALSE	FALSE	FALSE	FALSE
CD229	CD48	CD229/CD48	252959	0.0798175	-0.448954	1	0	FALSE	FALSE	FALSE	FALSE	FALSE
CD229	CD49D	CD229/CD49D	244580	0.323538	-0.263994	1	0	FALSE	FALSE	FALSE	FALSE	FALSE
CD229	CD5	CD229/CD5	240689	0.493421	-0.169353	1	0	FALSE	FALSE	FALSE	FALSE	FALSE
CD229	CD50	CD229/CD50	237946	0.702535	-0.0966333	1	0	FALSE	FALSE	FALSE	FALSE	FALSE
CD229	CD52	CD229/CD52	244634	0.31742	-0.228688	1	0	FALSE	FALSE	FALSE	FALSE	FALSE
CD229	CD53	CD229/CD53	228069	0.603605	0.128245	1	0	TRUE	FALSE	FALSE	FALSE	FALSE
CD229	CD54	CD229/CD54	237542	0.730065	-0.0890323	1	0	FALSE	FALSE	FALSE	FALSE	FALSE
CD229	CD55	CD229/CD55	225527	0.456808	0.186123	1	0	TRUE	FALSE	FALSE	FALSE	FALSE
CD229	CD59	CD229/CD59	260642	0.014176	-0.648591	1	0	FALSE	FALSE	FALSE	FALSE	FALSE
CD229	CD62P	CD229/CD62P	213386	0.808716	-0.0416583	1	0	FALSE	FALSE	FALSE	FALSE	FALSE
CD229	CD64	CD229/CD64	164251	0.215235	0.188078	1	0	TRUE	FALSE	FALSE	FALSE	FALSE
CD229	CD69	CD229/CD69	235980	0.839514	-0.0517616	1	0	FALSE	FALSE	FALSE	FALSE	FALSE
CD229	CD7	CD229/CD7	255534	0.0469558	-0.508308	1	0	FALSE	FALSE	FALSE	FALSE	FALSE
CD229	CD71	CD229/CD71	255318	0.0491844	-0.495098	1	0	FALSE	FALSE	FALSE	FALSE	FALSE
CD229	CD45	CD229/CD45	251841	0.0989971	-0.393701	1	0	FALSE	FALSE	FALSE	FALSE	FALSE
CD229	CD44	CD229/CD44	249691	0.146068	-0.350616	1	0	FALSE	FALSE	FALSE	FALSE	FALSE
CD229	CD43	CD229/CD43	231979	0.870944	0.0404448	1	0	TRUE	FALSE	FALSE	FALSE	FALSE
CD229	CD41	CD229/CD41	222376	0.298956	0.255384	1	0	TRUE	FALSE	FALSE	FALSE	FALSE
CD229	CD268	CD229/CD268	240806	0.0450446	-0.33964	1	0	FALSE	FALSE	FALSE	FALSE	FALSE
CD229	CD27	CD229/CD27	246707	0.237488	-0.298054	1	0	FALSE	FALSE	FALSE	FALSE	FALSE
CD229	CD274	CD229/CD274	248664	0.173876	-0.343863	1	0	FALSE	FALSE	FALSE	FALSE	FALSE
CD229	CD278	CD229/CD278	254344	0.0163656	-0.442394	1	0	FALSE	FALSE	FALSE	FALSE	FALSE
CD229	CD279	CD229/CD279	244931	0.149565	-0.338139	1	0	FALSE	FALSE	FALSE	FALSE	FALSE
CD229	CD29	CD229/CD29	236206	0.682157	-0.0811028	1	0	FALSE	FALSE	FALSE	FALSE	FALSE
CD229	CD314	CD229/CD314	247204	0.126896	-0.319478	1	0	FALSE	FALSE	FALSE	FALSE	FALSE
CD229	CD32	CD229/CD32	236639	0.792824	-0.0596285	1	0	FALSE	FALSE	FALSE	FALSE	FALSE
CD229	CD72	CD229/CD72	223231	0.484769	0.163911	1	0	TRUE	FALSE	FALSE	FALSE	FALSE
CD229	CD328	CD229/CD328	246911	0.166344	-0.265974	1	0	FALSE	FALSE	FALSE	FALSE	FALSE
CD229	CD337	CD229/CD337	209918	0.0321562	0.398433	1	0	TRUE	FALSE	FALSE	FALSE	FALSE
CD229	CD35	CD229/CD35	221508	0.345131	-0.157705	1	0	FALSE	FALSE	FALSE	FALSE	FALSE
CD229	CD36	CD229/CD36	238486	0.541045	-0.124709	1	0	FALSE	FALSE	FALSE	FALSE	FALSE
CD229	CD37	CD229/CD37	239814	0.580712	-0.164908	1	0	FALSE	FALSE	FALSE	FALSE	FALSE
CD229	CD38	CD229/CD38	226987	0.536609	0.163162	1	0	TRUE	FALSE	FALSE	FALSE	FALSE
CD229	CD3E	CD229/CD3E	234301	0.960666	-0.0116634	1	0	FALSE	FALSE	FALSE	FALSE	FALSE
CD229	CD4	CD229/CD4	250190	0.13385	-0.377104	1	0	FALSE	FALSE	FALSE	FALSE	FALSE
CD229	CD40	CD229/CD40	220347	0.27391	0.23866	1	0	TRUE	FALSE	FALSE	FALSE	FALSE
CD229	CD33	CD229/CD33	208695	0.785907	0.0505144	1	0	TRUE	FALSE	FALSE	FALSE	FALSE
CD229	CD26	CD229/CD26	257588	0.0296966	-0.536398	1	0	FALSE	FALSE	FALSE	FALSE	FALSE
CD229	CD8	CD229/CD8	202194	0.00485423	0.645002	1	0	TRUE	FALSE	FALSE	FALSE	FALSE
CD229	CD84	CD229/CD84	240434	0.54258	-0.143803	1	0	FALSE	FALSE	FALSE	FALSE	FALSE
CD244	CD36	CD244/CD36	261599	0.015242	-0.515021	1	0	FALSE	FALSE	FALSE	FALSE	FALSE
CD244	CD37	CD244/CD37	257842	0.0576755	-0.562424	1	0	FALSE	FALSE	FALSE	FALSE	FALSE
CD244	CD38	CD244/CD38	256776	0.071569	-0.480185	1	0	FALSE	FALSE	FALSE	FALSE	FALSE
CD244	CD3E	CD244/CD3E	271053	0.00199027	-0.793469	1	0	FALSE	FALSE	FALSE	FALSE	FALSE
CD244	CD4	CD244/CD4	255888	0.0851374	-0.494768	1	0	FALSE	FALSE	FALSE	FALSE	FALSE
CD244	CD40	CD244/CD40	230294	0.646137	0.103854	1	0	TRUE	FALSE	FALSE	FALSE	FALSE
CD244	CD41	CD244/CD41	222830	0.205925	0.289628	1	0	TRUE	FALSE	FALSE	FALSE	FALSE
CD244	CD43	CD244/CD43	233049	0.732627	0.0901031	1	0	TRUE	FALSE	FALSE	FALSE	FALSE
CD244	CD44	CD244/CD44	254549	0.109453	-0.406514	1	0	FALSE	FALSE	FALSE	FALSE	FALSE
CD244	CD45	CD244/CD45	274259	0.000721384	-0.849522	1	0	FALSE	FALSE	FALSE	FALSE	FALSE
CD244	CD45RA	CD244/CD45RA	249598	0.24876	-0.251225	1	0	FALSE	FALSE	FALSE	FALSE	FALSE
CD244	CD45RB	CD244/CD45RB	246087	0.346011	-0.218508	1	0	FALSE	FALSE	FALSE	FALSE	FALSE
CD244	CD47	CD244/CD47	240118	0.766533	-0.0807997	1	0	FALSE	FALSE	FALSE	FALSE	FALSE
CD244	CD48	CD244/CD48	266534	0.00728736	-0.715742	1	0	FALSE	FALSE	FALSE	FALSE	FALSE
CD244	CD49D	CD244/CD49D	231449	0.626838	0.140319	1	0	TRUE	FALSE	FALSE	FALSE	FALSE
CD244	CD5	CD244/CD5	246234	0.370859	-0.22563	1	0	FALSE	FALSE	FALSE	FALSE	FALSE
CD244	CD50	CD244/CD50	235076	0.874057	0.0434917	1	0	TRUE	FALSE	FALSE	FALSE	FALSE
CD244	CD35	CD244/CD35	221740	0.485318	-0.11064	1	0	FALSE	FALSE	FALSE	FALSE	FALSE
CD244	CD337	CD244/CD337	260690	0.0281313	-0.43306	1	0	FALSE	FALSE	FALSE	FALSE	FALSE
CD244	CD33	CD244/CD33	237037	0.0284609	-0.373016	1	0	FALSE	FALSE	FALSE	FALSE	FALSE
CD244	CD328	CD244/CD328	233736	0.917286	0.0206892	1	0	TRUE	FALSE	FALSE	FALSE	FALSE
CD229	CD86	CD229/CD86	265552	0.00372235	-0.72612	1	0	FALSE	FALSE	FALSE	FALSE	FALSE
CD229	CD9	CD229/CD9	240643	0.525104	-0.150823	1	0	FALSE	FALSE	FALSE	FALSE	FALSE
CD229	HLA-ABC	CD229/HLA-ABC	241229	0.495584	-0.172922	1	0	FALSE	FALSE	FALSE	FALSE	FALSE
CD229	HLA-DR	CD229/HLA-DR	265251	0.00406188	-0.810576	1	0	FALSE	FALSE	FALSE	FALSE	FALSE
CD229	TCRVb5	CD229/TCRVb5	243330	0.382577	-0.202053	1	0	FALSE	FALSE	FALSE	FALSE	FALSE
CD229	mIgG1	CD229/mIgG1	237343	0.422793	-0.161475	1	0	FALSE	FALSE	FALSE	TRUE	FALSE
CD229	mIgG2a	CD229/mIgG2a	231982	0.871159	0.0365057	1	0	TRUE	FALSE	FALSE	TRUE	FALSE
CD229	mIgG2b	CD229/mIgG2b	238824	0.644072	-0.105987	1	0	FALSE	FALSE	FALSE	TRUE	FALSE
CD229	CD82	CD229/CD82	268827	0.00137617	-0.972937	1	0	FALSE	FALSE	FALSE	FALSE	FALSE
CD244	CD25	CD244/CD25	240572	0.735417	-0.0854047	1	0	FALSE	FALSE	FALSE	FALSE	FALSE
CD244	CD268	CD244/CD268	247602	0.0183135	-0.406742	1	0	FALSE	FALSE	FALSE	FALSE	FALSE
CD244	CD27	CD244/CD27	255123	0.0984301	-0.413132	1	0	FALSE	FALSE	FALSE	FALSE	FALSE
CD244	CD274	CD244/CD274	254735	0.105779	-0.429707	1	0	FALSE	FALSE	FALSE	FALSE	FALSE
CD244	CD278	CD244/CD278	215223	0.134814	0.25626	1	0	TRUE	FALSE	FALSE	FALSE	FALSE
CD244	CD279	CD244/CD279	247868	0.156394	-0.319135	1	0	FALSE	FALSE	FALSE	FALSE	FALSE
CD244	CD29	CD244/CD29	229845	0.652626	0.0810726	1	0	TRUE	FALSE	FALSE	FALSE	FALSE
CD244	CD314	CD244/CD314	228874	0.663739	0.0799455	1	0	TRUE	FALSE	FALSE	FALSE	FALSE
CD244	CD32	CD244/CD32	257637	0.0601578	-0.414027	1	0	FALSE	FALSE	FALSE	FALSE	FALSE
CD244	CD26	CD244/CD26	252524	0.156275	-0.361303	1	0	FALSE	FALSE	FALSE	FALSE	FALSE
CD200	CD314	CD200/CD314	222029	0.618683	-0.0913929	1	0	FALSE	FALSE	FALSE	FALSE	FALSE
CD229	CD25	CD229/CD25	238091	0.692746	-0.0976457	1	0	FALSE	FALSE	FALSE	FALSE	FALSE
CD22	mIgG2b	CD22/mIgG2b	233880	0.671951	0.11718	1	0	TRUE	FALSE	FALSE	TRUE	FALSE
CD200	CD53	CD200/CD53	219590	0.974335	0.00765372	1	0	TRUE	FALSE	FALSE	FALSE	FALSE
CD200	CD54	CD200/CD54	238707	0.0765078	-0.433331	1	0	FALSE	FALSE	FALSE	FALSE	FALSE
CD200	CD55	CD200/CD55	216715	0.766934	0.0759862	1	0	TRUE	FALSE	FALSE	FALSE	FALSE
CD200	CD59	CD200/CD59	236134	0.126371	-0.401797	1	0	FALSE	FALSE	FALSE	FALSE	FALSE
CD200	CD62P	CD200/CD62P	201496	0.574665	-0.0749682	1	0	FALSE	FALSE	FALSE	FALSE	FALSE
CD200	CD64	CD200/CD64	171175	0.431682	-0.10403	1	0	FALSE	FALSE	FALSE	FALSE	FALSE
CD200	CD69	CD200/CD69	226955	0.507599	-0.159401	1	0	FALSE	FALSE	FALSE	FALSE	FALSE
CD200	CD7	CD200/CD7	229677	0.357893	-0.23318	1	0	FALSE	FALSE	FALSE	FALSE	FALSE
CD200	CD71	CD200/CD71	223467	0.738751	-0.0812291	1	0	FALSE	FALSE	FALSE	FALSE	FALSE
CD200	CD72	CD200/CD72	210253	0.520406	0.136953	1	0	TRUE	FALSE	FALSE	FALSE	FALSE
CD200	CD8	CD200/CD8	199501	0.0616252	0.39409	1	0	TRUE	FALSE	FALSE	FALSE	FALSE
CD200	CD84	CD200/CD84	226203	0.554095	-0.14126	1	0	FALSE	FALSE	FALSE	FALSE	FALSE
CD200	CD86	CD200/CD86	227832	0.456077	-0.189714	1	0	FALSE	FALSE	FALSE	FALSE	FALSE
CD200	CD9	CD200/CD9	235616	0.13693	-0.320925	1	0	FALSE	FALSE	FALSE	FALSE	FALSE
CD200	HLA-ABC	CD200/HLA-ABC	224377	0.674952	-0.101598	1	0	FALSE	FALSE	FALSE	FALSE	FALSE
CD200	HLA-DR	CD200/HLA-DR	247126	0.0102996	-0.745738	1	0	FALSE	FALSE	FALSE	FALSE	FALSE
CD200	TCRVb5	CD200/TCRVb5	224345	0.67716	-0.088801	1	0	FALSE	FALSE	FALSE	FALSE	FALSE
CD200	CD52	CD200/CD52	232548	0.233948	-0.251137	1	0	FALSE	FALSE	FALSE	FALSE	FALSE
CD200	CD50	CD200/CD50	225412	0.605151	-0.130856	1	0	FALSE	FALSE	FALSE	FALSE	FALSE
CD200	CD5	CD200/CD5	215435	0.707518	0.0849472	1	0	TRUE	FALSE	FALSE	FALSE	FALSE
CD200	CD49D	CD200/CD49D	219425	0.961925	0.0135365	1	0	TRUE	FALSE	FALSE	FALSE	FALSE
CD200	CD328	CD200/CD328	230417	0.245843	-0.21309	1	0	FALSE	FALSE	FALSE	FALSE	FALSE
CD200	CD33	CD200/CD33	206843	0.369678	-0.125751	1	0	FALSE	FALSE	FALSE	FALSE	FALSE
mIgG1	mIgG2b	mIgG1/mIgG2b	238427	0.65086	-0.101791	1	0	FALSE	FALSE	FALSE	TRUE	FALSE
CD200	CD35	CD200/CD35	207996	0.422846	-0.105624	1	0	FALSE	FALSE	FALSE	FALSE	FALSE
CD200	CD36	CD200/CD36	228918	0.301458	-0.187919	1	0	FALSE	FALSE	FALSE	FALSE	FALSE
CD200	CD37	CD200/CD37	235144	0.151239	-0.423089	1	0	FALSE	FALSE	FALSE	FALSE	FALSE
CD200	CD38	CD200/CD38	227883	0.453174	-0.199792	1	0	FALSE	FALSE	FALSE	FALSE	FALSE
CD200	CD3E	CD200/CD3E	218557	0.89686	0.0329415	1	0	TRUE	FALSE	FALSE	FALSE	FALSE
CD200	mIgG1	CD200/mIgG1	214042	0.929346	0.0145143	1	0	TRUE	FALSE	FALSE	TRUE	FALSE
CD200	CD4	CD200/CD4	225720	0.585021	-0.136306	1	0	FALSE	FALSE	FALSE	FALSE	FALSE
CD200	CD41	CD200/CD41	235884	0.132328	-0.350358	1	0	FALSE	FALSE	FALSE	FALSE	FALSE
CD200	CD43	CD200/CD43	227083	0.499893	-0.177353	1	0	FALSE	FALSE	FALSE	FALSE	FALSE
CD200	CD44	CD200/CD44	223383	0.74474	-0.0760101	1	0	FALSE	FALSE	FALSE	FALSE	FALSE
CD200	CD45	CD200/CD45	238277	0.0834963	-0.427073	1	0	FALSE	FALSE	FALSE	FALSE	FALSE
CD200	CD45RA	CD200/CD45RA	227028	0.503197	-0.145888	1	0	FALSE	FALSE	FALSE	FALSE	FALSE
CD200	CD45RB	CD200/CD45RB	218494	0.971267	0.00740524	1	0	TRUE	FALSE	FALSE	FALSE	FALSE
CD200	CD47	CD200/CD47	206368	0.200688	0.352511	1	0	TRUE	FALSE	FALSE	FALSE	FALSE
CD200	CD48	CD200/CD48	223835	0.712704	-0.0946774	1	0	FALSE	FALSE	FALSE	FALSE	FALSE
CD200	CD40	CD200/CD40	224653	0.55865	-0.128154	1	0	FALSE	FALSE	FALSE	FALSE	FALSE
CD229	CD244	CD229/CD244	237813	0.598373	-0.101482	1	0	FALSE	FALSE	FALSE	FALSE	FALSE
CD200	mIgG2a	CD200/mIgG2a	224160	0.689975	-0.0939302	1	0	FALSE	FALSE	FALSE	TRUE	FALSE
CD22	CD229	CD22/CD229	215666	0.0987547	0.426823	1	0	TRUE	FALSE	FALSE	FALSE	FALSE
CD22	CD45RA	CD22/CD45RA	247666	0.416272	-0.230859	1	0	FALSE	FALSE	FALSE	FALSE	FALSE
CD22	CD45RB	CD22/CD45RB	234115	0.762114	0.084551	1	0	TRUE	FALSE	FALSE	FALSE	FALSE
CD22	CD48	CD22/CD48	211433	0.0148202	0.843422	1	0	TRUE	FALSE	FALSE	FALSE	FALSE
CD22	CD5	CD22/CD5	209937	0.0115307	0.727956	1	0	TRUE	FALSE	FALSE	FALSE	FALSE
CD22	CD50	CD22/CD50	228385	0.3595	0.259265	1	0	TRUE	FALSE	FALSE	FALSE	FALSE
CD22	CD52	CD22/CD52	239829	0.906651	-0.0313426	1	0	FALSE	FALSE	FALSE	FALSE	FALSE
CD22	CD55	CD22/CD55	220602	0.107904	0.496222	1	0	TRUE	FALSE	FALSE	FALSE	FALSE
CD22	CD59	CD22/CD59	265889	0.014392	-0.868866	1	0	FALSE	FALSE	FALSE	FALSE	FALSE
CD22	CD62P	CD22/CD62P	206997	0.514093	0.154475	1	0	TRUE	FALSE	FALSE	FALSE	FALSE
CD22	CD64	CD22/CD64	173895	0.655033	0.104011	1	0	TRUE	FALSE	FALSE	FALSE	FALSE
CD22	CD69	CD22/CD69	236801	0.87171	0.0455707	1	0	TRUE	FALSE	FALSE	FALSE	FALSE
CD22	CD7	CD22/CD7	224114	0.193812	0.432694	1	0	TRUE	FALSE	FALSE	FALSE	FALSE
CD22	CD71	CD22/CD71	221127	0.117047	0.454821	1	0	TRUE	FALSE	FALSE	FALSE	FALSE
CD22	CD84	CD22/CD84	214282	0.0291674	0.646814	1	0	TRUE	FALSE	FALSE	FALSE	FALSE
CD22	TCRVb5	CD22/TCRVb5	227476	0.318354	0.26343	1	0	TRUE	FALSE	FALSE	FALSE	FALSE
CD22	mIgG1	CD22/mIgG1	227098	0.564224	0.151878	1	0	TRUE	FALSE	FALSE	TRUE	FALSE
CD22	mIgG2a	CD22/mIgG2a	222216	0.141666	0.423744	1	0	TRUE	FALSE	FALSE	TRUE	FALSE
CD22	CD45	CD22/CD45	242229	0.744984	-0.111463	1	0	FALSE	FALSE	FALSE	FALSE	FALSE
CD22	CD44	CD22/CD44	211614	0.0154988	0.856181	1	0	TRUE	FALSE	FALSE	FALSE	FALSE
CD22	CD43	CD22/CD43	211833	0.0163563	0.750818	1	0	TRUE	FALSE	FALSE	FALSE	FALSE
CD22	CD41	CD22/CD41	232885	0.608152	0.140879	1	0	TRUE	FALSE	FALSE	FALSE	FALSE
CD22	CD244	CD22/CD244	248772	0.280702	-0.29335	1	0	FALSE	FALSE	FALSE	FALSE	FALSE
CD22	CD25	CD22/CD25	208555	0.00704159	0.769111	1	0	TRUE	FALSE	FALSE	FALSE	FALSE
CD22	CD26	CD22/CD26	209600	0.00929132	0.923524	1	0	TRUE	FALSE	FALSE	FALSE	FALSE
CD22	CD268	CD22/CD268	239932	0.140247	-0.349516	1	0	FALSE	FALSE	FALSE	FALSE	FALSE
CD22	CD27	CD22/CD27	200730	0.000682048	1.06002	1	0	TRUE	FALSE	FALSE	FALSE	FALSE
CD22	CD274	CD22/CD274	215043	0.034604	0.608758	1	0	TRUE	FALSE	FALSE	FALSE	FALSE
CD22	CD278	CD22/CD278	220421	0.242008	0.265541	1	0	TRUE	FALSE	FALSE	FALSE	FALSE
CD22	CD279	CD22/CD279	268104	0.0020481	-0.813001	1	0	FALSE	FALSE	FALSE	FALSE	FALSE
CD200	mIgG2b	CD200/mIgG2b	216244	0.727954	0.0722065	1	0	TRUE	FALSE	FALSE	TRUE	FALSE
CD22	CD29	CD22/CD29	232425	0.709224	0.0958069	1	0	TRUE	FALSE	FALSE	FALSE	FALSE
CD22	CD32	CD22/CD32	232574	0.588779	0.149664	1	0	TRUE	FALSE	FALSE	FALSE	FALSE
CD22	CD328	CD22/CD328	236607	0.997662	0.000791428	1	0	TRUE	FALSE	FALSE	FALSE	FALSE
CD22	CD33	CD22/CD33	207740	0.4399	0.184934	1	0	TRUE	FALSE	FALSE	FALSE	FALSE
CD22	CD337	CD22/CD337	224110	0.205612	0.333208	1	0	TRUE	FALSE	FALSE	FALSE	FALSE
CD22	CD35	CD22/CD35	193571	0.0307715	0.565869	1	0	TRUE	FALSE	FALSE	FALSE	FALSE
CD22	CD36	CD22/CD36	243959	0.509349	-0.179855	1	0	FALSE	FALSE	FALSE	FALSE	FALSE
CD22	CD3E	CD22/CD3E	266649	0.0118867	-0.715551	1	0	FALSE	FALSE	FALSE	FALSE	FALSE
CD22	CD4	CD22/CD4	236691	0.863946	0.0583986	1	0	TRUE	FALSE	FALSE	FALSE	FALSE
CD22	CD314	CD22/CD314	217848	0.112719	0.412552	1	0	TRUE	FALSE	FALSE	FALSE	FALSE
CD197	CD7	CD197/CD7	276575	0.000659816	-0.936369	1	0	FALSE	FALSE	FALSE	FALSE	FALSE
CD314	CD48	CD314/CD48	240350	0.654634	-0.121208	1	0	FALSE	FALSE	FALSE	FALSE	FALSE
CD314	CD5	CD314/CD5	234003	0.939386	0.0186555	1	0	TRUE	FALSE	FALSE	FALSE	FALSE
CD45RB	CD86	CD45RB/CD86	255771	0.0992484	-0.409947	1	0	FALSE	FALSE	FALSE	FALSE	FALSE
CD45RB	CD9	CD45RB/CD9	255008	0.114162	-0.409245	1	0	FALSE	FALSE	FALSE	FALSE	FALSE
CD45RB	TCRVb5	CD45RB/TCRVb5	255966	0.0956977	-0.412448	1	0	FALSE	FALSE	FALSE	FALSE	FALSE
CD45RB	mIgG1	CD45RB/mIgG1	243913	0.290819	-0.240538	1	0	FALSE	FALSE	FALSE	TRUE	FALSE
CD45RB	mIgG2a	CD45RB/mIgG2a	236853	0.955342	0.0145179	1	0	TRUE	FALSE	FALSE	TRUE	FALSE
CD45RB	mIgG2b	CD45RB/mIgG2b	237374	0.992775	0.0021875	1	0	TRUE	FALSE	FALSE	TRUE	FALSE
CD47	CD50	CD47/CD50	263394	0.0261787	-0.667949	1	0	FALSE	FALSE	FALSE	FALSE	FALSE
CD47	CD52	CD47/CD52	256752	0.101926	-0.453037	1	0	FALSE	FALSE	FALSE	FALSE	FALSE
CD47	CD54	CD47/CD54	215960	0.0422838	0.540906	1	0	TRUE	FALSE	FALSE	FALSE	FALSE
CD47	CD55	CD47/CD55	269661	0.00520966	-0.88174	1	0	FALSE	FALSE	FALSE	FALSE	FALSE
CD47	CD62P	CD47/CD62P	225364	0.265806	-0.306454	1	0	FALSE	FALSE	FALSE	FALSE	FALSE
CD47	CD64	CD47/CD64	180810	0.766375	-0.080331	1	0	FALSE	FALSE	FALSE	FALSE	FALSE
CD47	CD69	CD47/CD69	263451	0.0258364	-0.638507	1	0	FALSE	FALSE	FALSE	FALSE	FALSE
CD47	CD71	CD47/CD71	272953	0.00206378	-0.957837	1	0	FALSE	FALSE	FALSE	FALSE	FALSE
CD47	CD72	CD47/CD72	201906	0.00232432	0.877299	1	0	TRUE	FALSE	FALSE	FALSE	FALSE
CD47	CD84	CD47/CD84	254135	0.163586	-0.421029	1	0	FALSE	FALSE	FALSE	FALSE	FALSE
CD47	HLA-ABC	CD47/HLA-ABC	234614	0.720614	0.0917629	1	0	TRUE	FALSE	FALSE	FALSE	FALSE
CD45RB	CD84	CD45RB/CD84	263791	0.017733	-0.590196	1	0	FALSE	FALSE	FALSE	FALSE	FALSE
CD45RB	CD8	CD45RB/CD8	211390	0.0222927	0.71164	1	0	TRUE	FALSE	FALSE	FALSE	FALSE
CD45RB	CD72	CD45RB/CD72	251499	0.123689	-0.394621	1	0	FALSE	FALSE	FALSE	FALSE	FALSE
CD45RB	CD71	CD45RB/CD71	264453	0.0150657	-0.649109	1	0	FALSE	FALSE	FALSE	FALSE	FALSE
CD45RA	TCRVb5	CD45RA/TCRVb5	243093	0.68713	-0.0997707	1	0	FALSE	FALSE	FALSE	FALSE	FALSE
CD45RA	mIgG1	CD45RA/mIgG1	229209	0.70039	0.0814399	1	0	TRUE	FALSE	FALSE	TRUE	FALSE
CD45RA	mIgG2a	CD45RA/mIgG2a	238057	0.96105	0.0113059	1	0	TRUE	FALSE	FALSE	TRUE	FALSE
CD45RA	mIgG2b	CD45RA/mIgG2b	241702	0.781017	-0.0707187	1	0	FALSE	FALSE	FALSE	TRUE	FALSE
CD45RB	CD47	CD45RB/CD47	267794	0.00629825	-0.782551	1	0	FALSE	FALSE	FALSE	FALSE	FALSE
CD45RB	CD48	CD45RB/CD48	260246	0.0401963	-0.566519	1	0	FALSE	FALSE	FALSE	FALSE	FALSE
CD45RB	CD49D	CD45RB/CD49D	268597	0.00504432	-0.833471	1	0	FALSE	FALSE	FALSE	FALSE	FALSE
CD45RB	CD5	CD45RB/CD5	254828	0.105651	-0.393004	1	0	FALSE	FALSE	FALSE	FALSE	FALSE
CD47	TCRVb5	CD47/TCRVb5	252306	0.219047	-0.323583	1	0	FALSE	FALSE	FALSE	FALSE	FALSE
CD45RB	CD50	CD45RB/CD50	244106	0.550215	-0.160112	1	0	FALSE	FALSE	FALSE	FALSE	FALSE
CD45RB	CD53	CD45RB/CD53	260674	0.0365917	-0.560435	1	0	FALSE	FALSE	FALSE	FALSE	FALSE
CD45RB	CD54	CD45RB/CD54	259698	0.0452472	-0.525417	1	0	FALSE	FALSE	FALSE	FALSE	FALSE
CD45RB	CD55	CD45RB/CD55	270387	0.00294221	-0.807842	1	0	FALSE	FALSE	FALSE	FALSE	FALSE
CD45RB	CD59	CD45RB/CD59	265433	0.0117656	-0.692314	1	0	FALSE	FALSE	FALSE	FALSE	FALSE
CD45RB	CD62P	CD45RB/CD62P	229407	0.107715	-0.348073	1	0	FALSE	FALSE	FALSE	FALSE	FALSE
CD45RB	CD64	CD45RB/CD64	183537	0.494502	-0.139949	1	0	FALSE	FALSE	FALSE	FALSE	FALSE
CD45RB	CD69	CD45RB/CD69	250252	0.249641	-0.317887	1	0	FALSE	FALSE	FALSE	FALSE	FALSE
CD45RB	CD7	CD45RB/CD7	266091	0.00992626	-0.680665	1	0	FALSE	FALSE	FALSE	FALSE	FALSE
CD45RB	CD52	CD45RB/CD52	256323	0.0879964	-0.449561	1	0	FALSE	FALSE	FALSE	FALSE	FALSE
CD45RA	HLA-ABC	CD45RA/HLA-ABC	258067	0.0808507	-0.459219	1	0	FALSE	FALSE	FALSE	FALSE	FALSE
CD47	mIgG1	CD47/mIgG1	238116	0.671337	-0.110666	1	0	FALSE	FALSE	FALSE	TRUE	FALSE
CD47	mIgG2b	CD47/mIgG2b	241383	0.803064	-0.0664514	1	0	FALSE	FALSE	FALSE	TRUE	FALSE
CD49D	HLA-ABC	CD49D/HLA-ABC	201985	0.00102296	0.870543	1	0	TRUE	FALSE	FALSE	FALSE	FALSE
CD49D	TCRVb5	CD49D/TCRVb5	223002	0.161777	0.381005	1	0	TRUE	FALSE	FALSE	FALSE	FALSE
CD49D	mIgG1	CD49D/mIgG1	255158	0.0485438	-0.550576	1	0	FALSE	FALSE	FALSE	TRUE	FALSE
CD49D	mIgG2a	CD49D/mIgG2a	250691	0.278268	-0.314259	1	0	FALSE	FALSE	FALSE	TRUE	FALSE
CD49D	mIgG2b	CD49D/mIgG2b	234442	0.7091	0.112671	1	0	TRUE	FALSE	FALSE	TRUE	FALSE
CD5	CD50	CD5/CD50	245843	0.482957	-0.194525	1	0	FALSE	FALSE	FALSE	FALSE	FALSE
CD5	CD52	CD5/CD52	253653	0.158141	-0.349985	1	0	FALSE	FALSE	FALSE	FALSE	FALSE
CD5	CD53	CD5/CD53	241130	0.781111	-0.0791163	1	0	FALSE	FALSE	FALSE	FALSE	FALSE
CD5	CD54	CD5/CD54	264404	0.0177818	-0.65237	1	0	FALSE	FALSE	FALSE	FALSE	FALSE
CD5	CD55	CD5/CD55	264495	0.0170173	-0.669414	1	0	FALSE	FALSE	FALSE	FALSE	FALSE
CD5	CD59	CD5/CD59	275564	0.000742519	-0.983497	1	0	FALSE	FALSE	FALSE	FALSE	FALSE
CD5	CD62P	CD5/CD62P	226141	0.214911	-0.28219	1	0	FALSE	FALSE	FALSE	FALSE	FALSE
CD5	CD64	CD5/CD64	178586	0.926361	-0.0223951	1	0	FALSE	FALSE	FALSE	FALSE	FALSE
CD5	CD69	CD5/CD69	274054	0.00120525	-0.902297	1	0	FALSE	FALSE	FALSE	FALSE	FALSE
CD5	CD7	CD5/CD7	274193	0.00115352	-0.880793	1	0	FALSE	FALSE	FALSE	FALSE	FALSE
CD5	CD71	CD5/CD71	277956	0.000332699	-1.00299	1	0	FALSE	FALSE	FALSE	FALSE	FALSE
CD5	CD72	CD5/CD72	239774	0.671145	-0.118198	1	0	FALSE	FALSE	FALSE	FALSE	FALSE
CD49D	CD84	CD49D/CD84	254391	0.156755	-0.418572	1	0	FALSE	FALSE	FALSE	FALSE	FALSE
CD49D	CD71	CD49D/CD71	217104	0.0538413	0.595489	1	0	TRUE	FALSE	FALSE	FALSE	FALSE
CD49D	CD69	CD49D/CD69	237202	0.900111	0.0372509	1	0	TRUE	FALSE	FALSE	FALSE	FALSE
CD49D	CD64	CD49D/CD64	196112	0.051954	-0.56942	1	0	FALSE	FALSE	FALSE	FALSE	FALSE
CD48	CD49D	CD48/CD49D	271778	0.00292501	-1.00736	1	0	FALSE	FALSE	FALSE	FALSE	FALSE
CD48	CD5	CD48/CD5	272941	0.00170349	-0.888294	1	0	FALSE	FALSE	FALSE	FALSE	FALSE
CD48	CD52	CD48/CD52	264828	0.018267	-0.631948	1	0	FALSE	FALSE	FALSE	FALSE	FALSE
CD48	CD55	CD48/CD55	247729	0.408777	-0.256428	1	0	FALSE	FALSE	FALSE	FALSE	FALSE
CD48	CD59	CD48/CD59	267739	0.00896848	-0.788807	1	0	FALSE	FALSE	FALSE	FALSE	FALSE
CD48	CD62P	CD48/CD62P	223708	0.340283	-0.234662	1	0	FALSE	FALSE	FALSE	FALSE	FALSE
CD48	CD64	CD48/CD64	188124	0.278339	-0.31074	1	0	FALSE	FALSE	FALSE	FALSE	FALSE
CD48	CD8	CD48/CD8	216406	0.0542494	0.654592	1	0	TRUE	FALSE	FALSE	FALSE	FALSE
CD47	mIgG2a	CD47/mIgG2a	255684	0.125513	-0.425593	1	0	FALSE	FALSE	FALSE	TRUE	FALSE
CD48	CD9	CD48/CD9	262477	0.0316161	-0.643962	1	0	FALSE	FALSE	FALSE	FALSE	FALSE
CD48	mIgG1	CD48/mIgG1	258811	0.0211973	-0.589302	1	0	FALSE	FALSE	FALSE	TRUE	FALSE
CD48	mIgG2a	CD48/mIgG2a	258026	0.081492	-0.517419	1	0	FALSE	FALSE	FALSE	TRUE	FALSE
CD48	mIgG2b	CD48/mIgG2b	266276	0.0130634	-0.684242	1	0	FALSE	FALSE	FALSE	TRUE	FALSE
CD49D	CD5	CD49D/CD5	252364	0.197825	-0.375812	1	0	FALSE	FALSE	FALSE	FALSE	FALSE
CD49D	CD50	CD49D/CD50	250553	0.283792	-0.350496	1	0	FALSE	FALSE	FALSE	FALSE	FALSE
CD49D	CD52	CD49D/CD52	237359	0.916968	0.0325718	1	0	TRUE	FALSE	FALSE	FALSE	FALSE
CD49D	CD55	CD49D/CD55	241910	0.761151	-0.10359	1	0	FALSE	FALSE	FALSE	FALSE	FALSE
CD49D	CD62P	CD49D/CD62P	226038	0.238974	-0.318957	1	0	FALSE	FALSE	FALSE	FALSE	FALSE
CD48	TCRVb5	CD48/TCRVb5	245288	0.548758	-0.152262	1	0	FALSE	FALSE	FALSE	FALSE	FALSE
CD5	CD8	CD5/CD8	217337	0.0727337	0.51523	1	0	TRUE	FALSE	FALSE	FALSE	FALSE
CD45RA	CD9	CD45RA/CD9	254782	0.144609	-0.375474	1	0	FALSE	FALSE	FALSE	FALSE	FALSE
CD45RA	CD84	CD45RA/CD84	239491	0.936484	-0.0220266	1	0	FALSE	FALSE	FALSE	FALSE	FALSE
CD43	CD5	CD43/CD5	269254	0.00501406	-0.834337	1	0	FALSE	FALSE	FALSE	FALSE	FALSE
CD43	CD50	CD43/CD50	227535	0.320927	0.290984	1	0	TRUE	FALSE	FALSE	FALSE	FALSE
CD43	CD52	CD43/CD52	225998	0.261201	0.302154	1	0	TRUE	FALSE	FALSE	FALSE	FALSE
CD43	CD53	CD43/CD53	261958	0.0361928	-0.642873	1	0	FALSE	FALSE	FALSE	FALSE	FALSE
CD43	CD54	CD43/CD54	256384	0.110752	-0.454559	1	0	FALSE	FALSE	FALSE	FALSE	FALSE
CD43	CD55	CD43/CD55	235287	0.771699	0.08311	1	0	TRUE	FALSE	FALSE	FALSE	FALSE
CD43	CD62P	CD43/CD62P	217367	0.730741	-0.0785231	1	0	FALSE	FALSE	FALSE	FALSE	FALSE
CD43	CD64	CD43/CD64	159726	0.0486925	0.486579	1	0	TRUE	FALSE	FALSE	FALSE	FALSE
CD43	CD69	CD43/CD69	217143	0.0542778	0.55032	1	0	TRUE	FALSE	FALSE	FALSE	FALSE
CD43	CD7	CD43/CD7	264319	0.021082	-0.641512	1	0	FALSE	FALSE	FALSE	FALSE	FALSE
CD43	CD71	CD43/CD71	249563	0.325584	-0.289194	1	0	FALSE	FALSE	FALSE	FALSE	FALSE
CD43	CD72	CD43/CD72	257242	0.0511296	-0.571732	1	0	FALSE	FALSE	FALSE	FALSE	FALSE
CD43	CD8	CD43/CD8	214157	0.033402	0.664442	1	0	TRUE	FALSE	FALSE	FALSE	FALSE
CD43	CD84	CD43/CD84	269978	0.00489187	-0.789349	1	0	FALSE	FALSE	FALSE	FALSE	FALSE
CD43	CD86	CD43/CD86	215495	0.0382261	0.567652	1	0	TRUE	FALSE	FALSE	FALSE	FALSE
CD43	CD9	CD43/CD9	263308	0.0261627	-0.650362	1	0	FALSE	FALSE	FALSE	FALSE	FALSE
CD43	HLA-ABC	CD43/HLA-ABC	263352	0.0264335	-0.586646	1	0	FALSE	FALSE	FALSE	FALSE	FALSE
CD43	CD49D	CD43/CD49D	261312	0.0416685	-0.645892	1	0	FALSE	FALSE	FALSE	FALSE	FALSE
CD43	CD48	CD43/CD48	262450	0.0324452	-0.64402	1	0	FALSE	FALSE	FALSE	FALSE	FALSE
CD43	CD47	CD43/CD47	257130	0.0965666	-0.51077	1	0	FALSE	FALSE	FALSE	FALSE	FALSE
CD43	CD45RB	CD43/CD45RB	273849	0.00104761	-0.85885	1	0	FALSE	FALSE	FALSE	FALSE	FALSE
CD41	CD53	CD41/CD53	248496	0.374891	-0.242011	1	0	FALSE	FALSE	FALSE	FALSE	FALSE
CD41	CD54	CD41/CD54	277776	0.000442291	-0.990663	1	0	FALSE	FALSE	FALSE	FALSE	FALSE
CD41	CD55	CD41/CD55	265202	0.0166786	-0.649697	1	0	FALSE	FALSE	FALSE	FALSE	FALSE
CD41	CD62P	CD41/CD62P	222431	0.406048	-0.194945	1	0	FALSE	FALSE	FALSE	FALSE	FALSE
CD41	CD64	CD41/CD64	184399	0.494435	-0.153956	1	0	FALSE	FALSE	FALSE	FALSE	FALSE
CD41	CD69	CD41/CD69	266923	0.0110832	-0.724431	1	0	FALSE	FALSE	FALSE	FALSE	FALSE
CD41	CD7	CD41/CD7	265814	0.0146629	-0.695456	1	0	FALSE	FALSE	FALSE	FALSE	FALSE
CD41	CD72	CD41/CD72	238140	0.821327	-0.0598678	1	0	FALSE	FALSE	FALSE	FALSE	FALSE
CD43	TCRVb5	CD43/TCRVb5	237753	0.939338	0.0200615	1	0	TRUE	FALSE	FALSE	FALSE	FALSE
CD41	CD8	CD41/CD8	209095	0.00980232	0.752852	1	0	TRUE	FALSE	FALSE	FALSE	FALSE
CD41	CD9	CD41/CD9	251356	0.249543	-0.31958	1	0	FALSE	FALSE	FALSE	FALSE	FALSE
CD41	TCRVb5	CD41/TCRVb5	253056	0.19486	-0.317121	1	0	FALSE	FALSE	FALSE	FALSE	FALSE
CD41	mIgG1	CD41/mIgG1	240415	0.526618	-0.162352	1	0	FALSE	FALSE	FALSE	TRUE	FALSE
CD41	mIgG2a	CD41/mIgG2a	248975	0.352211	-0.255168	1	0	FALSE	FALSE	FALSE	TRUE	FALSE
CD41	mIgG2b	CD41/mIgG2b	261261	0.0421292	-0.536285	1	0	FALSE	FALSE	FALSE	TRUE	FALSE
CD43	CD44	CD43/CD44	260270	0.0519729	-0.492962	1	0	FALSE	FALSE	FALSE	FALSE	FALSE
CD43	CD45	CD43/CD45	266432	0.0125593	-0.669534	1	0	FALSE	FALSE	FALSE	FALSE	FALSE
CD43	CD45RA	CD43/CD45RA	242517	0.72552	-0.0910874	1	0	FALSE	FALSE	FALSE	FALSE	FALSE
CD41	CD84	CD41/CD84	257346	0.0927426	-0.462511	1	0	FALSE	FALSE	FALSE	FALSE	FALSE
CD45RA	CD86	CD45RA/CD86	262898	0.0293269	-0.53077	1	0	FALSE	FALSE	FALSE	FALSE	FALSE
CD43	mIgG1	CD43/mIgG1	238363	0.655053	-0.120347	1	0	FALSE	FALSE	FALSE	TRUE	FALSE
CD43	mIgG2b	CD43/mIgG2b	252805	0.202726	-0.341814	1	0	FALSE	FALSE	FALSE	TRUE	FALSE
CD45RA	CD45RB	CD45RA/CD45RB	236091	0.900793	0.0299723	1	0	TRUE	FALSE	FALSE	FALSE	FALSE
CD45RA	CD47	CD45RA/CD47	243867	0.636803	-0.134442	1	0	FALSE	FALSE	FALSE	FALSE	FALSE
CD45RA	CD48	CD45RA/CD48	258874	0.069041	-0.499738	1	0	FALSE	FALSE	FALSE	FALSE	FALSE
CD45RA	CD49D	CD45RA/CD49D	249171	0.343186	-0.27401	1	0	FALSE	FALSE	FALSE	FALSE	FALSE
CD45RA	CD5	CD45RA/CD5	240419	0.830583	-0.0531872	1	0	FALSE	FALSE	FALSE	FALSE	FALSE
CD45RA	CD50	CD45RA/CD50	241985	0.761603	-0.0780328	1	0	FALSE	FALSE	FALSE	FALSE	FALSE
CD45RA	CD52	CD45RA/CD52	235002	0.752213	0.0744841	1	0	TRUE	FALSE	FALSE	FALSE	FALSE
CD45RA	CD53	CD45RA/CD53	247482	0.425798	-0.211135	1	0	FALSE	FALSE	FALSE	FALSE	FALSE
CD45RA	CD54	CD45RA/CD54	250796	0.274115	-0.290162	1	0	FALSE	FALSE	FALSE	FALSE	FALSE
CD45RA	CD55	CD45RA/CD55	258067	0.0795046	-0.485285	1	0	FALSE	FALSE	FALSE	FALSE	FALSE
CD45RA	CD62P	CD45RA/CD62P	208503	0.611644	0.0966643	1	0	TRUE	FALSE	FALSE	FALSE	FALSE
CD45RA	CD64	CD45RA/CD64	170696	0.428959	0.145	1	0	TRUE	FALSE	FALSE	FALSE	FALSE
CD45RA	CD69	CD45RA/CD69	259063	0.0664905	-0.490652	1	0	FALSE	FALSE	FALSE	FALSE	FALSE
CD45RA	CD7	CD45RA/CD7	247044	0.448979	-0.204919	1	0	FALSE	FALSE	FALSE	FALSE	FALSE
CD45RA	CD71	CD45RA/CD71	260429	0.0502747	-0.522023	1	0	FALSE	FALSE	FALSE	FALSE	FALSE
CD45RA	CD72	CD45RA/CD72	253251	0.111817	-0.434797	1	0	FALSE	FALSE	FALSE	FALSE	FALSE
CD45RA	CD8	CD45RA/CD8	219534	0.100308	0.420973	1	0	TRUE	FALSE	FALSE	FALSE	FALSE
CD45	mIgG2b	CD45/mIgG2b	277924	0.0004207	-0.926784	1	0	FALSE	FALSE	FALSE	TRUE	FALSE
CD45	mIgG1	CD45/mIgG1	262297	0.00876328	-0.626587	1	0	FALSE	FALSE	FALSE	TRUE	FALSE
CD45	CD8	CD45/CD8	200514	0.000793955	1.34046	1	0	TRUE	FALSE	FALSE	FALSE	FALSE
CD45	CD7	CD45/CD7	255302	0.134191	-0.406052	1	0	FALSE	FALSE	FALSE	FALSE	FALSE
CD44	CD45	CD44/CD45	275999	0.000796257	-0.934166	1	0	FALSE	FALSE	FALSE	FALSE	FALSE
CD44	CD45RA	CD44/CD45RA	254916	0.143424	-0.388531	1	0	FALSE	FALSE	FALSE	FALSE	FALSE
CD44	CD45RB	CD44/CD45RB	270685	0.00276858	-0.764388	1	0	FALSE	FALSE	FALSE	FALSE	FALSE
CD44	CD50	CD44/CD50	243886	0.635587	-0.126106	1	0	FALSE	FALSE	FALSE	FALSE	FALSE
CD44	CD52	CD44/CD52	264166	0.0214048	-0.56433	1	0	FALSE	FALSE	FALSE	FALSE	FALSE
CD44	CD55	CD44/CD55	264906	0.0179252	-0.704431	1	0	FALSE	FALSE	FALSE	FALSE	FALSE
CD44	CD62P	CD44/CD62P	233507	0.0580341	-0.47427	1	0	FALSE	FALSE	FALSE	FALSE	FALSE
CD44	CD64	CD44/CD64	187994	0.284587	-0.284049	1	0	FALSE	FALSE	FALSE	FALSE	FALSE
CD43	mIgG2a	CD43/mIgG2a	255195	0.136703	-0.412362	1	0	FALSE	FALSE	FALSE	TRUE	FALSE
CD44	CD7	CD44/CD7	270184	0.0046179	-0.800506	1	0	FALSE	FALSE	FALSE	FALSE	FALSE
CD44	mIgG1	CD44/mIgG1	259056	0.0199808	-0.553804	1	0	FALSE	FALSE	FALSE	TRUE	FALSE
CD44	mIgG2a	CD44/mIgG2a	273166	0.0019352	-0.854838	1	0	FALSE	FALSE	FALSE	TRUE	FALSE
CD44	mIgG2b	CD44/mIgG2b	266132	0.0135445	-0.653514	1	0	FALSE	FALSE	FALSE	TRUE	FALSE
CD45	CD45RA	CD45/CD45RA	258743	0.0708556	-0.503293	1	0	FALSE	FALSE	FALSE	FALSE	FALSE
CD45	CD50	CD45/CD50	250242	0.29651	-0.294316	1	0	FALSE	FALSE	FALSE	FALSE	FALSE
CD45	CD52	CD45/CD52	273772	0.0015636	-0.780638	1	0	FALSE	FALSE	FALSE	FALSE	FALSE
CD45	CD62P	CD45/CD62P	240580	0.0100164	-0.648649	1	0	FALSE	FALSE	FALSE	FALSE	FALSE
CD45	CD64	CD45/CD64	183514	0.556497	-0.156529	1	0	FALSE	FALSE	FALSE	FALSE	FALSE
CD44	TCRVb5	CD44/TCRVb5	272879	0.00211026	-0.742005	1	0	FALSE	FALSE	FALSE	FALSE	FALSE
CD41	CD52	CD41/CD52	246833	0.455874	-0.183678	1	0	FALSE	FALSE	FALSE	FALSE	FALSE
CD5	CD84	CD5/CD84	254594	0.136687	-0.419828	1	0	FALSE	FALSE	FALSE	FALSE	FALSE
CD5	CD9	CD5/CD9	229390	0.441036	0.20492	1	0	TRUE	FALSE	FALSE	FALSE	FALSE
CD69	CD71	CD69/CD71	261549	0.0395832	-0.57802	1	0	FALSE	FALSE	FALSE	FALSE	FALSE
CD69	CD72	CD69/CD72	245915	0.353524	-0.265245	1	0	FALSE	FALSE	FALSE	FALSE	FALSE
CD69	CD8	CD69/CD8	222694	0.174144	0.42204	1	0	TRUE	FALSE	FALSE	FALSE	FALSE
CD69	CD84	CD69/CD84	278136	0.000391482	-0.967559	1	0	FALSE	FALSE	FALSE	FALSE	FALSE
CD69	CD9	CD69/CD9	238942	0.969941	-0.0111582	1	0	FALSE	FALSE	FALSE	FALSE	FALSE
CD69	HLA-ABC	CD69/HLA-ABC	276165	0.000754466	-0.859148	1	0	FALSE	FALSE	FALSE	FALSE	FALSE
CD69	TCRVb5	CD69/TCRVb5	272730	0.00220676	-0.772722	1	0	FALSE	FALSE	FALSE	FALSE	FALSE
CD69	mIgG1	CD69/mIgG1	253392	0.0699652	-0.454239	1	0	FALSE	FALSE	FALSE	TRUE	FALSE
CD69	mIgG2a	CD69/mIgG2a	254131	0.163695	-0.377336	1	0	FALSE	FALSE	FALSE	TRUE	FALSE
CD69	mIgG2b	CD69/mIgG2b	249785	0.315881	-0.263933	1	0	FALSE	FALSE	FALSE	TRUE	FALSE
CD7	CD8	CD7/CD8	216970	0.0609183	0.663177	1	0	TRUE	FALSE	FALSE	FALSE	FALSE
CD7	TCRVb5	CD7/TCRVb5	276175	0.000752014	-0.891631	1	0	FALSE	FALSE	FALSE	FALSE	FALSE
CD7	mIgG1	CD7/mIgG1	261641	0.0104204	-0.631152	1	0	FALSE	FALSE	FALSE	TRUE	FALSE
CD7	mIgG2a	CD7/mIgG2a	262143	0.0347424	-0.570438	1	0	FALSE	FALSE	FALSE	TRUE	FALSE
CD7	mIgG2b	CD7/mIgG2b	260186	0.0528892	-0.495892	1	0	FALSE	FALSE	FALSE	TRUE	FALSE
CD71	CD72	CD71/CD72	246133	0.343406	-0.270663	1	0	FALSE	FALSE	FALSE	FALSE	FALSE
CD71	CD8	CD71/CD8	201196	0.000989402	1.04055	1	0	TRUE	FALSE	FALSE	FALSE	FALSE
CD64	mIgG2b	CD64/mIgG2b	176312	0.851874	0.036219	1	0	TRUE	FALSE	FALSE	TRUE	FALSE
CD64	mIgG2a	CD64/mIgG2a	182500	0.631972	-0.103639	1	0	FALSE	FALSE	FALSE	TRUE	FALSE
CD64	mIgG1	CD64/mIgG1	175641	0.956153	0.00838943	1	0	TRUE	FALSE	FALSE	TRUE	FALSE
CD64	TCRVb5	CD64/TCRVb5	158327	0.0338548	0.412735	1	0	TRUE	FALSE	FALSE	FALSE	FALSE
CD62P	CD9	CD62P/CD9	230477	0.106991	-0.344501	1	0	FALSE	FALSE	FALSE	FALSE	FALSE
CD62P	HLA-ABC	CD62P/HLA-ABC	229357	0.134507	-0.369331	1	0	FALSE	FALSE	FALSE	FALSE	FALSE
CD62P	HLA-DR	CD62P/HLA-DR	240553	0.0100918	-0.757099	1	0	FALSE	FALSE	FALSE	FALSE	FALSE
CD62P	TCRVb5	CD62P/TCRVb5	238231	0.0187992	-0.543092	1	0	FALSE	FALSE	FALSE	FALSE	FALSE
CD62P	mIgG1	CD62P/mIgG1	209972	0.90911	-0.0200477	1	0	FALSE	FALSE	FALSE	TRUE	FALSE
CD62P	mIgG2a	CD62P/mIgG2a	214499	0.945402	-0.014695	1	0	FALSE	FALSE	FALSE	TRUE	FALSE
CD62P	mIgG2b	CD62P/mIgG2b	210473	0.750195	0.0650748	1	0	TRUE	FALSE	FALSE	TRUE	FALSE
CD64	CD69	CD64/CD69	184610	0.480204	-0.164631	1	0	FALSE	FALSE	FALSE	FALSE	FALSE
CD71	CD9	CD71/CD9	235769	0.804979	0.0705125	1	0	TRUE	FALSE	FALSE	FALSE	FALSE
CD64	CD7	CD64/CD7	200131	0.0175046	-0.640813	1	0	FALSE	FALSE	FALSE	FALSE	FALSE
CD64	CD72	CD64/CD72	184668	0.386812	-0.174866	1	0	FALSE	FALSE	FALSE	FALSE	FALSE
CD64	CD8	CD64/CD8	167648	0.283111	0.256075	1	0	TRUE	FALSE	FALSE	FALSE	FALSE
CD64	CD82	CD64/CD82	209991	0.000588619	-1.08868	1	0	FALSE	FALSE	FALSE	FALSE	FALSE
CD64	CD84	CD64/CD84	179980	0.835372	-0.0460836	1	0	FALSE	FALSE	FALSE	FALSE	FALSE
CD64	CD86	CD64/CD86	195637	0.0584366	-0.48273	1	0	FALSE	FALSE	FALSE	FALSE	FALSE
CD64	CD9	CD64/CD9	176455	0.869326	0.03071	1	0	TRUE	FALSE	FALSE	FALSE	FALSE
CD64	HLA-ABC	CD64/HLA-ABC	189523	0.216986	-0.316577	1	0	FALSE	FALSE	FALSE	FALSE	FALSE
CD64	HLA-DR	CD64/HLA-DR	201497	0.011639	-0.743362	1	0	FALSE	FALSE	FALSE	FALSE	FALSE
CD64	CD71	CD64/CD71	208037	0.00125285	-0.80829	1	0	FALSE	FALSE	FALSE	FALSE	FALSE
CD62P	CD86	CD62P/CD86	235303	0.0386341	-0.505654	1	0	FALSE	FALSE	FALSE	FALSE	FALSE
CD71	TCRVb5	CD71/TCRVb5	276718	0.000629489	-0.89856	1	0	FALSE	FALSE	FALSE	FALSE	FALSE
CD71	mIgG2a	CD71/mIgG2a	258370	0.0762374	-0.501857	1	0	FALSE	FALSE	FALSE	TRUE	FALSE
CD86	mIgG1	CD86/mIgG1	257022	0.0321999	-0.539686	1	0	FALSE	FALSE	FALSE	TRUE	FALSE
CD86	mIgG2a	CD86/mIgG2a	269501	0.00558352	-0.750243	1	0	FALSE	FALSE	FALSE	TRUE	FALSE
CD86	mIgG2b	CD86/mIgG2b	263767	0.0240078	-0.592798	1	0	FALSE	FALSE	FALSE	TRUE	FALSE
CD9	HLA-ABC	CD9/HLA-ABC	203356	0.00160506	0.851381	1	0	TRUE	FALSE	FALSE	FALSE	FALSE
CD9	TCRVb5	CD9/TCRVb5	233495	0.65204	0.120716	1	0	TRUE	FALSE	FALSE	FALSE	FALSE
CD9	mIgG1	CD9/mIgG1	248859	0.159144	-0.340855	1	0	FALSE	FALSE	FALSE	TRUE	FALSE
CD9	mIgG2a	CD9/mIgG2a	248309	0.379898	-0.24999	1	0	FALSE	FALSE	FALSE	TRUE	FALSE
CD9	mIgG2b	CD9/mIgG2b	245246	0.546326	-0.15593	1	0	FALSE	FALSE	FALSE	TRUE	FALSE
HLA-ABC	TCRVb5	HLA-ABC/TCRVb5	247945	0.402071	-0.200645	1	0	FALSE	FALSE	FALSE	FALSE	FALSE
HLA-ABC	mIgG1	HLA-ABC/mIgG1	242656	0.402721	-0.190998	1	0	FALSE	FALSE	FALSE	TRUE	FALSE
HLA-ABC	mIgG2a	HLA-ABC/mIgG2a	270004	0.0048565	-0.77116	1	0	FALSE	FALSE	FALSE	TRUE	FALSE
HLA-ABC	mIgG2b	HLA-ABC/mIgG2b	254177	0.162451	-0.377862	1	0	FALSE	FALSE	FALSE	TRUE	FALSE
HLA-DR	mIgG1	HLA-DR/mIgG1	266799	0.00244425	-0.856456	1	0	FALSE	FALSE	FALSE	TRUE	FALSE
TCRVb5	mIgG1	TCRVb5/mIgG1	257426	0.0293596	-0.521452	1	0	FALSE	FALSE	FALSE	TRUE	FALSE
TCRVb5	mIgG2a	TCRVb5/mIgG2a	245095	0.560356	-0.157514	1	0	FALSE	FALSE	FALSE	TRUE	FALSE
TCRVb5	mIgG2b	TCRVb5/mIgG2b	232479	0.582918	0.138379	1	0	TRUE	FALSE	FALSE	TRUE	FALSE
mIgG1	mIgG2a	mIgG1/mIgG2a	247146	0.213247	-0.295519	1	0	FALSE	FALSE	FALSE	TRUE	FALSE
CD86	TCRVb5	CD86/TCRVb5	271780	0.0029233	-0.786432	1	0	FALSE	FALSE	FALSE	FALSE	FALSE
CD84	mIgG2b	CD84/mIgG2b	242360	0.736109	-0.0841368	1	0	FALSE	FALSE	FALSE	TRUE	FALSE
CD84	mIgG2a	CD84/mIgG2a	251452	0.249127	-0.316911	1	0	FALSE	FALSE	FALSE	TRUE	FALSE
CD84	mIgG1	CD84/mIgG1	247235	0.210288	-0.304349	1	0	FALSE	FALSE	FALSE	TRUE	FALSE
CD71	mIgG2b	CD71/mIgG2b	265000	0.0179043	-0.658933	1	0	FALSE	FALSE	FALSE	TRUE	FALSE
CD72	CD8	CD72/CD8	196408	0.000498877	1.00523	1	0	TRUE	FALSE	FALSE	FALSE	FALSE
CD72	CD84	CD72/CD84	239868	0.702577	-0.110453	1	0	FALSE	FALSE	FALSE	FALSE	FALSE
CD72	HLA-ABC	CD72/HLA-ABC	218690	0.126007	0.419179	1	0	TRUE	FALSE	FALSE	FALSE	FALSE
CD72	TCRVb5	CD72/TCRVb5	234365	0.908538	0.0322584	1	0	TRUE	FALSE	FALSE	FALSE	FALSE
CD72	mIgG1	CD72/mIgG1	216074	0.187357	0.303566	1	0	TRUE	FALSE	FALSE	TRUE	FALSE
CD72	mIgG2a	CD72/mIgG2a	247915	0.267716	-0.305352	1	0	FALSE	FALSE	FALSE	TRUE	FALSE
CD72	mIgG2b	CD72/mIgG2b	244789	0.408737	-0.218235	1	0	FALSE	FALSE	FALSE	TRUE	FALSE
CD71	mIgG1	CD71/mIgG1	241432	0.468101	-0.182484	1	0	FALSE	FALSE	FALSE	TRUE	FALSE
CD8	CD84	CD8/CD84	225333	0.262059	0.344661	1	0	TRUE	FALSE	FALSE	FALSE	FALSE
CD8	HLA-DR	CD8/HLA-DR	215153	0.0415907	0.796801	1	0	TRUE	FALSE	FALSE	FALSE	FALSE
CD8	TCRVb5	CD8/TCRVb5	220998	0.130629	0.458743	1	0	TRUE	FALSE	FALSE	FALSE	FALSE
CD8	mIgG1	CD8/mIgG1	211506	0.0530818	0.458666	1	0	TRUE	FALSE	FALSE	TRUE	FALSE
CD8	mIgG2a	CD8/mIgG2a	210646	0.0145594	0.686368	1	0	TRUE	FALSE	FALSE	TRUE	FALSE
CD8	mIgG2b	CD8/mIgG2b	221498	0.142476	0.401471	1	0	TRUE	FALSE	FALSE	TRUE	FALSE
CD84	CD9	CD84/CD9	223132	0.167373	0.364433	1	0	TRUE	FALSE	FALSE	FALSE	FALSE
CD84	HLA-ABC	CD84/HLA-ABC	268100	0.00815387	-0.658076	1	0	FALSE	FALSE	FALSE	FALSE	FALSE
CD84	TCRVb5	CD84/TCRVb5	238519	0.994096	0.00204674	1	0	TRUE	FALSE	FALSE	FALSE	FALSE
CD8	CD86	CD8/CD86	228044	0.380168	0.271842	1	0	TRUE	FALSE	FALSE	FALSE	FALSE
CD5	CD86	CD5/CD86	257035	0.0876957	-0.444908	1	0	FALSE	FALSE	FALSE	FALSE	FALSE
CD62P	CD84	CD62P/CD84	226039	0.238936	-0.273227	1	0	FALSE	FALSE	FALSE	FALSE	FALSE
CD62P	CD72	CD62P/CD72	221884	0.287543	-0.22861	1	0	FALSE	FALSE	FALSE	FALSE	FALSE
CD50	mIgG2b	CD50/mIgG2b	234900	0.739899	0.0853304	1	0	TRUE	FALSE	FALSE	TRUE	FALSE
CD52	CD53	CD52/CD53	247570	0.416917	-0.227477	1	0	FALSE	FALSE	FALSE	FALSE	FALSE
CD52	CD54	CD52/CD54	258880	0.0677735	-0.466153	1	0	FALSE	FALSE	FALSE	FALSE	FALSE
CD52	CD55	CD52/CD55	229082	0.400955	0.225444	1	0	TRUE	FALSE	FALSE	FALSE	FALSE
CD52	CD62P	CD52/CD62P	227451	0.186526	-0.242972	1	0	FALSE	FALSE	FALSE	FALSE	FALSE
CD52	CD64	CD52/CD64	181525	0.703152	-0.0698622	1	0	FALSE	FALSE	FALSE	FALSE	FALSE
CD52	CD69	CD52/CD69	246354	0.482253	-0.188773	1	0	FALSE	FALSE	FALSE	FALSE	FALSE
CD52	CD7	CD52/CD7	252055	0.224681	-0.31135	1	0	FALSE	FALSE	FALSE	FALSE	FALSE
CD52	CD71	CD52/CD71	271751	0.00287037	-0.835175	1	0	FALSE	FALSE	FALSE	FALSE	FALSE
CD52	CD72	CD52/CD72	232247	0.764925	0.0737396	1	0	TRUE	FALSE	FALSE	FALSE	FALSE
CD52	CD8	CD52/CD8	207038	0.00575377	0.777986	1	0	TRUE	FALSE	FALSE	FALSE	FALSE
CD52	CD84	CD52/CD84	256150	0.113747	-0.413255	1	0	FALSE	FALSE	FALSE	FALSE	FALSE
CD52	CD86	CD52/CD86	268697	0.00678358	-0.691326	1	0	FALSE	FALSE	FALSE	FALSE	FALSE
CD52	CD9	CD52/CD9	257078	0.0944046	-0.439692	1	0	FALSE	FALSE	FALSE	FALSE	FALSE
CD52	HLA-ABC	CD52/HLA-ABC	257258	0.0927659	-0.397358	1	0	FALSE	FALSE	FALSE	FALSE	FALSE
CD52	TCRVb5	CD52/TCRVb5	248422	0.374421	-0.219824	1	0	FALSE	FALSE	FALSE	FALSE	FALSE
CD52	mIgG1	CD52/mIgG1	254462	0.0552183	-0.461372	1	0	FALSE	FALSE	FALSE	TRUE	FALSE
CD50	mIgG2a	CD50/mIgG2a	235861	0.805841	0.0661741	1	0	TRUE	FALSE	FALSE	TRUE	FALSE
CD50	mIgG1	CD50/mIgG1	221634	0.283279	0.272023	1	0	TRUE	FALSE	FALSE	TRUE	FALSE
CD50	TCRVb5	CD50/TCRVb5	233229	0.629906	0.131906	1	0	TRUE	FALSE	FALSE	FALSE	FALSE
CD50	HLA-ABC	CD50/HLA-ABC	257390	0.0919787	-0.475113	1	0	FALSE	FALSE	FALSE	FALSE	FALSE
CD5	TCRVb5	CD5/TCRVb5	249816	0.28973	-0.2904	1	0	FALSE	FALSE	FALSE	FALSE	FALSE
CD5	mIgG1	CD5/mIgG1	241939	0.410068	-0.203348	1	0	FALSE	FALSE	FALSE	TRUE	FALSE
CD5	mIgG2a	CD5/mIgG2a	253059	0.176936	-0.412068	1	0	FALSE	FALSE	FALSE	TRUE	FALSE
CD5	mIgG2b	CD5/mIgG2b	249688	0.295004	-0.267474	1	0	FALSE	FALSE	FALSE	TRUE	FALSE
CD50	CD52	CD50/CD52	255288	0.13252	-0.383912	1	0	FALSE	FALSE	FALSE	FALSE	FALSE
CD50	CD53	CD50/CD53	267129	0.0105112	-0.765584	1	0	FALSE	FALSE	FALSE	FALSE	FALSE
CD50	CD54	CD50/CD54	237498	0.92116	0.0282685	1	0	TRUE	FALSE	FALSE	FALSE	FALSE
CD50	CD55	CD50/CD55	255910	0.11875	-0.461741	1	0	FALSE	FALSE	FALSE	FALSE	FALSE
CD52	mIgG2a	CD52/mIgG2a	239252	0.94778	-0.0158891	1	0	FALSE	FALSE	FALSE	TRUE	FALSE
CD50	CD62P	CD50/CD62P	217360	0.731247	-0.0786682	1	0	FALSE	FALSE	FALSE	FALSE	FALSE
CD50	CD69	CD50/CD69	236714	0.865569	0.0484032	1	0	TRUE	FALSE	FALSE	FALSE	FALSE
CD50	CD7	CD50/CD7	248162	0.391228	-0.225304	1	0	FALSE	FALSE	FALSE	FALSE	FALSE
CD50	CD71	CD50/CD71	228406	0.360489	0.270738	1	0	TRUE	FALSE	FALSE	FALSE	FALSE
CD50	CD72	CD50/CD72	234866	0.944471	0.0215299	1	0	TRUE	FALSE	FALSE	FALSE	FALSE
CD50	CD8	CD50/CD8	241185	0.760498	-0.094081	1	0	FALSE	FALSE	FALSE	FALSE	FALSE
CD50	CD84	CD50/CD84	244334	0.607211	-0.139627	1	0	FALSE	FALSE	FALSE	FALSE	FALSE
CD50	CD86	CD50/CD86	224299	0.199565	0.341452	1	0	TRUE	FALSE	FALSE	FALSE	FALSE
CD50	CD9	CD50/CD9	253848	0.169119	-0.412289	1	0	FALSE	FALSE	FALSE	FALSE	FALSE
CD50	CD64	CD50/CD64	179278	0.894758	-0.0314881	1	0	FALSE	FALSE	FALSE	FALSE	FALSE
CD62P	CD8	CD62P/CD8	209871	0.759489	0.0671646	1	0	TRUE	FALSE	FALSE	FALSE	FALSE
CD52	mIgG2b	CD52/mIgG2b	233310	0.640122	0.11575	1	0	TRUE	FALSE	FALSE	TRUE	FALSE
CD53	CD62P	CD53/CD62P	229263	0.136876	-0.34247	1	0	FALSE	FALSE	FALSE	FALSE	FALSE
CD55	CD64	CD55/CD64	186776	0.344026	-0.231747	1	0	FALSE	FALSE	FALSE	FALSE	FALSE
CD55	CD7	CD55/CD7	271827	0.0028071	-0.907474	1	0	FALSE	FALSE	FALSE	FALSE	FALSE
CD55	CD72	CD55/CD72	256390	0.0599357	-0.555348	1	0	FALSE	FALSE	FALSE	FALSE	FALSE
CD55	CD8	CD55/CD8	208638	0.00885847	0.812173	1	0	TRUE	FALSE	FALSE	FALSE	FALSE
CD55	CD9	CD55/CD9	252208	0.216633	-0.35103	1	0	FALSE	FALSE	FALSE	FALSE	FALSE
CD55	HLA-ABC	CD55/HLA-ABC	262726	0.0298881	-0.63879	1	0	FALSE	FALSE	FALSE	FALSE	FALSE
CD55	TCRVb5	CD55/TCRVb5	276908	0.000573233	-0.895935	1	0	FALSE	FALSE	FALSE	FALSE	FALSE
CD55	mIgG1	CD55/mIgG1	229361	0.715912	0.0918846	1	0	TRUE	FALSE	FALSE	TRUE	FALSE
CD55	mIgG2a	CD55/mIgG2a	256597	0.104872	-0.45201	1	0	FALSE	FALSE	FALSE	TRUE	FALSE
CD55	mIgG2b	CD55/mIgG2b	253298	0.184941	-0.350802	1	0	FALSE	FALSE	FALSE	TRUE	FALSE
CD59	CD62P	CD59/CD62P	238125	0.0193199	-0.609361	1	0	FALSE	FALSE	FALSE	FALSE	FALSE
CD59	CD64	CD59/CD64	197236	0.0389751	-0.557741	1	0	FALSE	FALSE	FALSE	FALSE	FALSE
CD59	mIgG1	CD59/mIgG1	269596	0.00102248	-0.802643	1	0	FALSE	FALSE	FALSE	TRUE	FALSE
CD62P	CD64	CD62P/CD64	157350	0.42934	0.0874131	1	0	TRUE	FALSE	FALSE	FALSE	FALSE
CD62P	CD69	CD62P/CD69	237679	0.0216512	-0.573696	1	0	FALSE	FALSE	FALSE	FALSE	FALSE
CD62P	CD7	CD62P/CD7	244342	0.00331566	-0.720992	1	0	FALSE	FALSE	FALSE	FALSE	FALSE
CD62P	CD71	CD62P/CD71	208629	0.620164	0.12734	1	0	TRUE	FALSE	FALSE	FALSE	FALSE
CD55	CD62P	CD55/CD62P	237715	0.0210111	-0.589578	1	0	FALSE	FALSE	FALSE	FALSE	FALSE
CD55	CD59	CD55/CD59	264603	0.0192851	-0.672997	1	0	FALSE	FALSE	FALSE	FALSE	FALSE
CD54	mIgG2b	CD54/mIgG2b	250241	0.296551	-0.290043	1	0	FALSE	FALSE	FALSE	TRUE	FALSE
CD54	mIgG2a	CD54/mIgG2a	262217	0.0341763	-0.59277	1	0	FALSE	FALSE	FALSE	TRUE	FALSE
CD53	CD64	CD53/CD64	199460	0.0212374	-0.553462	1	0	FALSE	FALSE	FALSE	FALSE	FALSE
CD53	CD69	CD53/CD69	240318	0.877718	-0.0461259	1	0	FALSE	FALSE	FALSE	FALSE	FALSE
CD53	CD71	CD53/CD71	235358	0.77112	0.0900364	1	0	TRUE	FALSE	FALSE	FALSE	FALSE
CD53	CD8	CD53/CD8	206480	0.0048318	0.88014	1	0	TRUE	FALSE	FALSE	FALSE	FALSE
CD53	CD84	CD53/CD84	232411	0.57874	0.160098	1	0	TRUE	FALSE	FALSE	FALSE	FALSE
CD53	HLA-ABC	CD53/HLA-ABC	205325	0.00283977	0.84718	1	0	TRUE	FALSE	FALSE	FALSE	FALSE
CD53	TCRVb5	CD53/TCRVb5	229885	0.434342	0.220709	1	0	TRUE	FALSE	FALSE	FALSE	FALSE
CD53	mIgG1	CD53/mIgG1	236498	0.781535	-0.0671662	1	0	FALSE	FALSE	FALSE	TRUE	FALSE
CD53	CD55	CD53/CD55	266718	0.011415	-0.771386	1	0	FALSE	FALSE	FALSE	FALSE	FALSE
CD53	mIgG2a	CD53/mIgG2a	261692	0.0383684	-0.590948	1	0	FALSE	FALSE	FALSE	TRUE	FALSE
CD54	CD62P	CD54/CD62P	223653	0.342966	-0.253867	1	0	FALSE	FALSE	FALSE	FALSE	FALSE
CD54	CD64	CD54/CD64	187197	0.324959	-0.257246	1	0	FALSE	FALSE	FALSE	FALSE	FALSE
CD54	CD69	CD54/CD69	253731	0.174821	-0.373836	1	0	FALSE	FALSE	FALSE	FALSE	FALSE
CD54	CD72	CD54/CD72	198664	0.000843798	0.985425	1	0	TRUE	FALSE	FALSE	FALSE	FALSE
CD54	CD84	CD54/CD84	255953	0.119668	-0.427157	1	0	FALSE	FALSE	FALSE	FALSE	FALSE
CD54	HLA-ABC	CD54/HLA-ABC	250868	0.271292	-0.264533	1	0	FALSE	FALSE	FALSE	FALSE	FALSE
CD54	TCRVb5	CD54/TCRVb5	241001	0.829673	-0.0579442	1	0	FALSE	FALSE	FALSE	FALSE	FALSE
CD54	mIgG1	CD54/mIgG1	243736	0.349845	-0.240425	1	0	FALSE	FALSE	FALSE	TRUE	FALSE
CD53	mIgG2b	CD53/mIgG2b	248420	0.378571	-0.249234	1	0	FALSE	FALSE	FALSE	TRUE	FALSE
CD314	CD49D	CD314/CD49D	231912	0.752669	0.0856112	1	0	TRUE	FALSE	FALSE	FALSE	FALSE
CD41	CD50	CD41/CD50	257135	0.0964766	-0.487079	1	0	FALSE	FALSE	FALSE	FALSE	FALSE
CD41	CD49D	CD41/CD49D	254738	0.147843	-0.418813	1	0	FALSE	FALSE	FALSE	FALSE	FALSE
CD33	CD45RB	CD33/CD45RB	226980	0.241816	-0.235601	1	0	FALSE	FALSE	FALSE	FALSE	FALSE
CD33	CD47	CD33/CD47	238091	0.0334515	-0.56418	1	0	FALSE	FALSE	FALSE	FALSE	FALSE
CD33	CD48	CD33/CD48	240542	0.0182387	-0.648434	1	0	FALSE	FALSE	FALSE	FALSE	FALSE
CD33	CD49D	CD33/CD49D	231387	0.137209	-0.397935	1	0	FALSE	FALSE	FALSE	FALSE	FALSE
CD33	CD5	CD33/CD5	215273	0.997594	0.000720362	1	0	TRUE	FALSE	FALSE	FALSE	FALSE
CD33	CD50	CD33/CD50	249896	0.00113706	-0.804316	1	0	FALSE	FALSE	FALSE	FALSE	FALSE
CD33	CD52	CD33/CD52	224541	0.401051	-0.168641	1	0	FALSE	FALSE	FALSE	FALSE	FALSE
CD33	CD53	CD33/CD53	236678	0.046409	-0.492607	1	0	FALSE	FALSE	FALSE	FALSE	FALSE
CD33	CD54	CD33/CD54	242262	0.0115689	-0.676097	1	0	FALSE	FALSE	FALSE	FALSE	FALSE
CD33	CD55	CD33/CD55	229814	0.179083	-0.378819	1	0	FALSE	FALSE	FALSE	FALSE	FALSE
CD33	CD62P	CD33/CD62P	200586	0.58372	-0.0731586	1	0	FALSE	FALSE	FALSE	FALSE	FALSE
CD33	CD64	CD33/CD64	167952	0.502788	-0.0878772	1	0	FALSE	FALSE	FALSE	FALSE	FALSE
CD33	CD69	CD33/CD69	220369	0.664401	-0.101098	1	0	FALSE	FALSE	FALSE	FALSE	FALSE
CD33	CD7	CD33/CD7	238230	0.032363	-0.517561	1	0	FALSE	FALSE	FALSE	FALSE	FALSE
CD33	CD71	CD33/CD71	238944	0.0272374	-0.542761	1	0	FALSE	FALSE	FALSE	FALSE	FALSE
CD33	CD72	CD33/CD72	233928	0.0433879	-0.429143	1	0	FALSE	FALSE	FALSE	FALSE	FALSE
CD33	CD8	CD33/CD8	208817	0.543663	0.128377	1	0	TRUE	FALSE	FALSE	FALSE	FALSE
CD33	CD45RA	CD33/CD45RA	219603	0.718341	-0.0721789	1	0	FALSE	FALSE	FALSE	FALSE	FALSE
CD33	CD45	CD33/CD45	252778	0.000416345	-0.900821	1	0	FALSE	FALSE	FALSE	FALSE	FALSE
CD33	CD44	CD33/CD44	241185	0.0154287	-0.642043	1	0	FALSE	FALSE	FALSE	FALSE	FALSE
CD33	CD43	CD33/CD43	228414	0.229251	-0.311519	1	0	FALSE	FALSE	FALSE	FALSE	FALSE
CD328	CD8	CD328/CD8	203060	0.00302454	0.731371	1	0	TRUE	FALSE	FALSE	FALSE	FALSE
CD328	CD84	CD328/CD84	239303	0.810286	-0.0594709	1	0	FALSE	FALSE	FALSE	FALSE	FALSE
CD328	CD86	CD328/CD86	250030	0.227346	-0.304633	1	0	FALSE	FALSE	FALSE	FALSE	FALSE
CD328	CD9	CD328/CD9	234483	0.851439	0.0409865	1	0	TRUE	FALSE	FALSE	FALSE	FALSE
CD328	HLA-ABC	CD328/HLA-ABC	251396	0.183391	-0.326535	1	0	FALSE	FALSE	FALSE	FALSE	FALSE
CD328	TCRVb5	CD328/TCRVb5	242492	0.597789	-0.114293	1	0	FALSE	FALSE	FALSE	FALSE	FALSE
CD328	mIgG1	CD328/mIgG1	259443	0.0106977	-0.517111	1	0	FALSE	FALSE	FALSE	TRUE	FALSE
CD328	mIgG2a	CD328/mIgG2a	243960	0.509292	-0.155083	1	0	FALSE	FALSE	FALSE	TRUE	FALSE
CD33	CD84	CD33/CD84	224895	0.386402	-0.19962	1	0	FALSE	FALSE	FALSE	FALSE	FALSE
CD328	mIgG2b	CD328/mIgG2b	215450	0.0560703	0.433544	1	0	TRUE	FALSE	FALSE	TRUE	FALSE
CD33	CD35	CD33/CD35	227702	0.00336164	-0.409087	1	0	FALSE	FALSE	FALSE	FALSE	FALSE
CD33	CD36	CD33/CD36	237649	0.0227393	-0.419019	1	0	FALSE	FALSE	FALSE	FALSE	FALSE
CD33	CD37	CD33/CD37	227861	0.250363	-0.329975	1	0	FALSE	FALSE	FALSE	FALSE	FALSE
CD33	CD38	CD33/CD38	236072	0.0531414	-0.497216	1	0	FALSE	FALSE	FALSE	FALSE	FALSE
CD33	CD3E	CD33/CD3E	221372	0.596355	-0.133405	1	0	FALSE	FALSE	FALSE	FALSE	FALSE
CD33	CD4	CD33/CD4	248364	0.00188433	-0.775168	1	0	FALSE	FALSE	FALSE	FALSE	FALSE
CD33	CD40	CD33/CD40	235128	0.0652414	-0.403002	1	0	FALSE	FALSE	FALSE	FALSE	FALSE
CD33	CD41	CD33/CD41	225846	0.338568	-0.231164	1	0	FALSE	FALSE	FALSE	FALSE	FALSE
CD33	CD337	CD33/CD337	238385	0.0288074	-0.389366	1	0	FALSE	FALSE	FALSE	FALSE	FALSE
CD328	CD72	CD328/CD72	237959	0.697916	-0.0947966	1	0	FALSE	FALSE	FALSE	FALSE	FALSE
CD33	CD86	CD33/CD86	247976	0.00213471	-0.7697	1	0	FALSE	FALSE	FALSE	FALSE	FALSE
CD33	HLA-ABC	CD33/HLA-ABC	244852	0.0055641	-0.733524	1	0	FALSE	FALSE	FALSE	FALSE	FALSE
CD337	CD52	CD337/CD52	257765	0.077482	-0.398374	1	0	FALSE	FALSE	FALSE	FALSE	FALSE
CD337	CD53	CD337/CD53	257147	0.0887266	-0.465135	1	0	FALSE	FALSE	FALSE	FALSE	FALSE
CD337	CD54	CD337/CD54	236594	0.885351	0.0369304	1	0	TRUE	FALSE	FALSE	FALSE	FALSE
CD337	CD55	CD337/CD55	231036	0.524461	0.157356	1	0	TRUE	FALSE	FALSE	FALSE	FALSE
CD337	CD59	CD337/CD59	261443	0.0367892	-0.571827	1	0	FALSE	FALSE	FALSE	FALSE	FALSE
CD337	CD62P	CD337/CD62P	223198	0.353997	-0.155273	1	0	FALSE	FALSE	FALSE	FALSE	FALSE
CD337	CD64	CD337/CD64	183818	0.516198	-0.105076	1	0	FALSE	FALSE	FALSE	FALSE	FALSE
CD337	CD69	CD337/CD69	235206	0.788019	0.0714868	1	0	TRUE	FALSE	FALSE	FALSE	FALSE
CD337	CD7	CD337/CD7	250795	0.257843	-0.292976	1	0	FALSE	FALSE	FALSE	FALSE	FALSE
CD337	CD71	CD337/CD71	238550	0.974916	-0.00819751	1	0	FALSE	FALSE	FALSE	FALSE	FALSE
CD337	CD72	CD337/CD72	246959	0.289301	-0.276223	1	0	FALSE	FALSE	FALSE	FALSE	FALSE
CD337	CD8	CD337/CD8	214757	0.0406629	0.477606	1	0	TRUE	FALSE	FALSE	FALSE	FALSE
CD337	CD84	CD337/CD84	255652	0.116917	-0.390775	1	0	FALSE	FALSE	FALSE	FALSE	FALSE
CD337	CD86	CD337/CD86	247589	0.398957	-0.205555	1	0	FALSE	FALSE	FALSE	FALSE	FALSE
CD337	CD9	CD337/CD9	248478	0.351911	-0.230384	1	0	FALSE	FALSE	FALSE	FALSE	FALSE
CD337	HLA-ABC	CD337/HLA-ABC	252704	0.192573	-0.336078	1	0	FALSE	FALSE	FALSE	FALSE	FALSE
CD337	TCRVb5	CD337/TCRVb5	218548	0.0774967	0.404234	1	0	TRUE	FALSE	FALSE	FALSE	FALSE
CD337	CD50	CD337/CD50	234448	0.736131	0.0899856	1	0	TRUE	FALSE	FALSE	FALSE	FALSE
CD337	CD5	CD337/CD5	230712	0.533004	0.143371	1	0	TRUE	FALSE	FALSE	FALSE	FALSE
CD337	CD49D	CD337/CD49D	231307	0.53581	0.172103	1	0	TRUE	FALSE	FALSE	FALSE	FALSE
CD337	CD48	CD337/CD48	231513	0.54807	0.171468	1	0	TRUE	FALSE	FALSE	FALSE	FALSE
CD33	TCRVb5	CD33/TCRVb5	196488	0.0647276	0.367277	1	0	TRUE	FALSE	FALSE	FALSE	FALSE
CD33	mIgG1	CD33/mIgG1	230029	0.0629302	-0.305305	1	0	FALSE	FALSE	FALSE	TRUE	FALSE
CD33	mIgG2a	CD33/mIgG2a	226653	0.301098	-0.21953	1	0	FALSE	FALSE	FALSE	TRUE	FALSE
CD33	mIgG2b	CD33/mIgG2b	220033	0.687868	-0.0871911	1	0	FALSE	FALSE	FALSE	TRUE	FALSE
CD337	CD35	CD337/CD35	220301	0.669858	-0.0745689	1	0	FALSE	FALSE	FALSE	FALSE	FALSE
CD337	CD36	CD337/CD36	223703	0.257558	0.234166	1	0	TRUE	FALSE	FALSE	FALSE	FALSE
CD337	CD37	CD337/CD37	254943	0.132542	-0.439713	1	0	FALSE	FALSE	FALSE	FALSE	FALSE
CD337	CD38	CD337/CD38	250377	0.273976	-0.305003	1	0	FALSE	FALSE	FALSE	FALSE	FALSE
CD33	CD9	CD33/CD9	229592	0.186044	-0.28517	1	0	FALSE	FALSE	FALSE	FALSE	FALSE
CD337	CD3E	CD337/CD3E	261346	0.0375823	-0.516958	1	0	FALSE	FALSE	FALSE	FALSE	FALSE
CD337	CD40	CD337/CD40	254342	0.112226	-0.365185	1	0	FALSE	FALSE	FALSE	FALSE	FALSE
CD337	CD41	CD337/CD41	257162	0.0884743	-0.405234	1	0	FALSE	FALSE	FALSE	FALSE	FALSE
CD337	CD43	CD337/CD43	232342	0.598764	0.13781	1	0	TRUE	FALSE	FALSE	FALSE	FALSE
CD337	CD44	CD337/CD44	255223	0.126189	-0.396187	1	0	FALSE	FALSE	FALSE	FALSE	FALSE
CD337	CD45	CD337/CD45	273086	0.00172396	-0.810267	1	0	FALSE	FALSE	FALSE	FALSE	FALSE
CD337	CD45RA	CD337/CD45RA	232742	0.623961	0.109849	1	0	TRUE	FALSE	FALSE	FALSE	FALSE
CD337	CD45RB	CD337/CD45RB	241897	0.663284	-0.0956696	1	0	FALSE	FALSE	FALSE	FALSE	FALSE
CD337	CD47	CD337/CD47	235212	0.788434	0.0708498	1	0	TRUE	FALSE	FALSE	FALSE	FALSE
CD337	CD4	CD337/CD4	242153	0.722494	-0.0930693	1	0	FALSE	FALSE	FALSE	FALSE	FALSE
CD337	mIgG1	CD337/mIgG1	244803	0.288265	-0.221655	1	0	FALSE	FALSE	FALSE	TRUE	FALSE
CD328	CD71	CD328/CD71	239263	0.813083	-0.0588694	1	0	FALSE	FALSE	FALSE	FALSE	FALSE
CD328	CD69	CD328/CD69	231550	0.64632	0.110225	1	0	TRUE	FALSE	FALSE	FALSE	FALSE
CD314	mIgG2b	CD314/mIgG2b	236397	0.928208	-0.0209436	1	0	FALSE	FALSE	FALSE	TRUE	FALSE
CD32	CD328	CD32/CD328	247152	0.343263	-0.214927	1	0	FALSE	FALSE	FALSE	FALSE	FALSE
CD32	CD33	CD32/CD33	227360	0.27063	-0.233469	1	0	FALSE	FALSE	FALSE	FALSE	FALSE
CD32	CD337	CD32/CD337	258688	0.0656812	-0.450524	1	0	FALSE	FALSE	FALSE	FALSE	FALSE
CD32	CD35	CD32/CD35	214538	0.877478	0.0302721	1	0	TRUE	FALSE	FALSE	FALSE	FALSE
CD32	CD36	CD32/CD36	255546	0.0882767	-0.393511	1	0	FALSE	FALSE	FALSE	FALSE	FALSE
CD32	CD37	CD32/CD37	275526	0.000927411	-1.03644	1	0	FALSE	FALSE	FALSE	FALSE	FALSE
CD32	CD3E	CD32/CD3E	268421	0.00748582	-0.751844	1	0	FALSE	FALSE	FALSE	FALSE	FALSE
CD32	CD40	CD32/CD40	244037	0.533695	-0.152828	1	0	FALSE	FALSE	FALSE	FALSE	FALSE
CD32	CD41	CD32/CD41	251773	0.237499	-0.316513	1	0	FALSE	FALSE	FALSE	FALSE	FALSE
CD32	CD43	CD32/CD43	259493	0.060976	-0.499164	1	0	FALSE	FALSE	FALSE	FALSE	FALSE
CD32	CD45RA	CD32/CD45RA	252469	0.213615	-0.316661	1	0	FALSE	FALSE	FALSE	FALSE	FALSE
CD32	CD45RB	CD32/CD45RB	256067	0.093899	-0.431936	1	0	FALSE	FALSE	FALSE	FALSE	FALSE
CD32	CD47	CD32/CD47	269326	0.00585862	-0.786097	1	0	FALSE	FALSE	FALSE	FALSE	FALSE
CD32	CD48	CD32/CD48	267905	0.00858528	-0.75278	1	0	FALSE	FALSE	FALSE	FALSE	FALSE
CD32	CD49D	CD32/CD49D	263670	0.0245568	-0.686107	1	0	FALSE	FALSE	FALSE	FALSE	FALSE
CD32	CD5	CD32/CD5	243477	0.624942	-0.122824	1	0	FALSE	FALSE	FALSE	FALSE	FALSE
CD314	mIgG2a	CD314/mIgG2a	242309	0.532385	-0.15326	1	0	FALSE	FALSE	FALSE	TRUE	FALSE
CD314	mIgG1	CD314/mIgG1	242774	0.251803	-0.236839	1	0	FALSE	FALSE	FALSE	TRUE	FALSE
CD314	TCRVb5	CD314/TCRVb5	233758	0.882108	0.0354332	1	0	TRUE	FALSE	FALSE	FALSE	FALSE
CD314	HLA-DR	CD314/HLA-DR	266243	0.00531504	-0.778325	1	0	FALSE	FALSE	FALSE	FALSE	FALSE
CD314	CD50	CD314/CD50	242362	0.529245	-0.164123	1	0	FALSE	FALSE	FALSE	FALSE	FALSE
CD314	CD52	CD314/CD52	245609	0.352329	-0.223659	1	0	FALSE	FALSE	FALSE	FALSE	FALSE
CD314	CD53	CD314/CD53	246304	0.324428	-0.254197	1	0	FALSE	FALSE	FALSE	FALSE	FALSE
CD314	CD54	CD314/CD54	231111	0.69838	0.103216	1	0	TRUE	FALSE	FALSE	FALSE	FALSE
CD314	CD55	CD314/CD55	245448	0.359915	-0.234879	1	0	FALSE	FALSE	FALSE	FALSE	FALSE
CD314	CD59	CD314/CD59	245352	0.368458	-0.231609	1	0	FALSE	FALSE	FALSE	FALSE	FALSE
CD314	CD62P	CD314/CD62P	208078	0.801122	0.0424573	1	0	TRUE	FALSE	FALSE	FALSE	FALSE
CD314	CD64	CD314/CD64	162822	0.181171	0.223698	1	0	TRUE	FALSE	FALSE	FALSE	FALSE
CD32	CD50	CD32/CD50	255711	0.124916	-0.41445	1	0	FALSE	FALSE	FALSE	FALSE	FALSE
CD314	CD69	CD314/CD69	231761	0.742332	0.0914776	1	0	TRUE	FALSE	FALSE	FALSE	FALSE
CD314	CD71	CD314/CD71	225860	0.388664	0.219543	1	0	TRUE	FALSE	FALSE	FALSE	FALSE
CD314	CD72	CD314/CD72	244185	0.285262	-0.275523	1	0	FALSE	FALSE	FALSE	FALSE	FALSE
CD314	CD8	CD314/CD8	253662	0.0840109	-0.47369	1	0	FALSE	FALSE	FALSE	FALSE	FALSE
CD314	CD82	CD314/CD82	265352	0.00679407	-0.825633	1	0	FALSE	FALSE	FALSE	FALSE	FALSE
CD314	CD84	CD314/CD84	240032	0.675512	-0.100312	1	0	FALSE	FALSE	FALSE	FALSE	FALSE
CD314	CD86	CD314/CD86	235736	0.975776	-0.00777756	1	0	FALSE	FALSE	FALSE	FALSE	FALSE
CD314	CD9	CD314/CD9	222805	0.257924	0.259952	1	0	TRUE	FALSE	FALSE	FALSE	FALSE
CD314	HLA-ABC	CD314/HLA-ABC	230146	0.63499	0.117189	1	0	TRUE	FALSE	FALSE	FALSE	FALSE
CD314	CD7	CD314/CD7	255970	0.0630387	-0.481178	1	0	FALSE	FALSE	FALSE	FALSE	FALSE
CD328	CD7	CD328/CD7	257605	0.0587309	-0.479703	1	0	FALSE	FALSE	FALSE	FALSE	FALSE
CD32	CD52	CD32/CD52	253616	0.175664	-0.339466	1	0	FALSE	FALSE	FALSE	FALSE	FALSE
CD32	CD55	CD32/CD55	264762	0.0185606	-0.661551	1	0	FALSE	FALSE	FALSE	FALSE	FALSE
CD328	CD43	CD328/CD43	258174	0.0521971	-0.541499	1	0	FALSE	FALSE	FALSE	FALSE	FALSE
CD328	CD44	CD328/CD44	254362	0.110086	-0.386564	1	0	FALSE	FALSE	FALSE	FALSE	FALSE
CD328	CD45	CD328/CD45	260962	0.0283163	-0.54269	1	0	FALSE	FALSE	FALSE	FALSE	FALSE
CD328	CD45RA	CD328/CD45RA	237795	0.917096	-0.0234851	1	0	FALSE	FALSE	FALSE	FALSE	FALSE
CD328	CD45RB	CD328/CD45RB	230775	0.667374	0.0973367	1	0	TRUE	FALSE	FALSE	FALSE	FALSE
CD328	CD47	CD328/CD47	232938	0.73858	0.0915518	1	0	TRUE	FALSE	FALSE	FALSE	FALSE
CD328	CD48	CD328/CD48	257644	0.0582623	-0.510021	1	0	FALSE	FALSE	FALSE	FALSE	FALSE
CD328	CD49D	CD328/CD49D	242731	0.582915	-0.152615	1	0	FALSE	FALSE	FALSE	FALSE	FALSE
CD328	CD5	CD328/CD5	235002	0.922429	0.0250927	1	0	TRUE	FALSE	FALSE	FALSE	FALSE
CD328	CD50	CD328/CD50	234430	0.842096	0.0498889	1	0	TRUE	FALSE	FALSE	FALSE	FALSE
CD328	CD52	CD328/CD52	251883	0.166983	-0.331421	1	0	FALSE	FALSE	FALSE	FALSE	FALSE
CD328	CD53	CD328/CD53	253355	0.131807	-0.386256	1	0	FALSE	FALSE	FALSE	FALSE	FALSE
CD328	CD54	CD328/CD54	245028	0.449509	-0.205266	1	0	FALSE	FALSE	FALSE	FALSE	FALSE
CD328	CD55	CD328/CD55	247653	0.317092	-0.26003	1	0	FALSE	FALSE	FALSE	FALSE	FALSE
CD328	CD59	CD328/CD59	271201	0.00183294	-0.812645	1	0	FALSE	FALSE	FALSE	FALSE	FALSE
CD328	CD62P	CD328/CD62P	207349	0.660032	0.0749367	1	0	TRUE	FALSE	FALSE	FALSE	FALSE
CD328	CD64	CD328/CD64	175218	0.908851	0.0188089	1	0	TRUE	FALSE	FALSE	FALSE	FALSE
CD328	CD41	CD328/CD41	240416	0.73355	-0.0857068	1	0	FALSE	FALSE	FALSE	FALSE	FALSE
CD328	CD40	CD328/CD40	242089	0.530883	-0.146861	1	0	FALSE	FALSE	FALSE	FALSE	FALSE
CD328	CD4	CD328/CD4	247649	0.32093	-0.242789	1	0	FALSE	FALSE	FALSE	FALSE	FALSE
CD328	CD3E	CD328/CD3E	237965	0.904943	-0.0327281	1	0	FALSE	FALSE	FALSE	FALSE	FALSE
CD32	CD62P	CD32/CD62P	218989	0.617047	-0.0977059	1	0	FALSE	FALSE	FALSE	FALSE	FALSE
CD32	CD64	CD32/CD64	210214	0.000538576	-0.795645	1	0	FALSE	FALSE	FALSE	FALSE	FALSE
CD32	CD69	CD32/CD69	262747	0.0303478	-0.595547	1	0	FALSE	FALSE	FALSE	FALSE	FALSE
CD32	CD71	CD32/CD71	269188	0.0060841	-0.778021	1	0	FALSE	FALSE	FALSE	FALSE	FALSE
CD32	CD72	CD32/CD72	251478	0.152714	-0.377681	1	0	FALSE	FALSE	FALSE	FALSE	FALSE
CD32	CD8	CD32/CD8	217712	0.0707126	0.461201	1	0	TRUE	FALSE	FALSE	FALSE	FALSE
CD32	CD84	CD32/CD84	245603	0.530086	-0.161954	1	0	FALSE	FALSE	FALSE	FALSE	FALSE
CD32	CD9	CD32/CD9	262607	0.0307035	-0.604633	1	0	FALSE	FALSE	FALSE	FALSE	FALSE
CD32	CD53	CD32/CD53	256064	0.11732	-0.426512	1	0	FALSE	FALSE	FALSE	FALSE	FALSE
CD32	TCRVb5	CD32/TCRVb5	245152	0.556918	-0.151173	1	0	FALSE	FALSE	FALSE	FALSE	FALSE
CD32	mIgG2a	CD32/mIgG2a	253952	0.168606	-0.35383	1	0	FALSE	FALSE	FALSE	TRUE	FALSE
CD32	mIgG2b	CD32/mIgG2b	242793	0.707031	-0.0937663	1	0	FALSE	FALSE	FALSE	TRUE	FALSE
CD328	CD33	CD328/CD33	229825	0.126938	-0.26764	1	0	FALSE	FALSE	FALSE	FALSE	FALSE
CD328	CD337	CD328/CD337	240811	0.679778	-0.0823159	1	0	FALSE	FALSE	FALSE	FALSE	FALSE
CD328	CD35	CD328/CD35	226120	0.257162	-0.185895	1	0	FALSE	FALSE	FALSE	FALSE	FALSE
CD328	CD36	CD328/CD36	236052	0.901356	-0.0243783	1	0	FALSE	FALSE	FALSE	FALSE	FALSE
CD328	CD37	CD328/CD37	249019	0.264392	-0.34197	1	0	FALSE	FALSE	FALSE	FALSE	FALSE
CD328	CD38	CD328/CD38	239576	0.791263	-0.0715379	1	0	FALSE	FALSE	FALSE	FALSE	FALSE
CD32	mIgG1	CD32/mIgG1	240844	0.501487	-0.15584	1	0	FALSE	FALSE	FALSE	TRUE	FALSE
CD41	CD5	CD41/CD5	243012	0.654834	-0.110704	1	0	FALSE	FALSE	FALSE	FALSE	FALSE
CD337	mIgG2a	CD337/mIgG2a	235366	0.799102	0.060868	1	0	TRUE	FALSE	FALSE	TRUE	FALSE
CD35	CD36	CD35/CD36	227732	0.195063	-0.235431	1	0	FALSE	FALSE	FALSE	FALSE	FALSE
CD38	TCRVb5	CD38/TCRVb5	243787	0.641933	-0.14201	1	0	FALSE	FALSE	FALSE	FALSE	FALSE
CD38	mIgG1	CD38/mIgG1	235839	0.827858	-0.0594963	1	0	FALSE	FALSE	FALSE	TRUE	FALSE
CD38	mIgG2a	CD38/mIgG2a	265099	0.0174791	-0.703608	1	0	FALSE	FALSE	FALSE	TRUE	FALSE
CD38	mIgG2b	CD38/mIgG2b	247569	0.421278	-0.220408	1	0	FALSE	FALSE	FALSE	TRUE	FALSE
CD3E	CD41	CD3E/CD41	271816	0.00289267	-0.829047	1	0	FALSE	FALSE	FALSE	FALSE	FALSE
CD3E	CD43	CD3E/CD43	271974	0.00276168	-0.833488	1	0	FALSE	FALSE	FALSE	FALSE	FALSE
CD3E	CD45RA	CD3E/CD45RA	260249	0.0522007	-0.530457	1	0	FALSE	FALSE	FALSE	FALSE	FALSE
CD3E	CD45RB	CD3E/CD45RB	255738	0.0998595	-0.417914	1	0	FALSE	FALSE	FALSE	FALSE	FALSE
CD3E	CD5	CD3E/CD5	262642	0.0269852	-0.612535	1	0	FALSE	FALSE	FALSE	FALSE	FALSE
CD3E	CD50	CD3E/CD50	270964	0.00370193	-0.812739	1	0	FALSE	FALSE	FALSE	FALSE	FALSE
CD3E	CD52	CD3E/CD52	257395	0.0904029	-0.458931	1	0	FALSE	FALSE	FALSE	FALSE	FALSE
CD3E	CD62P	CD3E/CD62P	212199	0.878803	0.0353281	1	0	TRUE	FALSE	FALSE	FALSE	FALSE
CD3E	CD64	CD3E/CD64	190161	0.192498	-0.308798	1	0	FALSE	FALSE	FALSE	FALSE	FALSE
CD3E	CD8	CD3E/CD8	241566	0.734526	-0.107018	1	0	FALSE	FALSE	FALSE	FALSE	FALSE
CD3E	TCRVb5	CD3E/TCRVb5	273189	0.00192177	-0.826264	1	0	FALSE	FALSE	FALSE	FALSE	FALSE
CD3E	mIgG1	CD3E/mIgG1	249499	0.144714	-0.37611	1	0	FALSE	FALSE	FALSE	TRUE	FALSE
CD3E	mIgG2a	CD3E/mIgG2a	272719	0.00221404	-0.849353	1	0	FALSE	FALSE	FALSE	TRUE	FALSE
CD38	HLA-DR	CD38/HLA-DR	225247	0.231008	0.449275	1	0	TRUE	FALSE	FALSE	FALSE	FALSE
CD38	HLA-ABC	CD38/HLA-ABC	236264	0.833941	0.0564967	1	0	TRUE	FALSE	FALSE	FALSE	FALSE
CD38	CD84	CD38/CD84	233215	0.629014	0.133818	1	0	TRUE	FALSE	FALSE	FALSE	FALSE
CD38	CD71	CD38/CD71	246335	0.487978	-0.224615	1	0	FALSE	FALSE	FALSE	FALSE	FALSE
CD37	CD69	CD37/CD69	275182	0.00103507	-1.08775	1	0	FALSE	FALSE	FALSE	FALSE	FALSE
CD37	CD71	CD37/CD71	276179	0.000751036	-1.32645	1	0	FALSE	FALSE	FALSE	FALSE	FALSE
CD37	CD84	CD37/CD84	261740	0.0379677	-0.680809	1	0	FALSE	FALSE	FALSE	FALSE	FALSE
CD37	HLA-ABC	CD37/HLA-ABC	241754	0.777439	-0.099712	1	0	FALSE	FALSE	FALSE	FALSE	FALSE
CD37	TCRVb5	CD37/TCRVb5	257337	0.0928994	-0.524951	1	0	FALSE	FALSE	FALSE	FALSE	FALSE
CD37	mIgG1	CD37/mIgG1	254615	0.0544493	-0.55615	1	0	FALSE	FALSE	FALSE	TRUE	FALSE
CD37	mIgG2a	CD37/mIgG2a	252332	0.218174	-0.383968	1	0	FALSE	FALSE	FALSE	TRUE	FALSE
CD37	mIgG2b	CD37/mIgG2b	254659	0.149837	-0.476618	1	0	FALSE	FALSE	FALSE	TRUE	FALSE
CD4	CD41	CD4/CD41	278748	0.000317422	-0.995632	1	0	FALSE	FALSE	FALSE	FALSE	FALSE
CD38	CD43	CD38/CD43	274247	0.00138886	-0.99987	1	0	FALSE	FALSE	FALSE	FALSE	FALSE
CD38	CD45RB	CD38/CD45RB	254023	0.13596	-0.410742	1	0	FALSE	FALSE	FALSE	FALSE	FALSE
CD38	CD5	CD38/CD5	252974	0.179399	-0.3874	1	0	FALSE	FALSE	FALSE	FALSE	FALSE
CD38	CD50	CD38/CD50	257652	0.0875343	-0.543532	1	0	FALSE	FALSE	FALSE	FALSE	FALSE
CD38	CD52	CD38/CD52	254273	0.157605	-0.405061	1	0	FALSE	FALSE	FALSE	FALSE	FALSE
CD38	CD55	CD38/CD55	276128	0.000740866	-1.05537	1	0	FALSE	FALSE	FALSE	FALSE	FALSE
CD38	CD62P	CD38/CD62P	234449	0.0470355	-0.505475	1	0	FALSE	FALSE	FALSE	FALSE	FALSE
CD38	CD64	CD38/CD64	191087	0.160659	-0.375048	1	0	FALSE	FALSE	FALSE	FALSE	FALSE
CD38	CD69	CD38/CD69	241785	0.775308	-0.0853356	1	0	FALSE	FALSE	FALSE	FALSE	FALSE
CD38	CD45RA	CD38/CD45RA	255535	0.128844	-0.439245	1	0	FALSE	FALSE	FALSE	FALSE	FALSE
CD37	CD64	CD37/CD64	194018	0.0857576	-0.533305	1	0	FALSE	FALSE	FALSE	FALSE	FALSE
CD4	CD43	CD4/CD43	254663	0.149735	-0.382748	1	0	FALSE	FALSE	FALSE	FALSE	FALSE
CD4	CD45RA	CD4/CD45RA	261233	0.042384	-0.562782	1	0	FALSE	FALSE	FALSE	FALSE	FALSE
CD40	CD62P	CD40/CD62P	212446	0.991996	-0.00245846	1	0	FALSE	FALSE	FALSE	FALSE	FALSE
CD40	CD64	CD40/CD64	199796	0.0124276	-0.494529	1	0	FALSE	FALSE	FALSE	FALSE	FALSE
CD40	CD69	CD40/CD69	256529	0.0807312	-0.488291	1	0	FALSE	FALSE	FALSE	FALSE	FALSE
CD40	CD71	CD40/CD71	242980	0.598011	-0.159594	1	0	FALSE	FALSE	FALSE	FALSE	FALSE
CD40	CD8	CD40/CD8	211793	0.0268097	0.634043	1	0	TRUE	FALSE	FALSE	FALSE	FALSE
CD40	CD84	CD40/CD84	215127	0.0478184	0.530261	1	0	TRUE	FALSE	FALSE	FALSE	FALSE
CD40	HLA-ABC	CD40/HLA-ABC	221641	0.163674	0.407126	1	0	TRUE	FALSE	FALSE	FALSE	FALSE
CD40	TCRVb5	CD40/TCRVb5	228311	0.427996	0.20073	1	0	TRUE	FALSE	FALSE	FALSE	FALSE
CD40	mIgG1	CD40/mIgG1	222159	0.371305	0.20375	1	0	TRUE	FALSE	FALSE	TRUE	FALSE
CD40	mIgG2a	CD40/mIgG2a	249878	0.250979	-0.318909	1	0	FALSE	FALSE	FALSE	TRUE	FALSE
CD40	mIgG2b	CD40/mIgG2b	229792	0.509665	0.164147	1	0	TRUE	FALSE	FALSE	TRUE	FALSE
CD41	CD43	CD41/CD43	247017	0.450431	-0.206164	1	0	FALSE	FALSE	FALSE	FALSE	FALSE
CD41	CD44	CD41/CD44	273738	0.00162543	-0.872791	1	0	FALSE	FALSE	FALSE	FALSE	FALSE
CD41	CD45RA	CD41/CD45RA	223960	0.189117	0.319752	1	0	TRUE	FALSE	FALSE	FALSE	FALSE
CD41	CD45RB	CD41/CD45RB	246762	0.40273	-0.20693	1	0	FALSE	FALSE	FALSE	FALSE	FALSE
CD41	CD47	CD41/CD47	256262	0.113221	-0.46114	1	0	FALSE	FALSE	FALSE	FALSE	FALSE
CD41	CD48	CD41/CD48	267402	0.00979375	-0.760662	1	0	FALSE	FALSE	FALSE	FALSE	FALSE
CD40	CD55	CD40/CD55	256218	0.0843042	-0.480928	1	0	FALSE	FALSE	FALSE	FALSE	FALSE
CD40	CD52	CD40/CD52	231663	0.628415	0.129257	1	0	TRUE	FALSE	FALSE	FALSE	FALSE
CD40	CD50	CD40/CD50	271574	0.00193343	-0.863513	1	0	FALSE	FALSE	FALSE	FALSE	FALSE
CD40	CD5	CD40/CD5	224041	0.25887	0.306556	1	0	TRUE	FALSE	FALSE	FALSE	FALSE
CD4	CD45RB	CD4/CD45RB	271491	0.00217705	-0.780325	1	0	FALSE	FALSE	FALSE	FALSE	FALSE
CD4	CD50	CD4/CD50	251570	0.244807	-0.327023	1	0	FALSE	FALSE	FALSE	FALSE	FALSE
CD4	CD52	CD4/CD52	257347	0.0912253	-0.427866	1	0	FALSE	FALSE	FALSE	FALSE	FALSE
CD4	CD55	CD4/CD55	248670	0.362573	-0.268493	1	0	FALSE	FALSE	FALSE	FALSE	FALSE
CD4	CD62P	CD4/CD62P	234107	0.0508067	-0.478462	1	0	FALSE	FALSE	FALSE	FALSE	FALSE
CD4	CD64	CD4/CD64	187465	0.310987	-0.288828	1	0	FALSE	FALSE	FALSE	FALSE	FALSE
CD4	CD7	CD4/CD7	260607	0.0484291	-0.558205	1	0	FALSE	FALSE	FALSE	FALSE	FALSE
CD4	CD86	CD4/CD86	274672	0.00121611	-0.894646	1	0	FALSE	FALSE	FALSE	FALSE	FALSE
CD4	CD45	CD4/CD45	265443	0.0160699	-0.667263	1	0	FALSE	FALSE	FALSE	FALSE	FALSE
CD4	TCRVb5	CD4/TCRVb5	268322	0.00768642	-0.699321	1	0	FALSE	FALSE	FALSE	FALSE	FALSE
CD4	mIgG2a	CD4/mIgG2a	270525	0.00419479	-0.832505	1	0	FALSE	FALSE	FALSE	TRUE	FALSE
CD4	mIgG2b	CD4/mIgG2b	247956	0.401517	-0.228604	1	0	FALSE	FALSE	FALSE	TRUE	FALSE
CD40	CD41	CD40/CD41	255158	0.10457	-0.435383	1	0	FALSE	FALSE	FALSE	FALSE	FALSE
CD40	CD43	CD40/CD43	254592	0.115913	-0.451635	1	0	FALSE	FALSE	FALSE	FALSE	FALSE
CD40	CD45RA	CD40/CD45RA	233300	0.731076	0.0821205	1	0	TRUE	FALSE	FALSE	FALSE	FALSE
CD40	CD45RB	CD40/CD45RB	227935	0.465982	0.183869	1	0	TRUE	FALSE	FALSE	FALSE	FALSE
CD40	CD47	CD40/CD47	218216	0.0889397	0.506528	1	0	TRUE	FALSE	FALSE	FALSE	FALSE
CD40	CD48	CD40/CD48	256118	0.0873628	-0.542013	1	0	FALSE	FALSE	FALSE	FALSE	FALSE
CD4	mIgG1	CD4/mIgG1	244184	0.329267	-0.240523	1	0	FALSE	FALSE	FALSE	TRUE	FALSE
CD337	mIgG2b	CD337/mIgG2b	236988	0.913366	0.0253153	1	0	TRUE	FALSE	FALSE	TRUE	FALSE
CD37	CD62P	CD37/CD62P	230468	0.108858	-0.472043	1	0	FALSE	FALSE	FALSE	FALSE	FALSE
CD37	CD52	CD37/CD52	258667	0.0707	-0.569385	1	0	FALSE	FALSE	FALSE	FALSE	FALSE
CD35	CD64	CD35/CD64	162750	0.991859	0.00114823	1	0	TRUE	FALSE	FALSE	FALSE	FALSE
CD35	CD69	CD35/CD69	225637	0.364119	-0.213786	1	0	FALSE	FALSE	FALSE	FALSE	FALSE
CD35	CD7	CD35/CD7	228659	0.231443	-0.285207	1	0	FALSE	FALSE	FALSE	FALSE	FALSE
CD35	CD71	CD35/CD71	233740	0.0924267	-0.408618	1	0	FALSE	FALSE	FALSE	FALSE	FALSE
CD35	CD72	CD35/CD72	212788	0.963154	0.0100273	1	0	TRUE	FALSE	FALSE	FALSE	FALSE
CD35	CD8	CD35/CD8	218462	0.768851	-0.0676639	1	0	FALSE	FALSE	FALSE	FALSE	FALSE
CD35	CD82	CD35/CD82	253416	0.000363751	-1.03198	1	0	FALSE	FALSE	FALSE	FALSE	FALSE
CD35	CD84	CD35/CD84	227124	0.29381	-0.235609	1	0	FALSE	FALSE	FALSE	FALSE	FALSE
CD35	CD86	CD35/CD86	225010	0.396682	-0.200261	1	0	FALSE	FALSE	FALSE	FALSE	FALSE
CD35	CD9	CD35/CD9	232690	0.111836	-0.353131	1	0	FALSE	FALSE	FALSE	FALSE	FALSE
CD35	HLA-ABC	CD35/HLA-ABC	230254	0.17726	-0.299485	1	0	FALSE	FALSE	FALSE	FALSE	FALSE
CD35	HLA-DR	CD35/HLA-DR	243797	0.00817258	-0.744147	1	0	FALSE	FALSE	FALSE	FALSE	FALSE
CD35	TCRVb5	CD35/TCRVb5	227198	0.290566	-0.222107	1	0	FALSE	FALSE	FALSE	FALSE	FALSE
CD35	mIgG1	CD35/mIgG1	206821	0.663382	0.0693111	1	0	TRUE	FALSE	FALSE	TRUE	FALSE
CD35	mIgG2a	CD35/mIgG2a	214406	0.867531	0.0355926	1	0	TRUE	FALSE	FALSE	TRUE	FALSE
CD35	mIgG2b	CD35/mIgG2b	221177	0.630609	-0.0911185	1	0	FALSE	FALSE	FALSE	TRUE	FALSE
CD36	CD37	CD36/CD37	247639	0.32137	-0.285211	1	0	FALSE	FALSE	FALSE	FALSE	FALSE
CD35	CD62P	CD35/CD62P	203990	0.391045	-0.116098	1	0	FALSE	FALSE	FALSE	FALSE	FALSE
CD35	CD59	CD35/CD59	249289	0.00152303	-0.763132	1	0	FALSE	FALSE	FALSE	FALSE	FALSE
CD35	CD55	CD35/CD55	218229	0.836722	-0.0502525	1	0	FALSE	FALSE	FALSE	FALSE	FALSE
CD35	CD54	CD35/CD54	226953	0.301397	-0.243429	1	0	FALSE	FALSE	FALSE	FALSE	FALSE
CD35	CD37	CD35/CD37	222414	0.549033	-0.169978	1	0	FALSE	FALSE	FALSE	FALSE	FALSE
CD35	CD38	CD35/CD38	244335	0.00701094	-0.700843	1	0	FALSE	FALSE	FALSE	FALSE	FALSE
CD35	CD3E	CD35/CD3E	218818	0.798575	-0.0643304	1	0	FALSE	FALSE	FALSE	FALSE	FALSE
CD35	CD4	CD35/CD4	222348	0.553251	-0.133487	1	0	FALSE	FALSE	FALSE	FALSE	FALSE
CD35	CD40	CD35/CD40	228320	0.191331	-0.287399	1	0	FALSE	FALSE	FALSE	FALSE	FALSE
CD35	CD41	CD35/CD41	216067	0.993703	0.00173557	1	0	TRUE	FALSE	FALSE	FALSE	FALSE
CD35	CD43	CD35/CD43	217805	0.874235	-0.0388205	1	0	FALSE	FALSE	FALSE	FALSE	FALSE
CD35	CD44	CD35/CD44	237148	0.0445619	-0.45937	1	0	FALSE	FALSE	FALSE	FALSE	FALSE
CD36	CD38	CD36/CD38	234883	0.874166	0.0444266	1	0	TRUE	FALSE	FALSE	FALSE	FALSE
CD35	CD45	CD35/CD45	248354	0.00206439	-0.719333	1	0	FALSE	FALSE	FALSE	FALSE	FALSE
CD35	CD45RB	CD35/CD45RB	221575	0.533716	-0.127752	1	0	FALSE	FALSE	FALSE	FALSE	FALSE
CD35	CD47	CD35/CD47	227634	0.271946	-0.27934	1	0	FALSE	FALSE	FALSE	FALSE	FALSE
CD35	CD48	CD35/CD48	227086	0.295485	-0.264708	1	0	FALSE	FALSE	FALSE	FALSE	FALSE
CD35	CD49D	CD35/CD49D	221508	0.608276	-0.137258	1	0	FALSE	FALSE	FALSE	FALSE	FALSE
CD35	CD5	CD35/CD5	213289	0.822788	0.0476386	1	0	TRUE	FALSE	FALSE	FALSE	FALSE
CD35	CD50	CD35/CD50	232212	0.124402	-0.36871	1	0	FALSE	FALSE	FALSE	FALSE	FALSE
CD35	CD52	CD35/CD52	233405	0.0972325	-0.33914	1	0	FALSE	FALSE	FALSE	FALSE	FALSE
CD35	CD53	CD35/CD53	227094	0.295131	-0.245006	1	0	FALSE	FALSE	FALSE	FALSE	FALSE
CD35	CD45RA	CD35/CD45RA	214715	0.890846	0.0276468	1	0	TRUE	FALSE	FALSE	FALSE	FALSE
CD37	CD55	CD37/CD55	248883	0.352587	-0.345099	1	0	FALSE	FALSE	FALSE	FALSE	FALSE
CD36	CD3E	CD36/CD3E	260839	0.0291253	-0.559688	1	0	FALSE	FALSE	FALSE	FALSE	FALSE
CD36	CD40	CD36/CD40	232491	0.809182	0.0576705	1	0	TRUE	FALSE	FALSE	FALSE	FALSE
CD36	CD82	CD36/CD82	268974	0.00355398	-0.866289	1	0	FALSE	FALSE	FALSE	FALSE	FALSE
CD36	CD84	CD36/CD84	223448	0.234293	0.290981	1	0	TRUE	FALSE	FALSE	FALSE	FALSE
CD36	CD86	CD36/CD86	252322	0.157398	-0.368512	1	0	FALSE	FALSE	FALSE	FALSE	FALSE
CD36	CD9	CD36/CD9	214328	0.0449525	0.470631	1	0	TRUE	FALSE	FALSE	FALSE	FALSE
CD36	HLA-ABC	CD36/HLA-ABC	253487	0.128784	-0.348652	1	0	FALSE	FALSE	FALSE	FALSE	FALSE
CD36	HLA-DR	CD36/HLA-DR	265728	0.00872644	-0.733093	1	0	FALSE	FALSE	FALSE	FALSE	FALSE
CD36	TCRVb5	CD36/TCRVb5	238357	0.877008	-0.0384401	1	0	FALSE	FALSE	FALSE	FALSE	FALSE
CD36	mIgG1	CD36/mIgG1	233312	0.868337	-0.0345277	1	0	FALSE	FALSE	FALSE	TRUE	FALSE
CD36	mIgG2a	CD36/mIgG2a	239643	0.786613	-0.0642882	1	0	FALSE	FALSE	FALSE	TRUE	FALSE
CD36	mIgG2b	CD36/mIgG2b	232050	0.679021	0.0933013	1	0	TRUE	FALSE	FALSE	TRUE	FALSE
CD37	CD41	CD37/CD41	274502	0.00128268	-1.04948	1	0	FALSE	FALSE	FALSE	FALSE	FALSE
CD37	CD43	CD37/CD43	272746	0.0021962	-1.14431	1	0	FALSE	FALSE	FALSE	FALSE	FALSE
CD37	CD45RA	CD37/CD45RA	250176	0.299257	-0.319899	1	0	FALSE	FALSE	FALSE	FALSE	FALSE
CD37	CD45RB	CD37/CD45RB	255525	0.103877	-0.511913	1	0	FALSE	FALSE	FALSE	FALSE	FALSE
CD37	CD47	CD37/CD47	206187	0.00364614	0.99577	1	0	TRUE	FALSE	FALSE	FALSE	FALSE
CD37	CD5	CD37/CD5	253939	0.152901	-0.482527	1	0	FALSE	FALSE	FALSE	FALSE	FALSE
CD37	CD50	CD37/CD50	272782	0.00217263	-1.06675	1	0	FALSE	FALSE	FALSE	FALSE	FALSE
CD36	CD8	CD36/CD8	216954	0.0875655	0.45924	1	0	TRUE	FALSE	FALSE	FALSE	FALSE
CD36	CD72	CD36/CD72	238810	0.641665	-0.114284	1	0	FALSE	FALSE	FALSE	FALSE	FALSE
CD36	CD71	CD36/CD71	260163	0.0339355	-0.530312	1	0	FALSE	FALSE	FALSE	FALSE	FALSE
CD36	CD7	CD36/CD7	251621	0.1768	-0.333607	1	0	FALSE	FALSE	FALSE	FALSE	FALSE
CD36	CD41	CD36/CD41	249891	0.232207	-0.292494	1	0	FALSE	FALSE	FALSE	FALSE	FALSE
CD36	CD43	CD36/CD43	239235	0.815043	-0.0617136	1	0	FALSE	FALSE	FALSE	FALSE	FALSE
CD36	CD44	CD36/CD44	261411	0.0255252	-0.512053	1	0	FALSE	FALSE	FALSE	FALSE	FALSE
CD36	CD45	CD36/CD45	267620	0.00521933	-0.674579	1	0	FALSE	FALSE	FALSE	FALSE	FALSE
CD36	CD45RA	CD36/CD45RA	243508	0.535793	-0.144472	1	0	FALSE	FALSE	FALSE	FALSE	FALSE
CD36	CD45RB	CD36/CD45RB	244763	0.40249	-0.206185	1	0	FALSE	FALSE	FALSE	FALSE	FALSE
CD36	CD47	CD36/CD47	241517	0.660172	-0.1164	1	0	FALSE	FALSE	FALSE	FALSE	FALSE
CD36	CD48	CD36/CD48	253937	0.118881	-0.399656	1	0	FALSE	FALSE	FALSE	FALSE	FALSE
CD36	CD4	CD36/CD4	269141	0.00338622	-0.711881	1	0	FALSE	FALSE	FALSE	FALSE	FALSE
CD36	CD49D	CD36/CD49D	231620	0.650859	0.125825	1	0	TRUE	FALSE	FALSE	FALSE	FALSE
CD36	CD50	CD36/CD50	245247	0.437761	-0.198111	1	0	FALSE	FALSE	FALSE	FALSE	FALSE
CD36	CD52	CD36/CD52	237213	0.953071	-0.0119933	1	0	FALSE	FALSE	FALSE	FALSE	FALSE
CD36	CD53	CD36/CD53	247671	0.319964	-0.262073	1	0	FALSE	FALSE	FALSE	FALSE	FALSE
CD36	CD54	CD36/CD54	247370	0.333347	-0.249341	1	0	FALSE	FALSE	FALSE	FALSE	FALSE
CD36	CD55	CD36/CD55	246809	0.355314	-0.240813	1	0	FALSE	FALSE	FALSE	FALSE	FALSE
CD36	CD62P	CD36/CD62P	220604	0.400251	-0.143635	1	0	FALSE	FALSE	FALSE	FALSE	FALSE
CD36	CD64	CD36/CD64	183872	0.507866	-0.103514	1	0	FALSE	FALSE	FALSE	FALSE	FALSE
CD36	CD69	CD36/CD69	232673	0.720622	0.0917042	1	0	TRUE	FALSE	FALSE	FALSE	FALSE
CD36	CD5	CD36/CD5	228890	0.515874	0.161564	1	0	TRUE	FALSE	FALSE	FALSE	FALSE
CD197	CD69	CD197/CD69	276018	0.000791367	-0.904229	1	0	FALSE	FALSE	FALSE	FALSE	FALSE
CD200	CD337	CD200/CD337	237468	0.091955	-0.316378	1	0	FALSE	FALSE	FALSE	FALSE	FALSE
CD197	CD62P	CD197/CD62P	215871	0.841205	-0.0525177	1	0	FALSE	FALSE	FALSE	FALSE	FALSE
CD137	CD154	CD137/CD154	202341	0.0322656	0.62831	1	0	TRUE	FALSE	FALSE	FALSE	FALSE
CD137	CD158	CD137/CD158	185267	0.91442	-0.012091	1	0	FALSE	FALSE	FALSE	FALSE	FALSE
CD137	CD16	CD137/CD16	249580	0.0245002	-0.569486	1	0	FALSE	FALSE	FALSE	FALSE	FALSE
CD137	CD161	CD137/CD161	230355	0.289998	-0.161634	1	0	FALSE	FALSE	FALSE	FALSE	FALSE
CD137	CD162	CD137/CD162	229434	0.706304	-0.0895986	1	0	FALSE	FALSE	FALSE	FALSE	FALSE
CD137	CD163	CD137/CD163	208348	0.111131	-0.220956	1	0	FALSE	FALSE	FALSE	FALSE	FALSE
CD137	CD19	CD137/CD19	156272	0.00169625	0.653415	1	0	TRUE	FALSE	FALSE	FALSE	FALSE
CD137	CD197	CD137/CD197	222594	0.795796	0.0662613	1	0	TRUE	FALSE	FALSE	FALSE	FALSE
CD137	CD1d	CD137/CD1d	235714	0.10107	-0.282941	1	0	FALSE	FALSE	FALSE	FALSE	FALSE
CD137	CD2	CD137/CD2	232953	0.481507	-0.185134	1	0	FALSE	FALSE	FALSE	FALSE	FALSE
CD137	CD20	CD137/CD20	232097	0.321275	-0.18291	1	0	FALSE	FALSE	FALSE	FALSE	FALSE
CD137	CD200	CD137/CD200	225585	0.0956844	-0.27102	1	0	FALSE	FALSE	FALSE	FALSE	FALSE
CD137	CD22	CD137/CD22	210954	0.180046	0.337596	1	0	TRUE	FALSE	FALSE	FALSE	FALSE
CD137	CD229	CD137/CD229	230244	0.366843	-0.168943	1	0	FALSE	FALSE	FALSE	FALSE	FALSE
CD137	CD244	CD137/CD244	241052	0.103959	-0.287823	1	0	FALSE	FALSE	FALSE	FALSE	FALSE
CD137	CD25	CD137/CD25	212178	0.219877	0.326545	1	0	TRUE	FALSE	FALSE	FALSE	FALSE
CD137	CD268	CD137/CD268	238650	0.00806388	-0.396587	1	0	FALSE	FALSE	FALSE	FALSE	FALSE
CD137	CD152	CD137/CD152	240535	0.158968	-0.343385	1	0	FALSE	FALSE	FALSE	FALSE	FALSE
CD137	CD150	CD137/CD150	216465	0.407432	0.194641	1	0	TRUE	FALSE	FALSE	FALSE	FALSE
CD137	CD14	CD137/CD14	217293	0.426527	-0.11446	1	0	FALSE	FALSE	FALSE	FALSE	FALSE
CD127	mIgG2b	CD127/mIgG2b	268641	0.00705677	-0.705543	1	0	FALSE	FALSE	FALSE	TRUE	FALSE
CD127	CD43	CD127/CD43	253947	0.168745	-0.383126	1	0	FALSE	FALSE	FALSE	FALSE	FALSE
CD127	CD45RA	CD127/CD45RA	251246	0.256796	-0.289916	1	0	FALSE	FALSE	FALSE	FALSE	FALSE
CD127	CD45RB	CD127/CD45RB	265259	0.0122999	-0.64793	1	0	FALSE	FALSE	FALSE	FALSE	FALSE
CD127	CD48	CD127/CD48	273679	0.00165513	-0.872048	1	0	FALSE	FALSE	FALSE	FALSE	FALSE
CD127	CD50	CD127/CD50	243799	0.641162	-0.123469	1	0	FALSE	FALSE	FALSE	FALSE	FALSE
CD127	CD52	CD127/CD52	240975	0.825807	-0.0537811	1	0	FALSE	FALSE	FALSE	FALSE	FALSE
CD127	CD55	CD127/CD55	270425	0.0042055	-0.780429	1	0	FALSE	FALSE	FALSE	FALSE	FALSE
CD127	CD62P	CD127/CD62P	228986	0.144042	-0.345265	1	0	FALSE	FALSE	FALSE	FALSE	FALSE
CD137	CD27	CD137/CD27	247639	0.0385651	-0.530211	1	0	FALSE	FALSE	FALSE	FALSE	FALSE
CD127	CD64	CD127/CD64	196868	0.0428822	-0.502575	1	0	FALSE	FALSE	FALSE	FALSE	FALSE
CD127	CD7	CD127/CD7	274643	0.00122724	-0.868087	1	0	FALSE	FALSE	FALSE	FALSE	FALSE
CD127	CD71	CD127/CD71	271281	0.00337943	-0.813263	1	0	FALSE	FALSE	FALSE	FALSE	FALSE
CD127	CD8	CD127/CD8	206265	0.00454847	0.948482	1	0	TRUE	FALSE	FALSE	FALSE	FALSE
CD127	CD84	CD127/CD84	273213	0.00190784	-0.851387	1	0	FALSE	FALSE	FALSE	FALSE	FALSE
CD127	CD86	CD127/CD86	270194	0.00460496	-0.721901	1	0	FALSE	FALSE	FALSE	FALSE	FALSE
CD127	TCRVb5	CD127/TCRVb5	250447	0.288084	-0.269643	1	0	FALSE	FALSE	FALSE	FALSE	FALSE
CD127	mIgG1	CD127/mIgG1	249189	0.152633	-0.339614	1	0	FALSE	FALSE	FALSE	TRUE	FALSE
CD127	mIgG2a	CD127/mIgG2a	259228	0.0643278	-0.508268	1	0	FALSE	FALSE	FALSE	TRUE	FALSE
CD127	CD69	CD127/CD69	254907	0.143645	-0.390741	1	0	FALSE	FALSE	FALSE	FALSE	FALSE
CD127	CD41	CD127/CD41	267324	0.00999415	-0.706725	1	0	FALSE	FALSE	FALSE	FALSE	FALSE
CD137	CD274	CD137/CD274	243706	0.0885186	-0.441714	1	0	FALSE	FALSE	FALSE	FALSE	FALSE
CD137	CD279	CD137/CD279	241069	0.0583152	-0.396019	1	0	FALSE	FALSE	FALSE	FALSE	FALSE
CD137	CD55	CD137/CD55	262750	0.000498559	-0.92587	1	0	FALSE	FALSE	FALSE	FALSE	FALSE
CD137	CD62P	CD137/CD62P	218849	0.0784037	-0.263729	1	0	FALSE	FALSE	FALSE	FALSE	FALSE
CD137	CD64	CD137/CD64	174360	0.66428	-0.0564963	1	0	FALSE	FALSE	FALSE	FALSE	FALSE
CD137	CD69	CD137/CD69	236133	0.317586	-0.240829	1	0	FALSE	FALSE	FALSE	FALSE	FALSE
CD137	CD7	CD137/CD7	261104	0.000899419	-0.898182	1	0	FALSE	FALSE	FALSE	FALSE	FALSE
CD137	CD71	CD137/CD71	222449	0.785416	0.0738488	1	0	TRUE	FALSE	FALSE	FALSE	FALSE
CD137	CD72	CD137/CD72	193766	0.00726637	0.625093	1	0	TRUE	FALSE	FALSE	FALSE	FALSE
CD137	CD8	CD137/CD8	194951	0.00568219	0.646351	1	0	TRUE	FALSE	FALSE	FALSE	FALSE
[truncated: 1,321 more rows]

## Sheet: Table S9
marker_1	marker_2	markers	stat	p_value	estimate	p_adj	#NAME?	estimate_positive	Significant p<0.001 & |Pearson Zdiff| > 1	IsSelfComparison	IsControlComparison	IsSignificantNonControlComparison	CD8	CD4	CD8-notCD4	CD4-not-CD8
[truncated: 3,160 more rows]

[truncated: 4 more sheets: Table S10, Table S11, Table S12, Table S13]
